# Supplementary material for: Clostridia from preterm infants metabolize human milk oligosaccharides to suppress pathobionts and modulate intestinal function in organoids
Source: Nat Microbiol. 2026 Mar 16;11(4):940–59. doi: 10.1038/s41564-026-02297-4 (PMC13056567; doi:10.1038/s41564-026-02297-4)
Supplement: Supplementary file 4 — Source data. [file 41564_2026_2297_MOESM4_ESM.csv]

	IQ005_L1_pfo_pos	IQ078_L1_pfo_pos	IQ106_L1_pfo_pos	IQ014_L8_pfo_neg	IQ036_L4_pfo_pos	LH019_L2_pfo_neg	IQ002_L3_pfo_pos	IQ101_L3_pfo_pos	LHN006_L3_pfo_pos	IQ133_L5_pfo_neg	IQ147_L5_pfo_neg	LH115_L5_pfo_pos	IQ024_L6_pfo_pos	LH043_L6_pfo_neg	IQ146_L7_pfo_pos	IQ153_L7_pfo_pos	LH057_L7_pfo_pos	IQ058_L5_pfo_neg	IQ093_L5_pfo_neg	LH111_L5_pfo_neg	IQ037_L6_pfo_neg	IQ041_L5_pfo_neg	IQ056_L5_pfo_neg
Lactose	0	0	0	0.50619923	0.949551865	0.951262676	0.87623562	0.882648311	0.940493782	0.8538628	0.802085889	0.85639117	0.863556373	0.757516269	0.961690566	0.714811324	1.080958649	1.289379763	1.17365241	0.821860033	1.17365241	1.802374824	0.883910896
LNT	0.188101887	0.166834018	0.228480647	0.436843855	0.206504547	0.260962387	0.097462281	0.140429636	0.105990642	0.223252677	0.285766871	0.427168891	0.290367995	0.110553678	0.159366038	0.152856752	0.209176334	1.198744537	0	0.0618322	0	0.146973346	0.678256357
LNnT	0.869394267	0.782047771	0.827363759	0.901904898	0.914162383	0.930082306	0.722614024	0.935654429	0.960011082	0.848410758	0.791257668	0.840284908	0.156544523	0.01974043	0.988890566	0.756043422	0.820146308	1.322027736	0.971216518	0.984462574	0.9952424	2.125301005	0.708047435
LNFPI	0.11020571	0.098128708	0.194492586	0.082703909	0.266376697	0.114216691	-0.002023238	0.108938548	0.083795099	0.054576623	0.11493865	0.162795174	0.260646827	0.016759371	0.067773585	0.094475021	0.144286982	0.050203679	0	0.062753187	0	0	0
6SL	0.193600775	0.12886049	0.227164773	0.171060757	0.85567418	0.988230007	0.874356899	0.920790104	0.838843739	0.107186016	0.190521472	0.964899898	0.927730632	0.206892791	0.821554716	0.728190471	0.924489609	1.155849552	1.085398925	0.515637631	1.085398925	0.216557336	0
2FL	0.715339906	0.015183325	0.750080236	0.117381598	0.883946224	0.079159527	0.05535002	0.163407821	0.090321389	0.086249052	0.106380368	0.148485627	0.127605491	0.075798888	0.150732075	0.619211239	0.390713477	0.027164598	0.063366478	0.109142537	0.063366478	0	0.012819774
