# Supplementary material for: Clostridia from preterm infants metabolize human milk oligosaccharides to suppress pathobionts and modulate intestinal function in organoids
Source: Nat Microbiol. 2026 Mar 16;11(4):940–59. doi: 10.1038/s41564-026-02297-4 (PMC13056567; doi:10.1038/s41564-026-02297-4)
Supplement: Supplementary file 5 — Source data. [file 41564_2026_2297_MOESM5_ESM.csv]

Sample	Strain	Sugar	Genus	Sugar_Group	Species	Acetic_acid	Propionic_acid	Isobutyric_acid	Butyric_acid	Isovaleric_acid	Valeric_acid	Hexanoic_acid
AM1_2FL	AM1	2FL	Clostridium	HMO	perfringens	9124.03	366.263	0.031	1231.902	0.057	0.734	4.119
AM1_6SL	AM1	6SL	Clostridium	HMO	perfringens	9334.893	283.611	0.048	1082.474	0.047	0.164	4.591
AM1_DSLNT	AM1	DSLNT	Clostridium	HMO	perfringens	7186.76	273.856	0.091	345.394	0.064	0.208	2.183
AM1_GLC	AM1	GLC	Clostridium	GLC	perfringens	6010.091	262.854	0.051	986.099	0.066	0.237	5.124
AM1_LAC	AM1	LAC	Clostridium	LAC	perfringens	6317.492	285.436	0.059	1085.146	0.069	0.156	4.028
AM1_LNNT	AM1	LNnT	Clostridium	HMO	perfringens	6574.906	203.279	0.054	1984.259	0.112	0.446	6.286
AM226_6SL	AM226	6SL	Clostridium	HMO	perfringens	12896.118	239.035	0.109	5046.401	0.077	0.949	5.655
AM226_GLC	AM226	GLC	Clostridium	GLC	perfringens	6579.327	95.073	0.119	3291.618	0.127	0.325	5.598
AM226_LAC	AM226	LAC	Clostridium	LAC	perfringens	6281.956	208.586	0.142	4063.894	0.086	0.818	5.207
AM226_LNNT	AM226	LNnT	Clostridium	HMO	perfringens	8374.781	300.528	0.121	4435.281	0.094	2.375	7.005
AM248_GLC	AM248	GLC	Clostridium	GLC	perfringens	6759.057	141.706	0.118	3464.501	0.119	0.414	4.864
AM248_LAC	AM248	LAC	Clostridium	LAC	perfringens	8057.293	176.563	0.141	5562.866	0.095	0.566	4.463
AM248_LNNT	AM248	LNnT	Clostridium	HMO	perfringens	7153.96	395.501	0.109	5019.748	0.08	5.026	3.764
AM37_GLC	AM37	GLC	Clostridium	GLC	baratii	4535.739	41.585	0.061	5288.481	0.105	0.264	2.524
AM37_LAC	AM37	LAC	Clostridium	LAC	baratii	5468.76	196.137	0.088	5444.088	0.093	1.274	2.616
AM37_LNNT	AM37	LNnT	Clostridium	HMO	baratii	6191.079	312.587	0.029	4883.261	0.082	2.007	3.13
AM37_LNT	AM37	LNT	Clostridium	HMO	baratii	6594.85	313.523	0.036	5138.828	0.081	2.755	3.85
AM7_GLC	AM7	GLC	Bifidobacterium	GLC	longum	8638.146	4.647	0.03	0.362	0.076	0.014	1.786
AM7_LAC	AM7	LAC	Bifidobacterium	LAC	longum	9813.058	4.669	0.038	0.378	0.054	0.022	1.452
AM7_LNT	AM7	LNT	Bifidobacterium	HMO	longum	10727.778	3.462	0.032	0.274	0.046	0.017	0.773
AM76_GLC	AM76	GLC	Bifidobacterium	GLC	breve	8476.045	4.063	0.037	0.956	0.053	0.018	3.617
AM76_LAC	AM76	LAC	Bifidobacterium	LAC	breve	7822.597	5.675	0.054	1.258	0.073	0.027	2.042
AM76_LNNT	AM76	LNnT	Bifidobacterium	HMO	breve	11504.721	4.511	0.022	0.545	0.084	0.007	5.783
AM76_LNT	AM76	LNT	Bifidobacterium	HMO	breve	10271.079	4.291	<LOQ	0.792	0.036	0.014	4.285
BM6-3_GLC	BM6-3	GLC	Bifidobacterium	GLC	breve	8801.426	6.376	0.005	19.115	0.043	0.022	1.792
BM6-3_LAC	BM6-3	LAC	Bifidobacterium	LAC	breve	7633.478	7.61	0.021	8.934	0.068	0.016	1.659
BM6-3_LNT	BM6-3	LNT	Bifidobacterium	HMO	breve	9285.809	6.128	0.008	11.006	0.031	0.016	1.632
CS27_6SL	CS27	6SL	Bifidobacterium	HMO	bifidum	8410.81	3.116	0.594	0.31	1.085	0.021	1.403
CS27_DSLNT	CS27	DSLNT	Bifidobacterium	HMO	bifidum	8469.165	7.102	0.269	0.566	0.329	0.07	1.866
CS27_GLC	CS27	GLC	Bifidobacterium	GLC	bifidum	9264.938	4.116	0.081	0.387	0.154	0.019	1.889
CS27_LAC	CS27	LAC	Bifidobacterium	LAC	bifidum	5309.379	9.658	0.128	66.393	0.591	0.058	2.196
CS27_LNFPI	CS27	LNFPI	Bifidobacterium	HMO	bifidum	10508.447	3.116	0.15	0.278	0.332	0.014	0.119
CS27_LNNT	CS27	LNnT	Bifidobacterium	HMO	bifidum	11686.549	2.921	0.039	0.19	0.065	0.008	1.834
CS27_LNT	CS27	LNT	Bifidobacterium	HMO	bifidum	11698.677	3.42	0.073	0.237	0.148	0.008	2.885
JC25_GLC	JC25	GLC	Clostridium	GLC	tertium	4058.18	2.829	0.013	905.501	0.029	0.02	1.333
JC25_LAC	JC25	LAC	Clostridium	LAC	tertium	4717.619	2.614	0.041	2491.843	0.039	0.041	1.245
JC25_LNNT	JC25	LNnT	Clostridium	HMO	tertium	5583.371	3.075	0.042	2544.776	0.036	0.038	1.407
JC25_LNT	JC25	LNT	Clostridium	HMO	tertium	5870.316	2.136	0.037	3476.642	0.056	0.04	1.313
JC26_6SL	JC26	6SL	Clostridium	HMO	perfringens	11287.338	329.267	0.101	5171.938	0.114	1.046	7.187
JC26_GLC	JC26	GLC	Clostridium	GLC	perfringens	12891.019	263.593	0.101	5369.84	0.182	0.978	8.309
JC26_LAC	JC26	LAC	Clostridium	LAC	perfringens	11795.109	349.395	0.133	8451.344	0.143	1.345	9.023
JC26_LNNT	JC26	LNnT	Clostridium	HMO	perfringens	11960.576	485.745	0.1	6703.399	0.108	1.609	8.29
JC29_2FL	JC29	2FL	Clostridium	HMO	perfringens	6298.955	471.325	0.05	3392.384	0.047	7.379	5.914
JC29_6SL	JC29	6SL	Clostridium	HMO	perfringens	7298.775	386.854	0.075	5112.977	0.081	0.525	7.065
JC29_GLC	JC29	GLC	Clostridium	GLC	perfringens	7307.203	84.758	0.075	4621.634	0.118	0.342	6.588
JC29_LAC	JC29	LAC	Clostridium	LAC	perfringens	6562.971	200.658	0.081	6458.428	0.099	0.672	6.379
JC29_LNNT	JC29	LNnT	Clostridium	HMO	perfringens	5584.324	324.908	0.059	5156.019	0.079	0.851	4.353
JC31_GLC	JC31	GLC	Clostridium	GLC	butyricum	4400.401	8.346	0.035	2569.976	0.143	0.049	2.247
JC31_LAC	JC31	LAC	Clostridium	LAC	butyricum	5066.99	9.317	0.092	2908.835	0.506	0.065	1.933
JC33_2FL	JC33	2FL	Clostridium	HMO	perfringens	5411.223	306.714	0.054	4550.351	0.053	3.975	5.111
JC33_6SL	JC33	6SL	Clostridium	HMO	perfringens	10899.175	446.725	0.094	5933.966	0.07	0.611	8.702
JC33_GLC	JC33	GLC	Clostridium	GLC	perfringens	8927.143	135.21	0.12	4617.625	0.222	0.399	8.447
JC33_LAC	JC33	LAC	Clostridium	LAC	perfringens	10549.45	315.189	0.122	10191.308	0.122	1.106	11.652
JC33_LNNT	JC33	LNnT	Clostridium	HMO	perfringens	3937.847	340.058	0.073	4330.944	0.05	1	7.228
JC36_2FL	JC36	2FL	Clostridium	HMO	perfringens	10906.369	491.192	0.24	3205.796	0.714	1.345	11.037
JC36_6SL	JC36	6SL	Clostridium	HMO	perfringens	7491.554	336.731	0.119	4384.179	0.228	0.803	5.804
JC36_GLC	JC36	GLC	Clostridium	GLC	perfringens	6295.935	167.218	0.098	3958.035	0.204	0.447	5.849
JC36_LAC	JC36	LAC	Clostridium	LAC	perfringens	5497.971	226.844	0.119	6034.598	0.181	1.079	8.468
JC36_LNFPI	JC36	LNFPI	Clostridium	HMO	perfringens	7295.497	509.018	3.588	4929.436	18.688	6.861	4.279
JC36_LNNT	JC36	LNnT	Clostridium	HMO	perfringens	6078.059	261.256	0.132	5244.778	0.334	1.021	7.981
JC36_LNT	JC36	LNT	Clostridium	HMO	perfringens	5747.941	405.538	0.311	3503.538	1.301	5.007	6.585
LB1_2FL	LB1	2FL	Bifidobacterium	HMO	infantis	8927.513	3.842	0.012	45.252	0.05	0.027	6.302
LB1_6SL	LB1	6SL	Bifidobacterium	HMO	infantis	12265.399	5.522	0.068	64.635	0.076	0.052	4.057
LB1_DSLNT	LB1	DSLNT	Bifidobacterium	HMO	infantis	3329.693	9.411	0.207	126.635	0.173	0.152	6.661
LB1_Glc	LB1	GLC	Bifidobacterium	GLC	infantis	8102.183	4.49	0.016	81.856	0.042	0.019	9.14
LB1_Lac	LB1	LAC	Bifidobacterium	LAC	infantis	8070.118	5.354	0.033	59.348	0.062	0.029	6.631
LB1_LNFPI	LB1	LNFPI	Bifidobacterium	HMO	infantis	10989.69	3.842	<LOQ	55.19	0.023	0.021	9.92
LB1_LNnT	LB1	LNnT	Bifidobacterium	HMO	infantis	11820.025	4.894	0.024	65.683	0.032	0.046	8.727
LB1_LNT	LB1	LNT	Bifidobacterium	HMO	infantis	11936.787	5.101	0.046	60.669	0.02	0.041	10.943
PP1_GLC	PP1	GLC	Bifidobacterium	GLC	animalis	10409.211	4.14	0.157	73.251	0.245	0.027	2.643
VK53_GLC	VK53	GLC	Bifidobacterium	GLC	longum	8102.144	4.383	0.011	0.941	0.033	0.019	1.674
VK53_LAC	VK53	LAC	Bifidobacterium	LAC	longum	10566.332	7.225	0.051	1.264	0.07	0.023	2.159
VK53_LNNT	VK53	LNnT	Bifidobacterium	HMO	longum	13247.533	5.886	0.115	1.392	0.052	0.044	2.478
VK53_LNT	VK53	LNT	Bifidobacterium	HMO	longum	9596.462	2.867	0.012	0.499	0.023	0.011	0.815
VK68_GLC	VK68	GLC	Bifidobacterium	GLC	breve	9280.174	3.714	0.026	0.399	0.044	0.018	5.506
VK68_LAC	VK68	LAC	Bifidobacterium	LAC	breve	8270.502	3.715	0.028	0.298	0.069	0.017	3.773
VK68_LNNT	VK68	LNnT	Bifidobacterium	HMO	breve	11042.081	3.598	0.011	0.215	0.052	0.011	3.361
VK68_LNT	VK68	LNT	Bifidobacterium	HMO	breve	10102.025	3.423	<LOQ	0.254	0.033	0.015	3.216
