# Supplementary material for: Clostridia from preterm infants metabolize human milk oligosaccharides to suppress pathobionts and modulate intestinal function in organoids
Source: Nat Microbiol. 2026 Mar 16;11(4):940–59. doi: 10.1038/s41564-026-02297-4 (PMC13056567; doi:10.1038/s41564-026-02297-4)
Supplement: Supplementary file 6 — Source data. [file 41564_2026_2297_MOESM6_ESM.xlsx]

## Sheet: Supp_Fig_3A
Media	Genus	pH	R1	R2	R3
AM1_Acidic	Clostridium	Acidic	31.3295	30.7417	29.3853
AM1_Neutral	Clostridium	Neutral	94.3031	92.4051	94.1771
AM37_Acidic	Clostridium	Acidic	81.0712	69.839	75.3605
AM37_Neutral	Clostridium	Neutral	102.525	99.3241	93.079
AM7_Acidic	Bifidobacterium	Acidic	53.1555	52.4481	55.2125
AM7_Neutral	Bifidobacterium	Neutral	81.3552	84.443	83.2574
AM76_Acidic	Bifidobacterium	Acidic	71.1727	76.3006	70.8542
AM76_Neutral	Bifidobacterium	Neutral	86.2868	96.5414	91.682
JC25_Acidic	Clostridium	Acidic	29.6993	32.7069	20.0927
JC25_Neutral	Clostridium	Neutral	80.3293	81.1932	83.7368
JC26_Acidic	Clostridium	Acidic	18.6732	20.8004	10.729
JC26_Neutral	Clostridium	Neutral	79.6027	74.4026	76.9415
JC36_Acidic	Clostridium	Acidic	18.9049	20.4982	9.2548
JC36_Neutral	Clostridium	Neutral	83.0438	65.5544	69.9315
JC53_Acidic	Clostridium	Acidic	76.1851	74.3335	71.7644
JC53_Neutral	Clostridium	Neutral	86.705	82.3204	81.7103
LB1_Acidic	Bifidobacterium	Acidic	0.175507	1.42607	1.61323
LB1_Neutral	Bifidobacterium	Neutral	75.4596	74.5818	83.8558
SCFA_pH4	SCFA	Acidic	0.827116	1.40431	-0.0199949
SCFA_pH7	SCFA	Neutral	73.5961	73.1237	76.1422
SCFA_pH6	SCFA	Acidic	13.2148	10.1397	15.3694
ZMB1_pH4	Blank_medium	Acidic	59.5058	58.3631	65.1304
ZMB1_pH6	Blank_medium	Acidic	69.9976	62.9343	63.8296

## Sheet: Supp_Fig_3B
Media	Genus	pH	R1	R2	R3
AM1_Acidic	Clostridium	Acidic	31.3295	30.7417	29.3853
AM1_Neutral	Clostridium	Neutral	94.3031	92.4051	94.1771
AM37_Acidic	Clostridium	Acidic	81.0712	69.839	75.3605
AM37_Neutral	Clostridium	Neutral	102.525	99.3241	93.079
AM7_Acidic	Bifidobacterium	Acidic	53.1555	52.4481	55.2125
AM7_Neutral	Bifidobacterium	Neutral	81.3552	84.443	83.2574
AM76_Acidic	Bifidobacterium	Acidic	71.1727	76.3006	70.8542
AM76_Neutral	Bifidobacterium	Neutral	86.2868	96.5414	91.682
JC25_Acidic	Clostridium	Acidic	29.6993	32.7069	20.0927
JC25_Neutral	Clostridium	Neutral	80.3293	81.1932	83.7368
JC26_Acidic	Clostridium	Acidic	18.6732	20.8004	10.729
JC26_Neutral	Clostridium	Neutral	79.6027	74.4026	76.9415
JC36_Acidic	Clostridium	Acidic	18.9049	20.4982	9.2548
JC36_Neutral	Clostridium	Neutral	83.0438	65.5544	69.9315
JC53_Acidic	Clostridium	Acidic	76.1851	74.3335	71.7644
JC53_Neutral	Clostridium	Neutral	86.705	82.3204	81.7103
LB1_Acidic	Bifidobacterium	Acidic	0.175507	1.42607	1.61323
LB1_Neutral	Bifidobacterium	Neutral	75.4596	74.5818	83.8558
SCFA_pH4	SCFA	Acidic	0.827116	1.40431	-0.0199949
SCFA_pH7	SCFA	Neutral	73.5961	73.1237	76.1422
SCFA_pH6	SCFA	Acidic	13.2148	10.1397	15.3694
ZMB1_pH4	Blank_medium	Acidic	59.5058	58.3631	65.1304
ZMB1_pH6	Blank_medium	Acidic	69.9976	62.9343	63.8296
