# Supplementary material for: Clostridia from preterm infants metabolize human milk oligosaccharides to suppress pathobionts and modulate intestinal function in organoids
Source: Nat Microbiol. 2026 Mar 16;11(4):940–59. doi: 10.1038/s41564-026-02297-4 (PMC13056567; doi:10.1038/s41564-026-02297-4)
Supplement: Supplementary file 7 — Source data. [file 41564_2026_2297_MOESM7_ESM.csv]

Condition	Repeat	Parameter	Log2FoldChange
AM1	R1	ATP_Prod	0.818228577298899
AM1	R2	ATP_Prod	0.922596632925708
AM1	R3	ATP_Prod	NA
AM1	R1	Basal	1.30867567100303
AM1	R2	Basal	1.28920273330712
AM1	R3	Basal	NA
AM1	R1	Max	2.89353632705186
AM1	R2	Max	2.92556496397673
AM1	R3	Max	NA
AM1	R1	NMOC	0.245321186208891
AM1	R2	NMOC	0.196370773351836
AM1	R3	NMOC	NA
AM1	R1	Proton_Leak	2.61615930111353
AM1	R2	Proton_Leak	2.39251361274994
AM1	R3	Proton_Leak	3.38730903696067
AM1	R1	SRC	2.12072926339047
AM1	R2	SRC	2.21971155511005
AM1	R3	SRC	NA
JC25	R1	ATP_Prod	0.604596435325343
JC25	R2	ATP_Prod	0.419121013880304
JC25	R3	ATP_Prod	1.20533953710233
JC25	R1	Basal	1.25740444407487
JC25	R2	Basal	NA
JC25	R3	Basal	1.33616277177921
JC25	R1	Max	2.83509702090509
JC25	R2	Max	2.84658201976406
JC25	R3	Max	NA
JC25	R1	NMOC	0.374010741620119
JC25	R2	NMOC	0.100189757497896
JC25	R3	NMOC	-0.830604999212813
JC25	R1	Proton_Leak	2.77491765087404
JC25	R2	Proton_Leak	0.461205604888323
JC25	R3	Proton_Leak	1.86571923168289
JC25	R1	SRC	2.05252584526046
JC25	R2	SRC	2.74783013010085
JC25	R3	SRC	3.05221102899033
JC26	R1	ATP_Prod	NA
JC26	R2	ATP_Prod	-1.67526636882545
JC26	R3	ATP_Prod	-1.69976061279708
JC26	R1	Basal	0.395656896224437
JC26	R2	Basal	-6.24056274816107
JC26	R3	Basal	0.735313397022172
JC26	R1	Max	0.689929974657912
JC26	R2	Max	0.101609133170404
JC26	R3	Max	1.35210494975863
JC26	R1	NMOC	1.10354982627878
JC26	R2	NMOC	NA
JC26	R3	NMOC	0.998746347085221
JC26	R1	Proton_Leak	2.87742636899808
JC26	R2	Proton_Leak	NA
JC26	R3	Proton_Leak	3.10620490917105
JC26	R1	SRC	-0.143359844047621
JC26	R2	SRC	0.533023353854749
JC26	R3	SRC	-1.18094761079132
LB1	R1	ATP_Prod	NA
LB1	R2	ATP_Prod	-0.65660016902002
LB1	R3	ATP_Prod	-0.998313664255361
LB1	R1	Basal	0.0403193736607909
LB1	R2	Basal	-0.0178720531123911
LB1	R3	Basal	NA
LB1	R1	Max	2.16368958915808
LB1	R2	Max	NA
LB1	R3	Max	2.20858030567097
LB1	R1	NMOC	0.201830698456412
LB1	R2	NMOC	-0.0074360849044091
LB1	R3	NMOC	0.278935968631541
LB1	R1	Proton_Leak	3.2562313247571
LB1	R2	Proton_Leak	1.48361997425384
LB1	R3	Proton_Leak	-1.19860549181252
LB1	R1	SRC	1.89881568331787
LB1	R2	SRC	0.936550732420937
LB1	R3	SRC	2.3798114816215
ZMB1	R1	ATP_Prod	-0.104468721808042
ZMB1	R2	ATP_Prod	-0.109833404963034
ZMB1	R3	ATP_Prod	NA
ZMB1	R1	Basal	0.506406743802213
ZMB1	R2	Basal	0.335455756862651
ZMB1	R3	Basal	-0.16773944858224
ZMB1	R1	Max	-0.631211151136971
ZMB1	R2	Max	-0.536689719706957
ZMB1	R3	Max	NA
ZMB1	R1	NMOC	-0.0612610951497535
ZMB1	R2	NMOC	-0.109198319361188
ZMB1	R3	NMOC	-0.00348924641038815
ZMB1	R1	Proton_Leak	1.97477728167228
ZMB1	R2	Proton_Leak	1.57389677546342
ZMB1	R3	Proton_Leak	0.646891048476249
ZMB1	R1	SRC	1.31522934586118
ZMB1	R2	SRC	1.03609366809707
ZMB1	R3	SRC	-2.38472788211059
Stimuli	R1	ATP_Prod	0.699244625085858
Stimuli	R2	ATP_Prod	0.886712849538625
Stimuli	R3	ATP_Prod	0.362807780563889
Stimuli	R1	Basal	0.711704840190109
Stimuli	R2	Basal	0.838680028622091
Stimuli	R3	Basal	0.376078028841777
Stimuli	R1	Max	1.19602763363572
Stimuli	R2	Max	1.18182093775951
Stimuli	R3	Max	NA
Stimuli	R1	NMOC	0.671059145954876
Stimuli	R2	NMOC	0.530626954096675
Stimuli	R3	NMOC	0.0791163085938359
Stimuli	R1	Proton_Leak	0.773574590394605
Stimuli	R2	Proton_Leak	0.563677206808289
Stimuli	R3	Proton_Leak	0.441997487435068
Stimuli	R1	SRC	-0.439235203929848
Stimuli	R2	SRC	0.172242586145207
Stimuli	R3	SRC	0.390445744565994
