# Supplementary material for: Clostridia from preterm infants metabolize human milk oligosaccharides to suppress pathobionts and modulate intestinal function in organoids
Source: Nat Microbiol. 2026 Mar 16;11(4):940–59. doi: 10.1038/s41564-026-02297-4 (PMC13056567; doi:10.1038/s41564-026-02297-4)
Supplement: Supplementary file 8 — Statistical source data. [file 41564_2026_2297_MOESM8_ESM.csv]

	C. tertium (JC25)	B. longum (AM7)	B. breve (VK68)	B. breve (BM6-3)	C. perfringens pfoA- (AM1)	E. faecium (AM9)	B. infantis (LB1)	B. longum (VK53)	K. oxytoca (VK66)	B. breve (AM76)	E. coli (AM114)	E. faecalis (AM3)	K. pneumoniae (MR1)	S. aureus (MR3)	L. rhamnosus (MR5)	C. perfringens (AM248)	B. animalis (PP1)	C. baratii (AM37)	S. epidermidis (AM72)	E. cloacae (JC10)	C. butyricum (JC31)	C. perfringens (JC36)	C. perfringens pfoA+ (JC26)	C. perfringens pfoA+ (JC29)	C. perfringens (JC33)	C. tertium (TB43)	C. paraputrificum (JC66)	C. paraputrificum (JC53)	V. dispar
Glucose	1	1	1	1	1	1	1	1	1	1	1	1	1	1	1	1	1	1	1	1	1	1	1	1	1	1	1	1	1
Lactose	0.859874802	1.003443901	1.506809719	1.431197506	1.155371101	0.830791421	0.898896096	1.136012168	0.98288499	1.827826151	0.100808863	0.316136169	0.955737705	0.696860098	0.769487947	0.809675939	0	0.809354703	1.086993363	0.014094419	1.04602954	0.925723111	0.957324663	1.155767661	1.204631663	1.015048107	0.884231235	0.958733237	0.861193039
LNT	1.025349109	0.983686786	1.309454578	1.333245607	0.231072481	0.103608537	0.897437192	1.09017588	0.173410329	1.705670057	0.040537563	0	0.052254098	0	0	0	0.055198822	1.113537054	0.01725673	0.058019744	0	0.369162165	0.115011304	0.096263705	0	0.086293571	0.58401937	1.090258502	0.029014895
LNnT	0.937504299	0	1.027487985	0.276497993	1.813843101	0.067149229	1.136398154	0.461638769	0.122300466	1.31111382	0.251974947	0	0.03647541	0	0	0.645861301	0	0.761754445	0	0	0.053933658	0.827803534	0.674943481	0.991484228	0.926731883	0.949628791	0.000453995	0.916730763	-0.001327238
LNFPI	0.120107312	0	0	0	0.165315141	0	0.95519482	0.02112211	0	0	0.057643282	0	0	0	0	0	0	0	0.005604566	0.004007428	0.022602811	0.469479499	0	0.035651516	0	0	0.013196126	0.000501622	-0.002027725
6SL	0.102841026	0	0.006195534	0.098650808	1.148848993	0.147680227	0.971373689	0.129185368	0.133431756	0	0.06153023	0.006134661	0.104234973	0	0	0.140992744	0	0	0.029691727	0	0	1.074008983	0.811618869	0.999763451	0.874625674	0.146719047	0.005841404	0.000568505	-0.002285799
2FL	0.077973447	0	0	0.013021328	1.198417012	0.007639093	0.868502267	0	0	0.068690942	0.069165644	0	0.020751366	0.02948347	0	0.050758747	0	0	0	0.039644219	0	1.005960905	0.131048848	0.634472318	0.879017768	0.000532676	0.005447942	0.000300973	0.000184339
DSLNT	NA	0	0	0	0.594469832	0	0.055228861	0	0.019362172	0.285373596	0.023903944	0	0	0	0	0	NA	NA	NA	NA	NA	NA	0.05	NA	NA	NA	NA	NA	NA
