# Supplementary material for: Clostridia from preterm infants metabolize human milk oligosaccharides to suppress pathobionts and modulate intestinal function in organoids
Source: Nat Microbiol. 2026 Mar 16;11(4):940–59. doi: 10.1038/s41564-026-02297-4 (PMC13056567; doi:10.1038/s41564-026-02297-4)
Supplement: Supplementary file 9 — Statistical source data. [file 41564_2026_2297_MOESM9_ESM.xlsx]

## Sheet: Fig_2A
Sample	Strain	Sugar	Genus	Sugar_Group	Species	Acetic_acid	Propionic_acid	Isobutyric_acid	Butyric_acid	Isovaleric_acid	Valeric_acid	Hexanoic_acid
AM1_2FL	AM1	2FL	Clostridium	HMO	perfringens	11034.5	442.956	0.0374912	1489.85	0.0689354	0.887695	4.98149
AM1_6SL	AM1	6SL	Clostridium	HMO	perfringens	11776.7	357.796	0.0605555	1365.62	0.0592939	0.206898	5.79188
AM1_DSLNT	AM1	DSLNT	Clostridium	HMO	perfringens	17521.8	667.679	0.221864	842.094	0.156036	0.507118	5.3223
AM1_GLC	AM1	GLC	Clostridium	GLC	perfringens	8710.77	380.969	0.0739172	1429.21	0.0956576	0.343498	7.42651
AM1_LAC	AM1	LAC	Clostridium	LAC	perfringens	7924.99	358.066	0.0740127	1361.26	0.0865572	0.195694	5.05293
AM1_LNNT	AM1	LNnT	Clostridium	HMO	perfringens	5253.7	162.431	0.0431489	1585.53	0.089494	0.356378	5.02285
AM226_6SL	AM226	6SL	Clostridium	HMO	perfringens	17038.1	315.808	0.144008	6667.2	0.101731	1.2538	7.47126
AM226_GLC	AM226	GLC	Clostridium	GLC	perfringens	9913.1	143.247	0.179298	4959.5	0.191352	0.489679	8.43453
AM226_LAC	AM226	LAC	Clostridium	LAC	perfringens	7242.28	240.473	0.163708	4685.14	0.0991469	0.943048	6.003
AM226_LNNT	AM226	LNnT	Clostridium	HMO	perfringens	14014	502.892	0.202477	7421.82	0.157296	3.97423	11.7219
AM248_GLC	AM248	GLC	Clostridium	GLC	perfringens	11485.8	240.804	0.20052	5887.3	0.202219	0.703519	8.2655
AM248_LAC	AM248	LAC	Clostridium	LAC	perfringens	16910.4	370.565	0.295926	11675.2	0.199383	1.1879	9.3668
AM248_LNNT	AM248	LNnT	Clostridium	HMO	perfringens	18822.7	1040.6	0.286789	13207.4	0.210488	13.2239	9.90344
AM37_GLC	AM37	GLC	Clostridium	GLC	baratii	9469.4	86.8183	0.127352	11040.9	0.219212	0.551161	5.26943
AM37_LAC	AM37	LAC	Clostridium	LAC	baratii	14106.7	505.935	0.226996	14043	0.239894	3.28628	6.74797
AM37_LNNT	AM37	LNnT	Clostridium	HMO	baratii	16967.8	856.703	0.0794799	13383.5	0.224736	5.50056	8.57835
AM37_LNT	AM37	LNT	Clostridium	HMO	baratii	12364.4	587.813	0.0674951	9634.6	0.151864	5.16525	7.21823
AM7_GLC	AM7	GLC	Bifidobacterium	GLC	longum	15657.3	8.42306	0.0543774	0.656154	0.137756	0.0253761	3.23727
AM7_LAC	AM7	LAC	Bifidobacterium	LAC	longum	17725.9	8.43389	0.0686416	0.682803	0.0975434	0.0397399	2.62283
AM7_LNT	AM7	LNT	Bifidobacterium	HMO	longum	19767.4	6.37922	0.0589644	0.504883	0.0847614	0.0313249	1.42436
AM76_GLC	AM76	GLC	Bifidobacterium	GLC	breve	22459.9	10.7662	0.0980429	2.53322	0.14044	0.0476965	9.58435
AM76_LAC	AM76	LAC	Bifidobacterium	LAC	breve	11340.4	8.22707	0.078284	1.82373	0.105828	0.039142	2.9603
AM76_LNNT	AM76	LNnT	Bifidobacterium	HMO	breve	23251.4	9.11689	0.0444628	1.10146	0.169767	0.0141472	11.6876
AM76_LNT	AM76	LNT	Bifidobacterium	HMO	breve	15956.4	6.66619	NA	1.23039	0.055927	0.0217494	6.65687
BM6-3_GLC	BM6-3	GLC	Bifidobacterium	GLC	breve	15340.1	11.1128	0.00871458	33.3158	0.0749454	0.0383442	3.12331
BM6-3_LAC	BM6-3	LAC	Bifidobacterium	LAC	breve	9296.07	9.26748	0.0255739	10.8799	0.0828106	0.0194848	2.02033
BM6-3_LNT	BM6-3	LNT	Bifidobacterium	HMO	breve	12139.1	8.01097	0.0104582	14.3878	0.0405255	0.0209164	2.13347
CS27_6SL	CS27	6SL	Bifidobacterium	HMO	bifidum	20506.2	7.59705	1.44822	0.755804	2.64532	0.0511997	3.42062
CS27_DSLNT	CS27	DSLNT	Bifidobacterium	HMO	bifidum	31486.3	26.4035	1.00008	2.10425	1.22314	0.260243	6.93734
CS27_GLC	CS27	GLC	Bifidobacterium	GLC	bifidum	37831.7	16.8069	0.330749	1.58024	0.628831	0.077583	7.71338
CS27_LAC	CS27	LAC	Bifidobacterium	LAC	bifidum	18829	34.2508	0.453935	235.454	2.0959	0.205689	7.78781
CS27_LNFPI	CS27	LNFPI	Bifidobacterium	HMO	bifidum	22631	6.71061	0.32304	0.598701	0.714995	0.0301504	0.256278
CS27_LNNT	CS27	LNnT	Bifidobacterium	HMO	bifidum	35433.2	8.85637	0.118247	0.576074	0.197078	0.0242557	5.56063
CS27_LNT	CS27	LNT	Bifidobacterium	HMO	bifidum	32444.1	9.48475	0.202452	0.657276	0.410451	0.0221865	8.00102
JC25_GLC	JC25	GLC	Clostridium	GLC	tertium	4187.43	2.9191	0.013414	934.341	0.0299236	0.020637	1.37546
JC25_LAC	JC25	LAC	Clostridium	LAC	tertium	5661.14	3.1368	0.0492	2990.21	0.0468	0.0492	1.494
JC25_LNNT	JC25	LNnT	Clostridium	HMO	tertium	6145.25	3.38445	0.0462267	2800.87	0.0396228	0.0418241	1.54859
JC25_LNT	JC25	LNT	Clostridium	HMO	tertium	5907.53	2.14954	0.0372346	3498.68	0.056355	0.0402536	1.32132
JC26_6SL	JC26	6SL	Clostridium	HMO	perfringens	17663.5	515.269	0.158055	8093.55	0.178398	1.63688	11.2469
JC26_GLC	JC26	GLC	Clostridium	GLC	perfringens	16372.9	334.789	0.12828	6820.23	0.231158	1.24216	10.5533
JC26_LAC	JC26	LAC	Clostridium	LAC	perfringens	15648.8	463.548	0.176453	11212.5	0.189721	1.78443	11.971
JC26_LNNT	JC26	LNnT	Clostridium	HMO	perfringens	22507.2	914.068	0.188179	12614.4	0.203233	3.02779	15.6
JC29_2FL	JC29	2FL	Clostridium	HMO	perfringens	11742.1	878.616	0.0932071	6323.88	0.0876146	13.7555	11.0245
JC29_6SL	JC29	6SL	Clostridium	HMO	perfringens	8634.64	457.658	0.0887269	6048.78	0.0958251	0.621089	8.35808
JC29_GLC	JC29	GLC	Clostridium	GLC	perfringens	8642.57	100.247	0.088706	5466.22	0.139564	0.404499	7.79193
JC29_LAC	JC29	LAC	Clostridium	LAC	perfringens	6716.17	205.342	0.0828907	6609.18	0.101311	0.687686	6.5279
JC29_LNNT	JC29	LNnT	Clostridium	HMO	perfringens	6661.57	387.584	0.0703814	6150.64	0.0942395	1.01516	5.19271
JC31_GLC	JC31	GLC	Clostridium	GLC	butyricum	4834.09	9.16856	0.0384495	2823.27	0.157094	0.0538293	2.46846
JC31_LAC	JC31	LAC	Clostridium	LAC	butyricum	5321.43	9.78486	0.0966199	3054.91	0.531409	0.068264	2.03007
JC33_2FL	JC33	2FL	Clostridium	HMO	perfringens	12289.9	696.602	0.122644	10334.7	0.120372	9.02794	11.608
JC33_6SL	JC33	6SL	Clostridium	HMO	perfringens	24878.3	1019.69	0.214563	13544.8	0.159781	1.39466	19.863
JC33_GLC	JC33	GLC	Clostridium	GLC	perfringens	17822.2	269.934	0.239569	9218.66	0.443202	0.796566	16.8636
JC33_LAC	JC33	LAC	Clostridium	LAC	perfringens	17483.3	522.355	0.202188	16889.8	0.202188	1.83295	19.3106
JC33_LNNT	JC33	LNnT	Clostridium	HMO	perfringens	8483.08	732.568	0.15726	9329.91	0.107712	2.15424	15.5709
JC36_2FL	JC36	2FL	Clostridium	HMO	perfringens	14522.8	654.067	0.319582	4268.81	0.950756	1.79099	14.6968
JC36_6SL	JC36	6SL	Clostridium	HMO	perfringens	9343.64	419.979	0.14842	5468.05	0.284367	1.00152	7.23888
JC36_GLC	JC36	GLC	Clostridium	GLC	perfringens	8433.59	223.993	0.131274	5301.9	0.273264	0.59877	7.83491
JC36_LAC	JC36	LAC	Clostridium	LAC	perfringens	7955.61	328.245	0.172194	8732.11	0.261909	1.56132	12.2533
JC36_LNFPI	JC36	LNFPI	Clostridium	HMO	perfringens	20815.7	1452.34	10.2374	14064.8	53.321	19.576	12.2089
JC36_LNNT	JC36	LNnT	Clostridium	HMO	perfringens	9835.35	422.757	0.213599	8486.96	0.54047	1.65215	12.9146
JC36_LNT	JC36	LNT	Clostridium	HMO	perfringens	20856.8	1471.52	1.12848	12712.8	4.72076	18.1682	23.8941
LB1_2FL	LB1	2FL	Bifidobacterium	HMO	infantis	9613.06	4.13703	0.0129215	48.7269	0.0538395	0.0290733	6.78593
LB1_6SL	LB1	6SL	Bifidobacterium	HMO	infantis	11808.6	5.31633	0.0654673	62.2277	0.0731694	0.0500633	3.9059
LB1_Glc	LB1	GLC	Bifidobacterium	GLC	infantis	7577.12	4.19902	0.0149631	76.5513	0.0392782	0.0177687	8.54768
LB1_Lac	LB1	LAC	Bifidobacterium	LAC	infantis	8396	5.5702	0.0343326	61.7446	0.0645036	0.0301711	6.89877
LB1_LNFPI	LB1	LNFPI	Bifidobacterium	HMO	infantis	10759.6	3.76156	NA	54.0344	0.0225184	0.0205603	9.71229
LB1_LNnT	LB1	LNnT	Bifidobacterium	HMO	infantis	9727.25	4.0275	0.0197507	54.0536	0.0263343	0.0378555	7.18185
LB1_LNT	LB1	LNT	Bifidobacterium	HMO	infantis	12439	5.31561	0.0479353	63.2215	0.0208415	0.042725	11.4034
PP1_GLC	PP1	GLC	Bifidobacterium	GLC	animalis	20440.3	8.1296	0.308297	143.841	0.4811	0.0530191	5.18999
VK53_GLC	VK53	GLC	Bifidobacterium	GLC	longum	15158	8.20002	0.0205796	1.76049	0.0617387	0.0355465	3.13183
VK53_LAC	VK53	LAC	Bifidobacterium	LAC	longum	17401.4	11.8987	0.0839906	2.08165	0.115281	0.0378781	3.5556
VK53_LNNT	VK53	LNnT	Bifidobacterium	HMO	longum	53687.9	23.854	0.466057	5.64131	0.210739	0.178317	10.0425
VK53_LNT	VK53	LNT	Bifidobacterium	HMO	longum	16468.6	4.92011	0.0205934	0.856342	0.0394707	0.0188773	1.39864
VK68_GLC	VK68	GLC	Bifidobacterium	GLC	breve	19929.2	7.97581	0.055835	0.856852	0.0944899	0.038655	11.8241
VK68_LAC	VK68	LAC	Bifidobacterium	LAC	breve	11787.1	5.2946	0.0399055	0.424708	0.0983385	0.0242283	5.37726
VK68_LNNT	VK68	LNnT	Bifidobacterium	HMO	breve	23078.5	7.51999	0.0229905	0.44936	0.108682	0.0229905	7.02465
VK68_LNT	VK68	LNT	Bifidobacterium	HMO	breve	16567.3	5.6137	NA	0.416559	0.0541198	0.0245999	5.27422

## Sheet: Fig_2B
Sample	Strain	Sugar	Genus	Sugar_Group	Species	Acetic_acid	Propionic_acid	Isobutyric_acid	Butyric_acid	Isovaleric_acid	Valeric_acid	Hexanoic_acid
AM1_2FL	AM1	2FL	Clostridium	HMO	perfringens	9124.03	366.263	0.031	1231.9	0.057	0.734	4.119
AM1_6SL	AM1	6SL	Clostridium	HMO	perfringens	9334.89	283.611	0.048	1082.47	0.047	0.164	4.591
AM1_DSLNT	AM1	DSLNT	Clostridium	HMO	perfringens	7186.76	273.856	0.091	345.394	0.064	0.208	2.183
AM1_GLC	AM1	GLC	Clostridium	GLC	perfringens	6010.09	262.854	0.051	986.099	0.066	0.237	5.124
AM1_LAC	AM1	LAC	Clostridium	LAC	perfringens	6317.49	285.436	0.059	1085.15	0.069	0.156	4.028
AM1_LNNT	AM1	LNnT	Clostridium	HMO	perfringens	6574.91	203.279	0.054	1984.26	0.112	0.446	6.286
AM226_6SL	AM226	6SL	Clostridium	HMO	perfringens	12896.1	239.035	0.109	5046.4	0.077	0.949	5.655
AM226_GLC	AM226	GLC	Clostridium	GLC	perfringens	6579.33	95.073	0.119	3291.62	0.127	0.325	5.598
AM226_LAC	AM226	LAC	Clostridium	LAC	perfringens	6281.96	208.586	0.142	4063.89	0.086	0.818	5.207
AM226_LNNT	AM226	LNnT	Clostridium	HMO	perfringens	8374.78	300.528	0.121	4435.28	0.094	2.375	7.005
AM248_GLC	AM248	GLC	Clostridium	GLC	perfringens	6759.06	141.706	0.118	3464.5	0.119	0.414	4.864
AM248_LAC	AM248	LAC	Clostridium	LAC	perfringens	8057.29	176.563	0.141	5562.87	0.095	0.566	4.463
AM248_LNNT	AM248	LNnT	Clostridium	HMO	perfringens	7153.96	395.501	0.109	5019.75	0.08	5.026	3.764
AM37_GLC	AM37	GLC	Clostridium	GLC	baratii	4535.74	41.585	0.061	5288.48	0.105	0.264	2.524
AM37_LAC	AM37	LAC	Clostridium	LAC	baratii	5468.76	196.137	0.088	5444.09	0.093	1.274	2.616
AM37_LNNT	AM37	LNnT	Clostridium	HMO	baratii	6191.08	312.587	0.029	4883.26	0.082	2.007	3.13
AM37_LNT	AM37	LNT	Clostridium	HMO	baratii	6594.85	313.523	0.036	5138.83	0.081	2.755	3.85
AM7_GLC	AM7	GLC	Bifidobacterium	GLC	longum	8638.15	4.647	0.03	0.362	0.076	0.014	1.786
AM7_LAC	AM7	LAC	Bifidobacterium	LAC	longum	9813.06	4.669	0.038	0.378	0.054	0.022	1.452
AM7_LNT	AM7	LNT	Bifidobacterium	HMO	longum	10727.8	3.462	0.032	0.274	0.046	0.017	0.773
AM76_GLC	AM76	GLC	Bifidobacterium	GLC	breve	8476.05	4.063	0.037	0.956	0.053	0.018	3.617
AM76_LAC	AM76	LAC	Bifidobacterium	LAC	breve	7822.6	5.675	0.054	1.258	0.073	0.027	2.042
AM76_LNNT	AM76	LNnT	Bifidobacterium	HMO	breve	11504.7	4.511	0.022	0.545	0.084	0.007	5.783
AM76_LNT	AM76	LNT	Bifidobacterium	HMO	breve	10271.1	4.291	<LOQ	0.792	0.036	0.014	4.285
BM6-3_GLC	BM6-3	GLC	Bifidobacterium	GLC	breve	8801.43	6.376	0.005	19.115	0.043	0.022	1.792
BM6-3_LAC	BM6-3	LAC	Bifidobacterium	LAC	breve	7633.48	7.61	0.021	8.934	0.068	0.016	1.659
BM6-3_LNT	BM6-3	LNT	Bifidobacterium	HMO	breve	9285.81	6.128	0.008	11.006	0.031	0.016	1.632
CS27_6SL	CS27	6SL	Bifidobacterium	HMO	bifidum	8410.81	3.116	0.594	0.31	1.085	0.021	1.403
CS27_DSLNT	CS27	DSLNT	Bifidobacterium	HMO	bifidum	8469.17	7.102	0.269	0.566	0.329	0.07	1.866
CS27_GLC	CS27	GLC	Bifidobacterium	GLC	bifidum	9264.94	4.116	0.081	0.387	0.154	0.019	1.889
CS27_LAC	CS27	LAC	Bifidobacterium	LAC	bifidum	5309.38	9.658	0.128	66.393	0.591	0.058	2.196
CS27_LNFPI	CS27	LNFPI	Bifidobacterium	HMO	bifidum	10508.4	3.116	0.15	0.278	0.332	0.014	0.119
CS27_LNNT	CS27	LNnT	Bifidobacterium	HMO	bifidum	11686.5	2.921	0.039	0.19	0.065	0.008	1.834
CS27_LNT	CS27	LNT	Bifidobacterium	HMO	bifidum	11698.7	3.42	0.073	0.237	0.148	0.008	2.885
JC25_GLC	JC25	GLC	Clostridium	GLC	tertium	4058.18	2.829	0.013	905.501	0.029	0.02	1.333
JC25_LAC	JC25	LAC	Clostridium	LAC	tertium	4717.62	2.614	0.041	2491.84	0.039	0.041	1.245
JC25_LNNT	JC25	LNnT	Clostridium	HMO	tertium	5583.37	3.075	0.042	2544.78	0.036	0.038	1.407
JC25_LNT	JC25	LNT	Clostridium	HMO	tertium	5870.32	2.136	0.037	3476.64	0.056	0.04	1.313
JC26_6SL	JC26	6SL	Clostridium	HMO	perfringens	11287.3	329.267	0.101	5171.94	0.114	1.046	7.187
JC26_GLC	JC26	GLC	Clostridium	GLC	perfringens	12891	263.593	0.101	5369.84	0.182	0.978	8.309
JC26_LAC	JC26	LAC	Clostridium	LAC	perfringens	11795.1	349.395	0.133	8451.34	0.143	1.345	9.023
JC26_LNNT	JC26	LNnT	Clostridium	HMO	perfringens	11960.6	485.745	0.1	6703.4	0.108	1.609	8.29
JC29_2FL	JC29	2FL	Clostridium	HMO	perfringens	6298.95	471.325	0.05	3392.38	0.047	7.379	5.914
JC29_6SL	JC29	6SL	Clostridium	HMO	perfringens	7298.77	386.854	0.075	5112.98	0.081	0.525	7.065
JC29_GLC	JC29	GLC	Clostridium	GLC	perfringens	7307.2	84.758	0.075	4621.63	0.118	0.342	6.588
JC29_LAC	JC29	LAC	Clostridium	LAC	perfringens	6562.97	200.658	0.081	6458.43	0.099	0.672	6.379
JC29_LNNT	JC29	LNnT	Clostridium	HMO	perfringens	5584.32	324.908	0.059	5156.02	0.079	0.851	4.353
JC31_GLC	JC31	GLC	Clostridium	GLC	butyricum	4400.4	8.346	0.035	2569.98	0.143	0.049	2.247
JC31_LAC	JC31	LAC	Clostridium	LAC	butyricum	5066.99	9.317	0.092	2908.84	0.506	0.065	1.933
JC33_2FL	JC33	2FL	Clostridium	HMO	perfringens	5411.22	306.714	0.054	4550.35	0.053	3.975	5.111
JC33_6SL	JC33	6SL	Clostridium	HMO	perfringens	10899.2	446.725	0.094	5933.97	0.07	0.611	8.702
JC33_GLC	JC33	GLC	Clostridium	GLC	perfringens	8927.14	135.21	0.12	4617.62	0.222	0.399	8.447
JC33_LAC	JC33	LAC	Clostridium	LAC	perfringens	10549.5	315.189	0.122	10191.3	0.122	1.106	11.652
JC33_LNNT	JC33	LNnT	Clostridium	HMO	perfringens	3937.85	340.058	0.073	4330.94	0.05	1	7.228
JC36_2FL	JC36	2FL	Clostridium	HMO	perfringens	10906.4	491.192	0.24	3205.8	0.714	1.345	11.037
JC36_6SL	JC36	6SL	Clostridium	HMO	perfringens	7491.55	336.731	0.119	4384.18	0.228	0.803	5.804
JC36_GLC	JC36	GLC	Clostridium	GLC	perfringens	6295.94	167.218	0.098	3958.03	0.204	0.447	5.849
JC36_LAC	JC36	LAC	Clostridium	LAC	perfringens	5497.97	226.844	0.119	6034.6	0.181	1.079	8.468
JC36_LNFPI	JC36	LNFPI	Clostridium	HMO	perfringens	7295.5	509.018	3.588	4929.44	18.688	6.861	4.279
JC36_LNNT	JC36	LNnT	Clostridium	HMO	perfringens	6078.06	261.256	0.132	5244.78	0.334	1.021	7.981
JC36_LNT	JC36	LNT	Clostridium	HMO	perfringens	5747.94	405.538	0.311	3503.54	1.301	5.007	6.585
LB1_2FL	LB1	2FL	Bifidobacterium	HMO	infantis	8927.51	3.842	0.012	45.252	0.05	0.027	6.302
LB1_6SL	LB1	6SL	Bifidobacterium	HMO	infantis	12265.4	5.522	0.068	64.635	0.076	0.052	4.057
LB1_DSLNT	LB1	DSLNT	Bifidobacterium	HMO	infantis	3329.69	9.411	0.207	126.635	0.173	0.152	6.661
LB1_Glc	LB1	GLC	Bifidobacterium	GLC	infantis	8102.18	4.49	0.016	81.856	0.042	0.019	9.14
LB1_Lac	LB1	LAC	Bifidobacterium	LAC	infantis	8070.12	5.354	0.033	59.348	0.062	0.029	6.631
LB1_LNFPI	LB1	LNFPI	Bifidobacterium	HMO	infantis	10989.7	3.842	<LOQ	55.19	0.023	0.021	9.92
LB1_LNnT	LB1	LNnT	Bifidobacterium	HMO	infantis	11820	4.894	0.024	65.683	0.032	0.046	8.727
LB1_LNT	LB1	LNT	Bifidobacterium	HMO	infantis	11936.8	5.101	0.046	60.669	0.02	0.041	10.943
PP1_GLC	PP1	GLC	Bifidobacterium	GLC	animalis	10409.2	4.14	0.157	73.251	0.245	0.027	2.643
VK53_GLC	VK53	GLC	Bifidobacterium	GLC	longum	8102.14	4.383	0.011	0.941	0.033	0.019	1.674
VK53_LAC	VK53	LAC	Bifidobacterium	LAC	longum	10566.3	7.225	0.051	1.264	0.07	0.023	2.159
VK53_LNNT	VK53	LNnT	Bifidobacterium	HMO	longum	13247.5	5.886	0.115	1.392	0.052	0.044	2.478
VK53_LNT	VK53	LNT	Bifidobacterium	HMO	longum	9596.46	2.867	0.012	0.499	0.023	0.011	0.815
VK68_GLC	VK68	GLC	Bifidobacterium	GLC	breve	9280.17	3.714	0.026	0.399	0.044	0.018	5.506
VK68_LAC	VK68	LAC	Bifidobacterium	LAC	breve	8270.5	3.715	0.028	0.298	0.069	0.017	3.773
VK68_LNNT	VK68	LNnT	Bifidobacterium	HMO	breve	11042.1	3.598	0.011	0.215	0.052	0.011	3.361
VK68_LNT	VK68	LNT	Bifidobacterium	HMO	breve	10102	3.423	<LOQ	0.254	0.033	0.015	3.216

## Sheet: Fig_2C
Sample	Strain	Species	Genus	Sugar	putrescine	spermidine	adenosine-2',3'-cyclic monophosphate	alpha-ketoglutarate	kynurenate	3-hydroxy-3-methylglutarate	3-phosphoglycerate	4-hydroxyphenylacetate	hypoxanthine	guanine	quinolinate	N-formylkynurenine	N-acetylputrescine	adenosine 5'-monophosphate (AMP)	2'-deoxyadenosine	5-methylthioadenosine (MTA)	ribose 1-phosphate	arginine	aspartate	3-(4-hydroxyphenyl)lactate	phenylpyruvate	biotin	succinate	3-hydroxybutyrate (BHBA)	cystine	cytidine 5'-monophosphate (5'-CMP)	glucosamine 6-phosphate	glucose 6-phosphate	dihydroxyacetone phosphate (DHAP)	homocysteine	fumarate	gamma-glutamylglutamate	gluconate	glycine	guanosine 5'-monophosphate (5'-GMP)	2'-deoxyguanosine	histamine	histidine	inosine	myo-inositol	isoleucine	3-sulfo-alanine	citrulline	lactose	leucine
AM1_Glc_1	AM1	C_perfringens	Clostridium	Glucose	-3.41979	1.15302	-3.68681	2.14935	0.282455	-2.64625	0.0480603	-0.0932503	0.679754	0.000755681	0.10588	0.0302537	-4.25029	-5.90302	-5.05236	-3.69036	-1.03633	-4.42721	0.0102495	-1.22728	-3.4187	0.0192787	1.52923	0.935449	-0.0818947	-2.96247	-0.0275067	0.114926	-4.11299	0.379561	4.05989	0.154364	-0.661456	0.0123838	-4.05017	-2.80724	6.55986	-2.86178	-1.80317	-0.0508326	-0.818469	0.249883	3.31138	-5.92212	-0.120027
AM1_Glc_2	AM1	C_perfringens	Clostridium	Glucose	-3.41979	0.695595	0.645144	1.98176	0.109447	-2.64625	1.55909	-0.373748	1.09846	-1.13763	0.733696	-0.272828	-0.391172	-5.90302	-5.05236	1.50655	0.792951	-3.85888	-0.00621875	-1.97183	-1.11065	-0.231688	1.22841	1.23462	-2.14058	-2.96247	1.83978	1.99244	2.28175	-0.024112	3.12075	-0.0249985	-0.443636	-3.9012	-4.05017	-2.80724	5.66486	-0.875538	-0.24781	-0.135395	-0.0570081	-0.0796657	4.33269	-5.92212	-0.0317821
AM1_Glc_3	AM1	C_perfringens	Clostridium	Glucose	-3.41979	1.17974	1.0787	2.51491	0.375394	-2.64625	2.04572	0.43802	0.257445	-0.903005	0	0.124812	-1.84746	-5.90302	-5.05236	1.18067	1.09715	-3.87533	-1.01225	-1.70645	0.617491	-0.867116	0.946239	1.35635	-0.309479	-2.96247	0.164318	0.322209	-4.11299	0.218179	3.89996	-0.139154	0.0590893	0.013406	-4.05017	-2.80724	6.02055	-1.15439	-0.966032	0.0981891	-0.227722	-0.124622	3.74473	-5.92212	-0.227228
AM1_HMO_1	AM1	C_perfringens	Clostridium	HMO	-3.41979	0.438153	-3.68681	0.463082	-0.00134503	-2.64625	-0.980543	-0.16741	0.206458	-0.12037	0.442945	0.100261	0.822294	-5.90302	-5.05236	-0.209308	-1.10521	-4.57372	0.247943	-1.30544	-3.4187	0.062876	0.722289	0.842004	-0.530212	-2.96247	-1.36526	-1.5408	-4.11299	1.2519	3.32024	0.253357	-1.86846	0.318698	-4.05017	-2.80724	6.49697	-1.32087	-3.18947	-2.01579	-0.326646	0.303986	0.0931499	1.73186	0.00895772
AM1_HMO_2	AM1	C_perfringens	Clostridium	HMO	-3.41979	-0.391739	-0.039128	0.378825	-0.0190784	-0.542604	0.629172	-0.129897	-1.93966	-2.22947	0.349595	-0.0852141	0.633453	-5.90302	-5.05236	-3.69036	-1.14464	-4.66456	0.245039	-2.44863	-1.2095	-0.251557	1.28513	0.584836	0.112393	-2.96247	-1.09557	-0.924617	-4.11299	-0.203605	3.19491	-0.0192576	-1.68851	-3.49593	-4.05017	-2.80724	5.20998	-0.352931	-1.50922	-1.18476	0.00911123	0.369287	3.02313	4.07613	-0.00527815
AM1_HMO_3	AM1	C_perfringens	Clostridium	HMO	-3.41979	0	-0.512043	1.15328	0.0224238	-2.64625	-0.213094	0.151782	0.157842	-0.395427	-0.176981	0.162901	-0.194354	-5.90302	-5.05236	-3.69036	-0.449112	-4.52155	-0.342513	-1.53906	-0.79774	-0.813275	0.401809	1.13397	0.00891428	-2.96247	-1.32073	-1.52609	-4.11299	0.711827	3.45888	-0.000569428	-1.93153	0.202509	-4.05017	-2.80724	6.34835	-1.51565	-1.52556	-3.40208	-0.0833025	0.438808	2.71247	4.01406	-0.13305
AM37_Glc_1	AM37	C_baratii	Clostridium	Glucose	-3.41979	-3.90813	-3.68681	-1.17558	-2.38876	-2.64625	0.711179	-1.18505	2.67085	0.436778	-2.10945	-1.65956	-4.25029	-2.32844	-5.05236	-3.69036	0.228604	0.160246	-0.821729	-2.74934	0.0897458	0.0583158	-3.25505	-1.45419	0.171692	-2.96247	-1.84569	-1.97038	-4.11299	-3.68201	-2.54794	-0.0636286	1.21852	-1.3873	-1.16287	-2.80724	-0.49435	0.275662	-0.0358484	0.350798	-0.0257734	-0.529827	-0.515848	-0.936292	0.0674347
AM37_Glc_2	AM37	C_baratii	Clostridium	Glucose	-3.41979	-5.66802	-3.68681	-1.23674	-2.38876	-2.64625	-0.714759	-0.0090947	2.53044	0.443896	-2.10945	-1.65956	-4.25029	-2.46694	-5.05236	-2.25909	-3.86236	0.179796	-0.821494	-4.46461	-0.0732158	0.0562235	-3.34471	-1.63514	0.117426	-2.96247	-1.62801	-1.75685	-1.97535	-3.68201	-2.82689	0.0564493	0.947432	-1.46966	-1.48778	-2.80724	-3.95266	0.229536	-0.486025	0.414299	0.0203148	-2.33937	-1.45445	-1.11442	0.0258876
AM37_Glc_3	AM37	C_baratii	Clostridium	Glucose	-3.41979	-4.28173	-1.99478	-1.39704	-2.38876	-2.64625	-0.8152	-2.86687	2.53234	0.294974	-2.10945	-1.65956	-4.25029	-1.24047	-5.05236	-3.69036	-0.969064	0.134079	-0.707162	-2.66099	0.173422	0.0429847	-3.39767	-1.02701	-0.332606	-0.700045	-1.84427	-1.77769	-1.52153	-1.36047	-2.64447	-0.271164	1.01508	-1.36784	-0.211044	-0.832446	-0.709132	0.159556	-0.534087	0.753107	0.0453976	-0.623045	-0.174067	-0.56038	-0.017789
AM37_HMO_1	AM37	C_baratii	Clostridium	HMO	-3.41979	-5.66802	-3.68681	-1.82845	-2.38876	-1.25996	-3.54029	-0.10318	0.141667	0.516785	-2.10945	-1.65956	-4.25029	-4.03281	-5.05236	-3.69036	-3.86236	0.15434	-0.929995	-2.92601	0.489745	-0.0282087	-3.71257	-3.84792	0.907991	-2.96247	-4.48775	-6.00075	-4.11299	-3.68201	-2.79046	-0.098209	-5.2786	-1.53361	-4.05017	-2.80724	-3.95266	-0.0164276	-3.18947	0.169948	0.0614369	-0.567764	-0.754284	2.11869	-0.0403223
AM37_HMO_2	AM37	C_baratii	Clostridium	HMO	-3.41979	-4.05391	-3.68681	-1.3018	-2.38876	-2.64625	-3.54029	-0.461504	0.523793	0.489906	-2.10945	-1.65956	-4.25029	-4.51672	-5.05236	-3.69036	-3.86236	0.165973	-0.872763	-3.01039	0.887134	-0.0150902	-3.87561	-3.84792	0.85541	-2.96247	-4.48775	-4.61446	-4.11299	-3.68201	-2.60692	-0.0949112	-5.2786	-1.45858	-4.05017	-2.80724	-0.548758	0.0132833	-3.18947	0.227665	-0.0265793	-0.667095	-0.414359	2.03513	-0.0229071
AM37_HMO_3	AM37	C_baratii	Clostridium	HMO	-3.41979	-5.66802	-3.68681	-1.55412	-2.38876	-2.64625	-3.54029	0.391058	0.763789	0.550424	-2.10945	-1.65956	-4.25029	-5.90302	-3.66606	-3.69036	-3.86236	0.179347	-0.932482	-2.75477	0.782003	0.0363349	-3.70835	-3.84792	0.781524	-2.96247	-4.48775	-4.04092	-4.11299	-3.68201	-3.05057	-0.030732	-5.2786	-1.39195	-4.05017	-2.80724	-1.42368	-0.0321542	-3.18947	0.365101	0.014393	-0.626352	-0.848699	2.14175	0.0647193
AM7_Glc_1	AM7	B_longum	Bifidobacterium	Glucose	-3.41979	-5.66802	-3.68681	2.00762	-2.38876	-2.64625	2.46821	-0.539446	0.242299	0.512235	-2.10945	-1.65956	-4.25029	0	-2.41137	-3.69036	-3.86236	0.0612079	0.0471543	2.84106	0.308618	0.351981	0.0224007	-3.84792	0.319538	-0.0492485	2.35887	2.55535	0.678577	-3.68201	-1.99397	0.18492	1.19401	0.852165	0.0524986	-1.42095	-3.95266	0.113028	0.0181491	-0.0716378	0.237933	0.22447	0.196206	-5.92212	0.0415351
AM7_Glc_2	AM7	B_longum	Bifidobacterium	Glucose	-3.41979	-5.66802	-3.68681	-1.2634	-2.38876	-2.64625	-1.28152	0.438212	-0.493574	0.6555	-2.10945	-1.65956	-4.25029	-3.28666	-5.05236	-3.69036	-3.86236	0.0574368	-0.0220763	-1.10242	0.295136	0.0135367	-2.98417	-3.84792	0.493643	-2.96247	0.728698	0.78715	-4.11299	-3.68201	-2.83069	-0.0284511	1.26981	0.753324	-1.93081	-2.80724	-3.95266	0.268473	-3.18947	0.0503689	0.337616	0.459569	-0.965708	-5.92212	-0.278965
AM7_Glc_3	AM7	B_longum	Bifidobacterium	Glucose	-3.41979	-5.66802	-3.68681	-0.0332855	-2.38876	1.08395	4.03461	-0.378423	1.39115	-0.0201895	-2.10945	-1.65956	-4.25029	1.07351	-5.05236	-3.69036	-3.86236	-0.0138148	0.518037	4.0221	0.661101	-0.0869606	0.819398	-3.84792	-3.94884	0.957809	2.19397	2.5366	1.9202	0.910385	-2.32407	0.0880368	1.55617	-1.63443	1.56112	0.673315	-2.56636	0.11214	1.14077	-0.33992	-0.029506	-0.361557	0.0697903	-5.92212	0.347753
AM7_HMO_1	AM7	B_longum	Bifidobacterium	HMO	-3.41979	-5.66802	-3.68681	-0.204895	-2.38876	-2.64625	0	0.154198	-0.0755444	0.641423	-2.10945	-1.65956	-4.25029	-0.92724	-0.804791	-3.69036	-3.86236	0.0364495	-0.024648	1.78147	0.792545	0.343639	-1.58444	-3.84792	0.518348	-2.96247	0.699804	0.707936	-0.651075	-3.68201	-2.91435	-0.0174715	0.819168	0.77938	-1.30269	-0.0256524	-3.95266	0.112199	-0.359758	0.154878	0.252131	-0.953077	-1.01672	0.044434	0.0580965
AM7_HMO_2	AM7	B_longum	Bifidobacterium	HMO	-3.41979	-5.66802	-3.68681	-3.12761	-2.38876	-2.64625	-3.54029	0.179486	-1.02296	0.638496	-2.10945	-1.65956	-4.25029	-4.32634	-5.05236	-3.69036	-3.86236	0.0555902	-0.034313	-2.15844	0.145609	-0.0635622	-3.36838	-3.84792	0.642421	-2.96247	-4.48775	-3.13555	-4.11299	-3.68201	-2.76093	-0.213342	-2.74007	0.805498	-4.05017	-2.80724	-3.95266	0.0663713	-3.18947	-0.0364852	0.278302	0.169086	-0.595293	1.13723	-0.225697
AM7_HMO_3	AM7	B_longum	Bifidobacterium	HMO	-3.41979	-5.66802	-3.68681	1.7763	-2.38876	-2.64625	0.793726	0.186826	0.161605	0.420117	-2.10945	-1.65956	-4.25029	-0.0955671	-1.37751	-3.69036	-3.86236	-0.00325105	0.360459	3.42415	1.42956	-0.0139466	-1.11157	-3.84792	0.803855	-1.12482	0.824504	0.853283	-1.29237	-3.68201	-2.70967	0.1218	-0.88486	-1.78439	-0.921167	0.0250108	-0.955141	0.0384415	0.18279	0.0304522	0	-2.33937	-1.06031	-0.0465005	0.459743
AM76_Glc_1	AM76	B_breve	Bifidobacterium	Glucose	-3.41979	-5.66802	-3.68681	0.651397	-2.38876	-2.64625	2.07778	-0.379426	-0.89187	0.548231	-2.10945	-1.65956	-4.25029	0.0719618	0.384963	-2.30407	-3.86236	0.0665081	-0.0879705	2.2694	0.377402	0.306992	0.553541	-3.84792	0.231449	0.629723	2.53348	2.76036	0.79997	-1.04939	-0.588075	0.529653	1.86784	0.843096	0.508404	1.01108	-3.95266	0.142869	-1.05503	0.0152804	0.281397	-0.0423293	-0.112347	-5.92212	0.00993646
AM76_Glc_2	AM76	B_breve	Bifidobacterium	Glucose	-3.41979	-5.66802	-3.68681	-0.114875	-2.38876	0.463752	1.75679	0.272706	-0.572947	0.584832	-2.10945	-1.65956	-4.25029	-0.184177	0.569337	-1.60426	-3.86236	0.0448278	-0.0288476	1.79995	0.952932	0.0257563	0.112956	-3.84792	-0.17488	0.0905348	3.39664	3.38155	0.0563669	-3.68201	-0.349137	0.45836	2.16493	0.758587	0.431393	0.938463	-3.95266	0.176411	-0.541972	-0.0069648	0.254867	0.0900045	-0.735751	-5.92212	0.106149
AM76_Glc_3	AM76	B_breve	Bifidobacterium	Glucose	-3.41979	-5.66802	-3.68681	-0.82204	-2.38876	-2.64625	-0.196741	-0.58587	-0.715609	0.649704	-2.10945	-1.65956	-4.25029	-2.0457	-0.781159	-3.69036	-3.86236	0.0651208	-0.0482567	0.617288	1.27079	0.00518779	-1.09994	-2.42068	0.582624	-1.48758	1.78313	1.90907	-2.72669	-3.68201	-0.360915	0.07586	1.57106	0.800655	-0.512567	0.0829279	-3.95266	0.250077	-1.79453	-0.305254	0.273374	0.574697	-1.19245	-5.92212	0.106976
AM76_HMO_1	AM76	B_breve	Bifidobacterium	HMO	-3.41979	-5.66802	-3.68681	0.60647	-2.38876	-2.64625	-0.303304	0.119577	-0.748647	0.500894	-2.10945	-1.65956	-4.25029	0.391817	0.61786	-0.00586101	-3.86236	0.0739517	-0.0787757	2.8983	0.427206	0.402918	0.835517	-3.84792	0.631597	-0.194019	-1.51302	-1.36209	-4.11299	-3.68201	-1.4164	0.193585	1.27437	0.836766	-2.19399	0.457401	-3.95266	-0.0144514	-0.615694	0.291325	0.326602	0.649345	-0.440611	-1.48694	0.0214368
AM76_HMO_2	AM76	B_breve	Bifidobacterium	HMO	-3.41979	-5.66802	-3.68681	1.04342	-2.38876	-0.393222	-0.173307	-0.154299	-1.12194	0.482658	-2.10945	-1.65956	-4.25029	0.242194	0.62539	0.00582686	-3.86236	0.0408116	0.0331558	2.92469	0.496305	0.0262913	0.79392	-3.84792	0.674577	0.00591053	-1.75139	-1.49676	-4.11299	-1.93359	-0.691175	0.000569104	2.87863	0.769686	-1.58903	0.710854	-3.95266	-0.069047	-0.750319	-0.122473	0.291601	0.142701	-0.399752	-2.4975	0.0741452
AM76_HMO_3	AM76	B_breve	Bifidobacterium	HMO	-3.41979	-5.66802	-2.30051	0.000188355	-2.38876	-2.64625	-0.426266	-0.327444	-0.485901	0.820464	-2.10945	-1.65956	-4.25029	-0.715509	0.628462	-1.3185	-3.86236	0.082295	0.00618031	2.69577	1.60934	0.0823526	0.169238	-3.84792	0.385892	-0.100733	-0.00914699	0.0390188	-2.21057	-3.68201	-0.418755	-0.0477175	2.53638	0.791703	-0.695236	1.00475	-3.95266	-0.0342147	-0.523434	0.195593	0.351262	-0.145795	-0.999242	0.468641	0.114522
JC25_Glc_1	JC25	C_tertium	Clostridium	Glucose	0.264844	0.375331	-3.68681	-0.0494409	-2.38876	-2.64625	-0.431236	-0.055139	0.0183501	-3.38791	-2.10945	-0.190164	3.63106	0.797727	-5.05236	1.20311	0.698996	-0.575764	0.443957	2.11448	-0.620551	0.0423069	0.921441	0.623877	-0.503101	-0.664163	2.01833	2.19126	1.30572	1.8741	0.689824	0.125549	0.326085	0.48429	1.23884	-0.935816	-3.95266	-0.076103	2.11813	-0.0462206	-0.373017	-0.0440891	-0.753896	-4.53582	-0.0116171
JC25_Glc_2	JC25	C_tertium	Clostridium	Glucose	-0.398438	0.487721	-3.68681	-0.199941	-2.38876	-0.135565	-0.317658	0.212119	-1.04389	-4.33049	-2.10945	-0.22165	3.61817	0.316775	-5.05236	0.925152	-1.14007	-0.216785	0.441384	2.43834	-1.18797	-0.196874	0.87119	0.169555	-0.486273	-1.38342	1.24364	1.1618	1.55001	1.47328	0.409783	-0.195438	-0.133999	-3.81752	0.84258	-2.80724	-2.12776	-0.214813	2.22148	-0.029229	0.0671344	0.135134	-0.592795	-5.92212	-0.226505
JC25_Glc_3	JC25	C_tertium	Clostridium	Glucose	-0.279893	0.197591	-3.68681	-0.000188391	-2.38876	-2.64625	-0.00244427	-1.48058	-1.10869	-4.44179	-2.10945	-0.144275	3.68968	0.0105662	-5.05236	0.832292	-0.39831	-0.186415	0.187518	2.11204	-0.3735	-0.842281	0.812689	0.447693	-0.292996	-1.5068	1.64562	1.69172	1.36804	1.73286	-0.0944651	-0.187686	0.283647	0.493038	0.982956	-2.80724	-3.95266	-0.0565774	2.16059	-0.276654	-0.00206852	-0.131618	0.046132	-5.92212	-0.135047
JC25_HMO_1	JC25	C_tertium	Clostridium	HMO	0.747114	-0.35769	-3.68681	-0.817388	0.00134322	-2.64625	-0.576367	-0.548996	0.73043	-3.13343	-2.10945	-0.260378	2.95197	-0.875141	-5.05236	-0.0450368	0.314597	-0.491115	0.552964	1.69537	-0.330218	0.0845176	-1.90699	0.380565	-0.347253	-1.57618	0.263366	0.392886	0.562983	2.21927	-2.22758	-0.0721149	-0.869367	0.533865	0.324623	-1.22774	-0.911333	-0.0199976	1.40019	-0.0608588	-0.292856	-0.135645	0.0876603	-0.604678	0.0270894
JC25_HMO_2	JC25	C_tertium	Clostridium	HMO	-0.335949	-0.460498	-3.68681	-1.17166	0.146758	-2.64625	-2.154	-2.86687	-1.05947	-2.74934	-2.10945	0.171259	2.65019	-5.90302	-0.938127	-0.306904	0.032107	-0.144294	0.509684	1.1	-0.991209	-0.19758	-2.25469	-0.318405	0.218085	-2.96247	-1.48954	-1.29397	-1.99954	1.6302	-4.7295	-0.369945	-1.47134	-1.4336	-4.05017	-2.80724	-3.95266	-0.0513625	0.456682	-0.182746	0.173214	0.196093	-0.178421	-0.379517	-0.015477
JC25_HMO_3	JC25	C_tertium	Clostridium	HMO	-0.016048	-0.544563	-3.68681	-1.4527	-2.38876	-2.64625	-1.56416	-2.86687	0.703423	-2.29828	-2.10945	0.532153	2.60591	-1.32558	-0.362907	0.55272	-0.383567	-0.0751286	0.285148	0.941021	-0.0738762	-0.607198	-2.40773	-0.107259	0.560393	-2.96247	-1.0149	-0.989396	-1.02778	1.12209	-4.7295	0.0355782	-1.30856	0.677429	-0.717063	-0.551402	-1.26124	0.0880188	0.970242	0.0536362	0.0711587	0.048279	-0.954981	-0.0980516	-0.038684
JC26_Glc_1	JC26	C_perfringens	Clostridium	Glucose	-3.41979	0.798479	0.449687	0.214968	-0.0203543	-0.463199	0.831496	-0.189363	0.0212638	-0.686224	-0.72316	-0.273268	-2.864	-5.90302	-5.05236	-0.961054	0.555872	-1.18301	-0.593546	-2.8954	-1.3163	-0.235181	-0.0238528	0.737416	-0.00899446	-2.96247	-0.523253	-0.481047	-4.11299	-0.307166	3.82106	-0.028209	-0.808051	-0.423411	-4.05017	-2.80724	6.23099	-8.04028	-0.724803	-0.123604	-1.03994	0.098999	2.63295	-5.92212	-0.239431
JC26_Glc_2	JC26	C_perfringens	Clostridium	Glucose	-3.41979	0.833068	0.0376545	0.700231	-0.162436	-0.0561191	1.12088	-0.960961	-2.49155	-3.08773	0.247143	0.109453	-4.25029	-5.90302	-5.05236	-3.69036	-1.14447	-0.0673964	0.561369	-1.75613	-0.97986	-0.136387	-1.13284	0.0750807	-2.69475	-2.96247	1.4006	1.33859	0.392603	-3.68201	2.29457	0.143824	0.0240251	-4.93013	-4.05017	-2.80724	2.98046	-0.120617	-3.18947	-0.20365	0.124711	0.0751167	2.04463	-5.92212	0.00350096
JC26_Glc_3	JC26	C_perfringens	Clostridium	Glucose	-3.41979	0.586986	-1.27186	1.11605	-0.640323	-0.329239	-0.617016	-2.86687	-0.258685	-1.08701	-2.10945	-0.0219753	-4.25029	-5.90302	-5.05236	0.869959	1.01706	-0.307656	-0.655414	-2.84081	-0.829568	-0.862516	0.670606	1.13809	-0.120085	-2.96247	-0.997729	-0.667705	-4.11299	-3.68201	3.77847	0.069183	-0.516241	-0.0786461	-4.05017	-2.80724	6.43655	-6.65398	-0.861291	0.0747296	-0.217993	0.190107	1.88482	-5.92212	-0.249035
JC26_HMO_1	JC26	C_perfringens	Clostridium	HMO	-3.41979	0.769115	-3.68681	0.52313	-0.41251	-0.396058	-0.401358	-0.223213	-0.0420775	0.00666077	-2.10945	-0.231614	-1.94251	-5.90302	-5.05236	-2.06105	-3.86236	-4.7589	0.118621	-3.21282	-3.4187	-0.270342	-0.417309	0.419181	-1.0296	-2.96247	-4.48775	-2.37682	-4.11299	0	3.48146	-0.118453	-1.88799	-0.058413	-4.05017	-2.80724	6.232	-3.11886	-3.18947	-0.269102	-0.589217	0.436158	2.24165	0.185752	-0.147905
JC26_HMO_2	JC26	C_perfringens	Clostridium	HMO	-3.41979	-0.984171	-3.68681	-1.3416	-1.00247	-2.64625	-0.49296	-0.263976	-4.15545	-5.91006	-0.358312	0.1533	0	-5.90302	-5.05236	-3.69036	-0.346726	-4.30595	0.435051	-2.05113	-1.40216	-0.166886	0.461389	0.636664	-1.06265	-2.96247	-1.54579	-3.064	-1.8271	-1.00209	2.51603	0.0255886	-2.09307	-6.37114	-4.05017	-2.80724	5.07333	-0.256187	-3.18947	-0.451671	0.117937	0.0674576	4.08151	1.71024	0.0574262
JC26_HMO_3	JC26	C_perfringens	Clostridium	HMO	-3.41979	-0.424707	-3.68681	0.482092	-0.308507	-2.64625	-1.09483	0.147669	0.0313732	-0.367126	-2.10945	0.153378	-1.30499	-5.90302	-5.05236	-3.69036	-2.47607	-4.43418	-0.139794	-2.21077	-0.820765	-0.810163	-0.022914	0.928577	0.0891516	-2.96247	-1.70429	-1.94362	-4.11299	0.188019	3.47461	0.131805	-1.61558	0.349296	-4.05017	-2.80724	6.57851	-2.22345	-1.32062	0.210073	-0.0139364	0.30612	3.4205	-0.12248	-0.119124
JC36_Glc_1	JC36	C_perfringens	Clostridium	Glucose	-3.41979	0.94491	-0.5566	1.9715	0.173159	-2.64625	-0.702834	0.132602	0.860234	-0.659972	-2.10945	-0.0844363	-4.25029	-5.90302	-5.05236	2.52809	0.97829	-3.91263	-0.128389	-3.71487	-1.46407	-0.0146886	0.810046	0.590153	-0.523681	-2.96247	0.441956	0.463843	-4.11299	0.585672	3.65063	0.00373926	-0.681806	0.0253167	-4.05017	-2.80724	6.57582	-8.04028	0.184727	-0.937674	-0.740126	0.538607	3.47494	-4.31219	-0.0826532
JC36_Glc_2	JC36	C_perfringens	Clostridium	Glucose	-3.41979	1.053	-1.14737	2.08553	0.187659	-2.64625	0.807242	0.00901273	1.1462	-1.02916	0.538839	-0.0986753	-4.25029	-5.90302	-5.05236	1.68156	0.990504	-0.299722	0.221959	-3.88161	-1.36448	-0.22909	1.54848	0.468461	0.28552	-2.96247	-0.31916	-0.046788	-2.35935	-0.0585293	3.3975	0.0264997	-0.36522	-3.3963	-4.05017	-2.80724	6.48414	-8.04028	-0.350265	-0.0636658	0.00356707	0.654877	3.02344	-5.92212	-0.0241494
JC36_Glc_3	JC36	C_perfringens	Clostridium	Glucose	-3.41979	1.59981	0.177174	3.54808	0.510812	-2.64625	1.46768	-2.86687	0.700236	-0.566099	-0.148333	0.328854	-4.25029	-5.90302	-5.05236	2.19373	0.826471	-0.557189	-0.943686	-5.8509	1.32079	-0.844699	0.263646	0.60516	0.0656139	-2.96247	-0.291355	-0.312448	-4.11299	0.243238	3.87896	0.0849294	-0.0426997	0.0210753	-4.05017	-2.80724	6.47815	-8.04028	-0.123488	0.325442	-0.0443622	0.37331	3.25622	-5.92212	-0.174267
JC36_HMO_1	JC36	C_perfringens	Clostridium	HMO	-3.41979	-1.63522	-3.68681	-0.797717	-0.200408	-0.812718	-1.87037	0.210729	-1.3318	-1.15039	-2.10945	0.278358	-0.213368	-5.90302	-5.05236	-3.69036	-3.86236	-4.85171	0.309846	-3.41931	-1.13007	-0.0270258	-0.101184	-0.487036	-3.6832	-2.96247	-1.63465	-1.45811	-4.11299	0.455401	2.21029	-0.117442	-2.50125	0.54877	-4.05017	-2.80724	3.26624	-0.0456423	-3.18947	-3.40208	-0.201503	-0.34206	-0.355082	3.46247	0.0405526
JC36_HMO_2	JC36	C_perfringens	Clostridium	HMO	-3.41979	-1.55034	-3.68681	-1.21242	0.00505759	-2.64625	-1.71572	0.0128828	-1.15147	-0.891979	-2.10945	-0.0125798	-0.254267	-5.90302	-5.05236	-3.69036	-3.86236	-4.90583	0.210788	-5.8509	-2.03241	-0.465577	-0.577191	-0.992369	-3.19638	-2.96247	-2.16917	-2.24377	-4.11299	0.241526	2.35856	-0.569248	-2.82157	-1.69783	-4.05017	-2.80724	2.95446	-0.266947	-3.18947	-1.65623	0.0713194	0.0149186	-1.20671	2.4141	-0.113302
JC36_HMO_3	JC36	C_perfringens	Clostridium	HMO	-3.41979	-0.279841	-3.68681	-1.33119	-0.382742	-2.64625	-1.1464	-0.563043	-2.76915	-1.26848	-0.244202	0.0124235	-2.0881	-5.90302	-5.05236	-3.69036	-0.609723	-4.8114	-0.354762	-4.1206	-0.602074	-0.985285	0.771162	-0.439331	-3.13188	-2.96247	-1.56688	-1.50034	-4.11299	0.856536	3.00453	-0.279833	-1.59254	0.30999	-4.05017	-2.80724	3.67634	-0.230636	-3.18947	-0.756781	0.114059	-0.251085	1.74413	1.19472	-0.180419
JC53_Glc_1	JC53	C_paraputrificum	Clostridium	Glucose	0.141458	-1.09232	-3.68681	1.52869	-2.38876	-2.64625	1.86655	-2.86687	-2.27967	-4.80557	-2.10945	-1.65956	2.24062	-0.534379	-5.05236	0.307896	0.0959475	-0.10394	0.0440788	1.15949	1.75279	0.31615	-2.20439	-0.819922	0.0218498	-0.268044	0.798299	0.895801	0.733193	-0.174715	0.407462	-0.0279885	0.598295	0.711821	0.989504	-0.559243	-0.220806	0.0883177	1.7874	0.436326	0.197009	-0.361364	0.167376	-4.04855	-0.0102835
JC53_Glc_2	JC53	C_paraputrificum	Clostridium	Glucose	0.230728	-0.429105	-3.68681	1.57936	-2.38876	-2.64625	1.31297	-2.86687	0.254648	-2.36606	-2.10945	-1.65956	2.06214	-0.0227289	-5.05236	0.388313	0.86814	-0.104061	0.124917	1.35714	2.18278	0.324167	-2.53136	-0.676411	-0.00996194	0.257055	0.700064	0.875372	1.35129	-0.297774	0.329217	-0.147752	0.993581	0.77125	1.01263	-2.80724	-0.444044	0.109509	2.18797	-0.0442798	0.244742	-0.373993	0.0757178	-5.92212	-0.0463646
JC53_Glc_3	JC53	C_paraputrificum	Clostridium	Glucose	-2.0335	-3.82698	-3.68681	-1.05637	-2.38876	-2.64625	-1.3667	0.0547189	2.19494	0.676203	-2.10945	-1.65956	-0.635245	-1.72489	-5.05236	-3.69036	-0.69691	0.0821661	-0.0616123	-1.63241	1.17104	-0.00634179	-3.79358	-2.40531	0.487342	-1.49058	-2.65327	-2.72736	-4.11299	-3.68201	-2.66475	-0.0520207	1.16046	0.780312	-0.616267	-2.80724	-1.03436	0.178671	1.968	0.0995748	0.277171	-0.0318859	-1.14513	-3.53174	0.150874
JC53_HMO_1	JC53	C_paraputrificum	Clostridium	HMO	0	-2.59546	-3.68681	-0.412481	-2.38876	-0.449256	-3.54029	0.161134	2.56049	0.552858	-2.10945	-1.65956	1.32944	-0.662788	-5.05236	-3.69036	-0.0331722	0.0528155	-0.0450637	0	1.43591	0.320911	-3.42356	-0.418038	-0.0326719	-0.00594567	-2.53039	-2.54543	-1.30393	-1.99309	-4.7295	-0.186139	-1.81764	0.808607	-0.11036	-0.471897	0	0.115373	1.53689	-0.0223163	0.254439	-0.832169	-0.0483635	2.07285	0.0797996
JC53_HMO_2	JC53	C_paraputrificum	Clostridium	HMO	0.0476123	-5.66802	-3.68681	-0.34617	-2.38876	-2.64625	-3.54029	-2.86687	2.41891	0.406773	-2.10945	-1.65956	1.41403	-0.526098	-5.05236	-3.69036	-0.48515	0.0169298	-0.0422677	-0.104961	1.19791	0.407381	-3.36109	-1.49263	0.0123201	-0.0519153	-2.06382	-2.10524	-0.150968	-3.68201	-4.7295	-0.019274	-1.88148	0.833098	0.00690226	-0.451528	-0.0540635	0.106982	1.59358	0.229222	0.172419	-0.600017	-0.523186	2.45646	0.0564074
JC53_HMO_3	JC53	C_paraputrificum	Clostridium	HMO	-3.41979	-3.35785	-3.68681	-2.16102	-2.38876	-2.64625	-3.54029	0.316098	1.62765	0.655795	-2.10945	-1.65956	-4.25029	-3.36008	-5.05236	-3.69036	-3.86236	0.0872519	-0.0696044	-3.11221	1.19307	-0.0406693	-4.19626	-3.84792	0.743577	-2.96247	-4.48775	-6.00075	-4.11299	-3.68201	-3.16907	-0.157342	-5.2786	0.804868	-2.66388	-2.80724	-0.949979	0.0773735	0.617665	-0.0460933	0.263701	0.021807	-0.905389	1.88507	0.1544
LB1_Glc_1	LB1	B_infantis	Bifidobacterium	Glucose	-3.41979	-5.66802	-3.68681	1.89017	-2.38876	-2.64625	0.137663	0.469049	-0.744389	-0.687815	-2.10945	-1.65956	-4.25029	0.814289	-5.05236	-1.1712	-3.86236	0.0948706	-0.0629993	4.22456	-0.688647	0.0212466	1.85132	-3.84792	-4.13742	0.803646	0	-0.0512798	-4.11299	0.906828	-0.892844	1.58617	0.491353	-3.29039	0.23685	-0.221079	-3.95266	-0.118619	0.0920929	0.26594	-2.59362	-2.33937	2.33613	-3.56437	-0.163264
LB1_Glc_2	LB1	B_infantis	Bifidobacterium	Glucose	-3.41979	-5.66802	-3.68681	2.14081	-2.38876	0.955838	0.153553	-0.83675	-1.1044	-0.791331	-2.10945	-1.65956	-4.25029	0.896989	-5.05236	-0.301217	-3.86236	0.105551	-0.037798	4.34715	-0.520375	0.0556381	1.87138	-3.84792	-4.20363	0.850343	-0.0684916	0	-4.11299	0.75577	-1.10128	1.48592	0.880727	-3.18411	-0.00695023	-0.777511	-3.95266	-0.101121	-0.130021	0.0796063	-0.275062	-0.479069	2.40886	-5.92212	0.395174
LB1_Glc_3	LB1	B_infantis	Bifidobacterium	Glucose	-3.41979	-5.66802	-3.68681	1.92684	-2.38876	-0.0799756	0.483288	0.296951	-1.42794	-0.723642	-2.10945	-1.65956	-4.25029	1.00904	-5.05236	0.461147	-3.86236	0.0298968	-0.0945549	4.67686	0.385293	-0.000645741	2.02668	-3.84792	-3.44193	0.777495	0.461478	0.492128	-2.40509	0.960433	-0.455794	1.25546	1.51498	-3.47422	-0.364451	-0.433011	-3.95266	-0.146316	0.160266	0.123739	-0.246042	-2.33937	2.28228	-5.92212	0.345739
LB1_HMO_1	LB1	B_infantis	Bifidobacterium	HMO	-3.41979	-5.66802	-3.68681	0.325123	-2.38876	0.673846	-1.04459	-2.86687	-0.84938	0.280454	-2.10945	-1.65956	-4.25029	0.409095	-2.12588	-3.69036	-3.86236	0.0199134	0.102612	3.89857	-0.310733	0.0559198	1.6224	-3.84792	-0.446112	0.43924	-2.39962	-2.20639	-4.11299	-0.822368	-2.28894	0.857755	0.0118503	-4.71052	-0.511996	-0.72464	-3.95266	0.0776939	-0.255916	0.0880636	-0.199489	-2.33937	2.19773	-0.422533	0.398526
LB1_HMO_2	LB1	B_infantis	Bifidobacterium	HMO	-3.41979	-5.66802	-3.68681	0.35249	-2.38876	0.815144	-0.755438	-0.976169	-0.449268	-0.11213	-2.10945	-1.65956	-4.25029	0.119365	-5.05236	-3.69036	-3.86236	0.0280657	0.127901	4.15392	-0.744762	0.0243984	1.75613	-3.84792	-1.20708	0.00632801	-2.11212	-1.92068	-4.11299	-1.11716	-1.99898	0.712147	0.24756	-5.11045	-0.955724	-1.20353	-3.95266	0.0503216	-0.0184846	0.329892	-0.198431	-2.33937	2.21728	-0.623774	0.400118
LB1_HMO_3	LB1	B_infantis	Bifidobacterium	HMO	-3.41979	-5.66802	-3.68681	-0.355018	-2.38876	0.845447	-1.30337	0.604694	-1.02014	-0.000756253	-2.10945	-1.65956	-4.25029	0.0470699	-3.31949	-3.69036	-3.86236	0.00612914	0.0916735	4.14289	-0.875974	-0.086397	1.68769	-3.84792	-0.744562	0.118898	-2.94474	-2.60085	-4.11299	-0.445584	-2.33435	0.534351	0.155041	-4.57101	-1.30081	-2.80724	-3.95266	0.0884882	-0.32591	-0.108608	-0.138319	-0.594148	2.15191	-0.624986	0.370063
ZMB1_1	ZMB1	ZMB1	None	None	-3.41979	-5.66802	-3.68681	-2.83083	-2.38876	-2.64625	-3.54029	-0.23904	-0.517978	0.784346	-2.10945	-1.65956	-4.25029	-5.90302	-5.05236	-3.69036	-3.86236	0.090823	-0.111324	-5.8509	-0.418516	0.32965	-3.90074	-3.84792	0.794953	-2.96247	-4.48775	-6.00075	-4.11299	-2.26152	-3.3432	-0.100001	-5.2786	0.81233	-4.05017	-2.80724	-3.95266	0.279138	-3.18947	0.294652	0.250611	-2.33937	-1.31113	-5.92212	0.0837245
ZMB1_2	ZMB1	ZMB1	None	None	-3.41979	-5.66802	-3.68681	-2.96986	-2.38876	0.0820469	-3.54029	0.348677	-0.696662	0.673808	-2.10945	-1.65956	-4.25029	-5.90302	-5.05236	-3.69036	-3.86236	0.0971587	-0.0733188	-5.8509	-0.151394	0.000645325	-3.95483	-3.84792	0.972501	-2.96247	-4.48775	-6.00075	-4.11299	-1.82759	-2.48001	-0.106547	-5.2786	0.810548	-4.05017	-2.80724	-3.95266	0.258179	-3.18947	0.0918723	-2.59362	-0.379467	-0.73872	-5.92212	-0.790021
ZMB1_3	ZMB1	ZMB1	None	None	-3.41979	-5.66802	-3.68681	-3.08025	-2.38876	0.316541	-3.54029	0.0957751	-0.656142	0.683325	-2.10945	-1.65956	-4.25029	-5.90302	-5.05236	-3.69036	-3.86236	0.0509258	0.282606	-5.8509	-3.4187	0.0707763	-3.77996	-3.84792	1.17225	-2.96247	-4.48775	-6.00075	-4.11299	-3.68201	-2.82362	0.00781273	-5.2786	-2.35592	-4.05017	-2.80724	-1.42631	0.323114	-3.18947	0.28063	0.00957038	-0.738309	-1.3727	-5.92212	0.45951
[truncated: 285 more columns]

## Sheet: Fig_2D
Sample	Strain	Species	Genus	Sugar	putrescine	spermidine	adenosine-2',3'-cyclic monophosphate	alpha-ketoglutarate	kynurenate	3-hydroxy-3-methylglutarate	3-phosphoglycerate	4-hydroxyphenylacetate	hypoxanthine	guanine	quinolinate	N-formylkynurenine	N-acetylputrescine	adenosine 5'-monophosphate (AMP)	2'-deoxyadenosine	5-methylthioadenosine (MTA)	ribose 1-phosphate	arginine	aspartate	3-(4-hydroxyphenyl)lactate	phenylpyruvate	biotin	succinate	3-hydroxybutyrate (BHBA)	cystine	cytidine 5'-monophosphate (5'-CMP)	glucosamine 6-phosphate	glucose 6-phosphate	dihydroxyacetone phosphate (DHAP)	homocysteine	fumarate	gamma-glutamylglutamate	gluconate	glycine	guanosine 5'-monophosphate (5'-GMP)	2'-deoxyguanosine	histamine	histidine	inosine	myo-inositol	isoleucine	3-sulfo-alanine	citrulline	lactose	leucine
AM1_Glc_1	AM1	C_perfringens	Clostridium	Glucose	-3.41979	1.15302	-3.68681	2.14935	0.282455	-2.64625	0.0480603	-0.0932503	0.679754	0.000755681	0.10588	0.0302537	-4.25029	-5.90302	-5.05236	-3.69036	-1.03633	-4.42721	0.0102495	-1.22728	-3.4187	0.0192787	1.52923	0.935449	-0.0818947	-2.96247	-0.0275067	0.114926	-4.11299	0.379561	4.05989	0.154364	-0.661456	0.0123838	-4.05017	-2.80724	6.55986	-2.86178	-1.80317	-0.0508326	-0.818469	0.249883	3.31138	-5.92212	-0.120027
AM1_Glc_2	AM1	C_perfringens	Clostridium	Glucose	-3.41979	0.695595	0.645144	1.98176	0.109447	-2.64625	1.55909	-0.373748	1.09846	-1.13763	0.733696	-0.272828	-0.391172	-5.90302	-5.05236	1.50655	0.792951	-3.85888	-0.00621875	-1.97183	-1.11065	-0.231688	1.22841	1.23462	-2.14058	-2.96247	1.83978	1.99244	2.28175	-0.024112	3.12075	-0.0249985	-0.443636	-3.9012	-4.05017	-2.80724	5.66486	-0.875538	-0.24781	-0.135395	-0.0570081	-0.0796657	4.33269	-5.92212	-0.0317821
AM1_Glc_3	AM1	C_perfringens	Clostridium	Glucose	-3.41979	1.17974	1.0787	2.51491	0.375394	-2.64625	2.04572	0.43802	0.257445	-0.903005	0	0.124812	-1.84746	-5.90302	-5.05236	1.18067	1.09715	-3.87533	-1.01225	-1.70645	0.617491	-0.867116	0.946239	1.35635	-0.309479	-2.96247	0.164318	0.322209	-4.11299	0.218179	3.89996	-0.139154	0.0590893	0.013406	-4.05017	-2.80724	6.02055	-1.15439	-0.966032	0.0981891	-0.227722	-0.124622	3.74473	-5.92212	-0.227228
AM1_HMO_1	AM1	C_perfringens	Clostridium	HMO	-3.41979	0.438153	-3.68681	0.463082	-0.00134503	-2.64625	-0.980543	-0.16741	0.206458	-0.12037	0.442945	0.100261	0.822294	-5.90302	-5.05236	-0.209308	-1.10521	-4.57372	0.247943	-1.30544	-3.4187	0.062876	0.722289	0.842004	-0.530212	-2.96247	-1.36526	-1.5408	-4.11299	1.2519	3.32024	0.253357	-1.86846	0.318698	-4.05017	-2.80724	6.49697	-1.32087	-3.18947	-2.01579	-0.326646	0.303986	0.0931499	1.73186	0.00895772
AM1_HMO_2	AM1	C_perfringens	Clostridium	HMO	-3.41979	-0.391739	-0.039128	0.378825	-0.0190784	-0.542604	0.629172	-0.129897	-1.93966	-2.22947	0.349595	-0.0852141	0.633453	-5.90302	-5.05236	-3.69036	-1.14464	-4.66456	0.245039	-2.44863	-1.2095	-0.251557	1.28513	0.584836	0.112393	-2.96247	-1.09557	-0.924617	-4.11299	-0.203605	3.19491	-0.0192576	-1.68851	-3.49593	-4.05017	-2.80724	5.20998	-0.352931	-1.50922	-1.18476	0.00911123	0.369287	3.02313	4.07613	-0.00527815
AM1_HMO_3	AM1	C_perfringens	Clostridium	HMO	-3.41979	0	-0.512043	1.15328	0.0224238	-2.64625	-0.213094	0.151782	0.157842	-0.395427	-0.176981	0.162901	-0.194354	-5.90302	-5.05236	-3.69036	-0.449112	-4.52155	-0.342513	-1.53906	-0.79774	-0.813275	0.401809	1.13397	0.00891428	-2.96247	-1.32073	-1.52609	-4.11299	0.711827	3.45888	-0.000569428	-1.93153	0.202509	-4.05017	-2.80724	6.34835	-1.51565	-1.52556	-3.40208	-0.0833025	0.438808	2.71247	4.01406	-0.13305
AM37_Glc_1	AM37	C_baratii	Clostridium	Glucose	-3.41979	-3.90813	-3.68681	-1.17558	-2.38876	-2.64625	0.711179	-1.18505	2.67085	0.436778	-2.10945	-1.65956	-4.25029	-2.32844	-5.05236	-3.69036	0.228604	0.160246	-0.821729	-2.74934	0.0897458	0.0583158	-3.25505	-1.45419	0.171692	-2.96247	-1.84569	-1.97038	-4.11299	-3.68201	-2.54794	-0.0636286	1.21852	-1.3873	-1.16287	-2.80724	-0.49435	0.275662	-0.0358484	0.350798	-0.0257734	-0.529827	-0.515848	-0.936292	0.0674347
AM37_Glc_2	AM37	C_baratii	Clostridium	Glucose	-3.41979	-5.66802	-3.68681	-1.23674	-2.38876	-2.64625	-0.714759	-0.0090947	2.53044	0.443896	-2.10945	-1.65956	-4.25029	-2.46694	-5.05236	-2.25909	-3.86236	0.179796	-0.821494	-4.46461	-0.0732158	0.0562235	-3.34471	-1.63514	0.117426	-2.96247	-1.62801	-1.75685	-1.97535	-3.68201	-2.82689	0.0564493	0.947432	-1.46966	-1.48778	-2.80724	-3.95266	0.229536	-0.486025	0.414299	0.0203148	-2.33937	-1.45445	-1.11442	0.0258876
AM37_Glc_3	AM37	C_baratii	Clostridium	Glucose	-3.41979	-4.28173	-1.99478	-1.39704	-2.38876	-2.64625	-0.8152	-2.86687	2.53234	0.294974	-2.10945	-1.65956	-4.25029	-1.24047	-5.05236	-3.69036	-0.969064	0.134079	-0.707162	-2.66099	0.173422	0.0429847	-3.39767	-1.02701	-0.332606	-0.700045	-1.84427	-1.77769	-1.52153	-1.36047	-2.64447	-0.271164	1.01508	-1.36784	-0.211044	-0.832446	-0.709132	0.159556	-0.534087	0.753107	0.0453976	-0.623045	-0.174067	-0.56038	-0.017789
AM37_HMO_1	AM37	C_baratii	Clostridium	HMO	-3.41979	-5.66802	-3.68681	-1.82845	-2.38876	-1.25996	-3.54029	-0.10318	0.141667	0.516785	-2.10945	-1.65956	-4.25029	-4.03281	-5.05236	-3.69036	-3.86236	0.15434	-0.929995	-2.92601	0.489745	-0.0282087	-3.71257	-3.84792	0.907991	-2.96247	-4.48775	-6.00075	-4.11299	-3.68201	-2.79046	-0.098209	-5.2786	-1.53361	-4.05017	-2.80724	-3.95266	-0.0164276	-3.18947	0.169948	0.0614369	-0.567764	-0.754284	2.11869	-0.0403223
AM37_HMO_2	AM37	C_baratii	Clostridium	HMO	-3.41979	-4.05391	-3.68681	-1.3018	-2.38876	-2.64625	-3.54029	-0.461504	0.523793	0.489906	-2.10945	-1.65956	-4.25029	-4.51672	-5.05236	-3.69036	-3.86236	0.165973	-0.872763	-3.01039	0.887134	-0.0150902	-3.87561	-3.84792	0.85541	-2.96247	-4.48775	-4.61446	-4.11299	-3.68201	-2.60692	-0.0949112	-5.2786	-1.45858	-4.05017	-2.80724	-0.548758	0.0132833	-3.18947	0.227665	-0.0265793	-0.667095	-0.414359	2.03513	-0.0229071
AM37_HMO_3	AM37	C_baratii	Clostridium	HMO	-3.41979	-5.66802	-3.68681	-1.55412	-2.38876	-2.64625	-3.54029	0.391058	0.763789	0.550424	-2.10945	-1.65956	-4.25029	-5.90302	-3.66606	-3.69036	-3.86236	0.179347	-0.932482	-2.75477	0.782003	0.0363349	-3.70835	-3.84792	0.781524	-2.96247	-4.48775	-4.04092	-4.11299	-3.68201	-3.05057	-0.030732	-5.2786	-1.39195	-4.05017	-2.80724	-1.42368	-0.0321542	-3.18947	0.365101	0.014393	-0.626352	-0.848699	2.14175	0.0647193
AM7_Glc_1	AM7	B_longum	Bifidobacterium	Glucose	-3.41979	-5.66802	-3.68681	2.00762	-2.38876	-2.64625	2.46821	-0.539446	0.242299	0.512235	-2.10945	-1.65956	-4.25029	0	-2.41137	-3.69036	-3.86236	0.0612079	0.0471543	2.84106	0.308618	0.351981	0.0224007	-3.84792	0.319538	-0.0492485	2.35887	2.55535	0.678577	-3.68201	-1.99397	0.18492	1.19401	0.852165	0.0524986	-1.42095	-3.95266	0.113028	0.0181491	-0.0716378	0.237933	0.22447	0.196206	-5.92212	0.0415351
AM7_Glc_2	AM7	B_longum	Bifidobacterium	Glucose	-3.41979	-5.66802	-3.68681	-1.2634	-2.38876	-2.64625	-1.28152	0.438212	-0.493574	0.6555	-2.10945	-1.65956	-4.25029	-3.28666	-5.05236	-3.69036	-3.86236	0.0574368	-0.0220763	-1.10242	0.295136	0.0135367	-2.98417	-3.84792	0.493643	-2.96247	0.728698	0.78715	-4.11299	-3.68201	-2.83069	-0.0284511	1.26981	0.753324	-1.93081	-2.80724	-3.95266	0.268473	-3.18947	0.0503689	0.337616	0.459569	-0.965708	-5.92212	-0.278965
AM7_Glc_3	AM7	B_longum	Bifidobacterium	Glucose	-3.41979	-5.66802	-3.68681	-0.0332855	-2.38876	1.08395	4.03461	-0.378423	1.39115	-0.0201895	-2.10945	-1.65956	-4.25029	1.07351	-5.05236	-3.69036	-3.86236	-0.0138148	0.518037	4.0221	0.661101	-0.0869606	0.819398	-3.84792	-3.94884	0.957809	2.19397	2.5366	1.9202	0.910385	-2.32407	0.0880368	1.55617	-1.63443	1.56112	0.673315	-2.56636	0.11214	1.14077	-0.33992	-0.029506	-0.361557	0.0697903	-5.92212	0.347753
AM7_HMO_1	AM7	B_longum	Bifidobacterium	HMO	-3.41979	-5.66802	-3.68681	-0.204895	-2.38876	-2.64625	0	0.154198	-0.0755444	0.641423	-2.10945	-1.65956	-4.25029	-0.92724	-0.804791	-3.69036	-3.86236	0.0364495	-0.024648	1.78147	0.792545	0.343639	-1.58444	-3.84792	0.518348	-2.96247	0.699804	0.707936	-0.651075	-3.68201	-2.91435	-0.0174715	0.819168	0.77938	-1.30269	-0.0256524	-3.95266	0.112199	-0.359758	0.154878	0.252131	-0.953077	-1.01672	0.044434	0.0580965
AM7_HMO_2	AM7	B_longum	Bifidobacterium	HMO	-3.41979	-5.66802	-3.68681	-3.12761	-2.38876	-2.64625	-3.54029	0.179486	-1.02296	0.638496	-2.10945	-1.65956	-4.25029	-4.32634	-5.05236	-3.69036	-3.86236	0.0555902	-0.034313	-2.15844	0.145609	-0.0635622	-3.36838	-3.84792	0.642421	-2.96247	-4.48775	-3.13555	-4.11299	-3.68201	-2.76093	-0.213342	-2.74007	0.805498	-4.05017	-2.80724	-3.95266	0.0663713	-3.18947	-0.0364852	0.278302	0.169086	-0.595293	1.13723	-0.225697
AM7_HMO_3	AM7	B_longum	Bifidobacterium	HMO	-3.41979	-5.66802	-3.68681	1.7763	-2.38876	-2.64625	0.793726	0.186826	0.161605	0.420117	-2.10945	-1.65956	-4.25029	-0.0955671	-1.37751	-3.69036	-3.86236	-0.00325105	0.360459	3.42415	1.42956	-0.0139466	-1.11157	-3.84792	0.803855	-1.12482	0.824504	0.853283	-1.29237	-3.68201	-2.70967	0.1218	-0.88486	-1.78439	-0.921167	0.0250108	-0.955141	0.0384415	0.18279	0.0304522	0	-2.33937	-1.06031	-0.0465005	0.459743
AM76_Glc_1	AM76	B_breve	Bifidobacterium	Glucose	-3.41979	-5.66802	-3.68681	0.651397	-2.38876	-2.64625	2.07778	-0.379426	-0.89187	0.548231	-2.10945	-1.65956	-4.25029	0.0719618	0.384963	-2.30407	-3.86236	0.0665081	-0.0879705	2.2694	0.377402	0.306992	0.553541	-3.84792	0.231449	0.629723	2.53348	2.76036	0.79997	-1.04939	-0.588075	0.529653	1.86784	0.843096	0.508404	1.01108	-3.95266	0.142869	-1.05503	0.0152804	0.281397	-0.0423293	-0.112347	-5.92212	0.00993646
AM76_Glc_2	AM76	B_breve	Bifidobacterium	Glucose	-3.41979	-5.66802	-3.68681	-0.114875	-2.38876	0.463752	1.75679	0.272706	-0.572947	0.584832	-2.10945	-1.65956	-4.25029	-0.184177	0.569337	-1.60426	-3.86236	0.0448278	-0.0288476	1.79995	0.952932	0.0257563	0.112956	-3.84792	-0.17488	0.0905348	3.39664	3.38155	0.0563669	-3.68201	-0.349137	0.45836	2.16493	0.758587	0.431393	0.938463	-3.95266	0.176411	-0.541972	-0.0069648	0.254867	0.0900045	-0.735751	-5.92212	0.106149
AM76_Glc_3	AM76	B_breve	Bifidobacterium	Glucose	-3.41979	-5.66802	-3.68681	-0.82204	-2.38876	-2.64625	-0.196741	-0.58587	-0.715609	0.649704	-2.10945	-1.65956	-4.25029	-2.0457	-0.781159	-3.69036	-3.86236	0.0651208	-0.0482567	0.617288	1.27079	0.00518779	-1.09994	-2.42068	0.582624	-1.48758	1.78313	1.90907	-2.72669	-3.68201	-0.360915	0.07586	1.57106	0.800655	-0.512567	0.0829279	-3.95266	0.250077	-1.79453	-0.305254	0.273374	0.574697	-1.19245	-5.92212	0.106976
AM76_HMO_1	AM76	B_breve	Bifidobacterium	HMO	-3.41979	-5.66802	-3.68681	0.60647	-2.38876	-2.64625	-0.303304	0.119577	-0.748647	0.500894	-2.10945	-1.65956	-4.25029	0.391817	0.61786	-0.00586101	-3.86236	0.0739517	-0.0787757	2.8983	0.427206	0.402918	0.835517	-3.84792	0.631597	-0.194019	-1.51302	-1.36209	-4.11299	-3.68201	-1.4164	0.193585	1.27437	0.836766	-2.19399	0.457401	-3.95266	-0.0144514	-0.615694	0.291325	0.326602	0.649345	-0.440611	-1.48694	0.0214368
AM76_HMO_2	AM76	B_breve	Bifidobacterium	HMO	-3.41979	-5.66802	-3.68681	1.04342	-2.38876	-0.393222	-0.173307	-0.154299	-1.12194	0.482658	-2.10945	-1.65956	-4.25029	0.242194	0.62539	0.00582686	-3.86236	0.0408116	0.0331558	2.92469	0.496305	0.0262913	0.79392	-3.84792	0.674577	0.00591053	-1.75139	-1.49676	-4.11299	-1.93359	-0.691175	0.000569104	2.87863	0.769686	-1.58903	0.710854	-3.95266	-0.069047	-0.750319	-0.122473	0.291601	0.142701	-0.399752	-2.4975	0.0741452
AM76_HMO_3	AM76	B_breve	Bifidobacterium	HMO	-3.41979	-5.66802	-2.30051	0.000188355	-2.38876	-2.64625	-0.426266	-0.327444	-0.485901	0.820464	-2.10945	-1.65956	-4.25029	-0.715509	0.628462	-1.3185	-3.86236	0.082295	0.00618031	2.69577	1.60934	0.0823526	0.169238	-3.84792	0.385892	-0.100733	-0.00914699	0.0390188	-2.21057	-3.68201	-0.418755	-0.0477175	2.53638	0.791703	-0.695236	1.00475	-3.95266	-0.0342147	-0.523434	0.195593	0.351262	-0.145795	-0.999242	0.468641	0.114522
JC25_Glc_1	JC25	C_tertium	Clostridium	Glucose	0.264844	0.375331	-3.68681	-0.0494409	-2.38876	-2.64625	-0.431236	-0.055139	0.0183501	-3.38791	-2.10945	-0.190164	3.63106	0.797727	-5.05236	1.20311	0.698996	-0.575764	0.443957	2.11448	-0.620551	0.0423069	0.921441	0.623877	-0.503101	-0.664163	2.01833	2.19126	1.30572	1.8741	0.689824	0.125549	0.326085	0.48429	1.23884	-0.935816	-3.95266	-0.076103	2.11813	-0.0462206	-0.373017	-0.0440891	-0.753896	-4.53582	-0.0116171
JC25_Glc_2	JC25	C_tertium	Clostridium	Glucose	-0.398438	0.487721	-3.68681	-0.199941	-2.38876	-0.135565	-0.317658	0.212119	-1.04389	-4.33049	-2.10945	-0.22165	3.61817	0.316775	-5.05236	0.925152	-1.14007	-0.216785	0.441384	2.43834	-1.18797	-0.196874	0.87119	0.169555	-0.486273	-1.38342	1.24364	1.1618	1.55001	1.47328	0.409783	-0.195438	-0.133999	-3.81752	0.84258	-2.80724	-2.12776	-0.214813	2.22148	-0.029229	0.0671344	0.135134	-0.592795	-5.92212	-0.226505
JC25_Glc_3	JC25	C_tertium	Clostridium	Glucose	-0.279893	0.197591	-3.68681	-0.000188391	-2.38876	-2.64625	-0.00244427	-1.48058	-1.10869	-4.44179	-2.10945	-0.144275	3.68968	0.0105662	-5.05236	0.832292	-0.39831	-0.186415	0.187518	2.11204	-0.3735	-0.842281	0.812689	0.447693	-0.292996	-1.5068	1.64562	1.69172	1.36804	1.73286	-0.0944651	-0.187686	0.283647	0.493038	0.982956	-2.80724	-3.95266	-0.0565774	2.16059	-0.276654	-0.00206852	-0.131618	0.046132	-5.92212	-0.135047
JC25_HMO_1	JC25	C_tertium	Clostridium	HMO	0.747114	-0.35769	-3.68681	-0.817388	0.00134322	-2.64625	-0.576367	-0.548996	0.73043	-3.13343	-2.10945	-0.260378	2.95197	-0.875141	-5.05236	-0.0450368	0.314597	-0.491115	0.552964	1.69537	-0.330218	0.0845176	-1.90699	0.380565	-0.347253	-1.57618	0.263366	0.392886	0.562983	2.21927	-2.22758	-0.0721149	-0.869367	0.533865	0.324623	-1.22774	-0.911333	-0.0199976	1.40019	-0.0608588	-0.292856	-0.135645	0.0876603	-0.604678	0.0270894
JC25_HMO_2	JC25	C_tertium	Clostridium	HMO	-0.335949	-0.460498	-3.68681	-1.17166	0.146758	-2.64625	-2.154	-2.86687	-1.05947	-2.74934	-2.10945	0.171259	2.65019	-5.90302	-0.938127	-0.306904	0.032107	-0.144294	0.509684	1.1	-0.991209	-0.19758	-2.25469	-0.318405	0.218085	-2.96247	-1.48954	-1.29397	-1.99954	1.6302	-4.7295	-0.369945	-1.47134	-1.4336	-4.05017	-2.80724	-3.95266	-0.0513625	0.456682	-0.182746	0.173214	0.196093	-0.178421	-0.379517	-0.015477
JC25_HMO_3	JC25	C_tertium	Clostridium	HMO	-0.016048	-0.544563	-3.68681	-1.4527	-2.38876	-2.64625	-1.56416	-2.86687	0.703423	-2.29828	-2.10945	0.532153	2.60591	-1.32558	-0.362907	0.55272	-0.383567	-0.0751286	0.285148	0.941021	-0.0738762	-0.607198	-2.40773	-0.107259	0.560393	-2.96247	-1.0149	-0.989396	-1.02778	1.12209	-4.7295	0.0355782	-1.30856	0.677429	-0.717063	-0.551402	-1.26124	0.0880188	0.970242	0.0536362	0.0711587	0.048279	-0.954981	-0.0980516	-0.038684
JC26_Glc_1	JC26	C_perfringens	Clostridium	Glucose	-3.41979	0.798479	0.449687	0.214968	-0.0203543	-0.463199	0.831496	-0.189363	0.0212638	-0.686224	-0.72316	-0.273268	-2.864	-5.90302	-5.05236	-0.961054	0.555872	-1.18301	-0.593546	-2.8954	-1.3163	-0.235181	-0.0238528	0.737416	-0.00899446	-2.96247	-0.523253	-0.481047	-4.11299	-0.307166	3.82106	-0.028209	-0.808051	-0.423411	-4.05017	-2.80724	6.23099	-8.04028	-0.724803	-0.123604	-1.03994	0.098999	2.63295	-5.92212	-0.239431
JC26_Glc_2	JC26	C_perfringens	Clostridium	Glucose	-3.41979	0.833068	0.0376545	0.700231	-0.162436	-0.0561191	1.12088	-0.960961	-2.49155	-3.08773	0.247143	0.109453	-4.25029	-5.90302	-5.05236	-3.69036	-1.14447	-0.0673964	0.561369	-1.75613	-0.97986	-0.136387	-1.13284	0.0750807	-2.69475	-2.96247	1.4006	1.33859	0.392603	-3.68201	2.29457	0.143824	0.0240251	-4.93013	-4.05017	-2.80724	2.98046	-0.120617	-3.18947	-0.20365	0.124711	0.0751167	2.04463	-5.92212	0.00350096
JC26_Glc_3	JC26	C_perfringens	Clostridium	Glucose	-3.41979	0.586986	-1.27186	1.11605	-0.640323	-0.329239	-0.617016	-2.86687	-0.258685	-1.08701	-2.10945	-0.0219753	-4.25029	-5.90302	-5.05236	0.869959	1.01706	-0.307656	-0.655414	-2.84081	-0.829568	-0.862516	0.670606	1.13809	-0.120085	-2.96247	-0.997729	-0.667705	-4.11299	-3.68201	3.77847	0.069183	-0.516241	-0.0786461	-4.05017	-2.80724	6.43655	-6.65398	-0.861291	0.0747296	-0.217993	0.190107	1.88482	-5.92212	-0.249035
JC26_HMO_1	JC26	C_perfringens	Clostridium	HMO	-3.41979	0.769115	-3.68681	0.52313	-0.41251	-0.396058	-0.401358	-0.223213	-0.0420775	0.00666077	-2.10945	-0.231614	-1.94251	-5.90302	-5.05236	-2.06105	-3.86236	-4.7589	0.118621	-3.21282	-3.4187	-0.270342	-0.417309	0.419181	-1.0296	-2.96247	-4.48775	-2.37682	-4.11299	0	3.48146	-0.118453	-1.88799	-0.058413	-4.05017	-2.80724	6.232	-3.11886	-3.18947	-0.269102	-0.589217	0.436158	2.24165	0.185752	-0.147905
JC26_HMO_2	JC26	C_perfringens	Clostridium	HMO	-3.41979	-0.984171	-3.68681	-1.3416	-1.00247	-2.64625	-0.49296	-0.263976	-4.15545	-5.91006	-0.358312	0.1533	0	-5.90302	-5.05236	-3.69036	-0.346726	-4.30595	0.435051	-2.05113	-1.40216	-0.166886	0.461389	0.636664	-1.06265	-2.96247	-1.54579	-3.064	-1.8271	-1.00209	2.51603	0.0255886	-2.09307	-6.37114	-4.05017	-2.80724	5.07333	-0.256187	-3.18947	-0.451671	0.117937	0.0674576	4.08151	1.71024	0.0574262
JC26_HMO_3	JC26	C_perfringens	Clostridium	HMO	-3.41979	-0.424707	-3.68681	0.482092	-0.308507	-2.64625	-1.09483	0.147669	0.0313732	-0.367126	-2.10945	0.153378	-1.30499	-5.90302	-5.05236	-3.69036	-2.47607	-4.43418	-0.139794	-2.21077	-0.820765	-0.810163	-0.022914	0.928577	0.0891516	-2.96247	-1.70429	-1.94362	-4.11299	0.188019	3.47461	0.131805	-1.61558	0.349296	-4.05017	-2.80724	6.57851	-2.22345	-1.32062	0.210073	-0.0139364	0.30612	3.4205	-0.12248	-0.119124
JC36_Glc_1	JC36	C_perfringens	Clostridium	Glucose	-3.41979	0.94491	-0.5566	1.9715	0.173159	-2.64625	-0.702834	0.132602	0.860234	-0.659972	-2.10945	-0.0844363	-4.25029	-5.90302	-5.05236	2.52809	0.97829	-3.91263	-0.128389	-3.71487	-1.46407	-0.0146886	0.810046	0.590153	-0.523681	-2.96247	0.441956	0.463843	-4.11299	0.585672	3.65063	0.00373926	-0.681806	0.0253167	-4.05017	-2.80724	6.57582	-8.04028	0.184727	-0.937674	-0.740126	0.538607	3.47494	-4.31219	-0.0826532
JC36_Glc_2	JC36	C_perfringens	Clostridium	Glucose	-3.41979	1.053	-1.14737	2.08553	0.187659	-2.64625	0.807242	0.00901273	1.1462	-1.02916	0.538839	-0.0986753	-4.25029	-5.90302	-5.05236	1.68156	0.990504	-0.299722	0.221959	-3.88161	-1.36448	-0.22909	1.54848	0.468461	0.28552	-2.96247	-0.31916	-0.046788	-2.35935	-0.0585293	3.3975	0.0264997	-0.36522	-3.3963	-4.05017	-2.80724	6.48414	-8.04028	-0.350265	-0.0636658	0.00356707	0.654877	3.02344	-5.92212	-0.0241494
JC36_Glc_3	JC36	C_perfringens	Clostridium	Glucose	-3.41979	1.59981	0.177174	3.54808	0.510812	-2.64625	1.46768	-2.86687	0.700236	-0.566099	-0.148333	0.328854	-4.25029	-5.90302	-5.05236	2.19373	0.826471	-0.557189	-0.943686	-5.8509	1.32079	-0.844699	0.263646	0.60516	0.0656139	-2.96247	-0.291355	-0.312448	-4.11299	0.243238	3.87896	0.0849294	-0.0426997	0.0210753	-4.05017	-2.80724	6.47815	-8.04028	-0.123488	0.325442	-0.0443622	0.37331	3.25622	-5.92212	-0.174267
JC36_HMO_1	JC36	C_perfringens	Clostridium	HMO	-3.41979	-1.63522	-3.68681	-0.797717	-0.200408	-0.812718	-1.87037	0.210729	-1.3318	-1.15039	-2.10945	0.278358	-0.213368	-5.90302	-5.05236	-3.69036	-3.86236	-4.85171	0.309846	-3.41931	-1.13007	-0.0270258	-0.101184	-0.487036	-3.6832	-2.96247	-1.63465	-1.45811	-4.11299	0.455401	2.21029	-0.117442	-2.50125	0.54877	-4.05017	-2.80724	3.26624	-0.0456423	-3.18947	-3.40208	-0.201503	-0.34206	-0.355082	3.46247	0.0405526
JC36_HMO_2	JC36	C_perfringens	Clostridium	HMO	-3.41979	-1.55034	-3.68681	-1.21242	0.00505759	-2.64625	-1.71572	0.0128828	-1.15147	-0.891979	-2.10945	-0.0125798	-0.254267	-5.90302	-5.05236	-3.69036	-3.86236	-4.90583	0.210788	-5.8509	-2.03241	-0.465577	-0.577191	-0.992369	-3.19638	-2.96247	-2.16917	-2.24377	-4.11299	0.241526	2.35856	-0.569248	-2.82157	-1.69783	-4.05017	-2.80724	2.95446	-0.266947	-3.18947	-1.65623	0.0713194	0.0149186	-1.20671	2.4141	-0.113302
JC36_HMO_3	JC36	C_perfringens	Clostridium	HMO	-3.41979	-0.279841	-3.68681	-1.33119	-0.382742	-2.64625	-1.1464	-0.563043	-2.76915	-1.26848	-0.244202	0.0124235	-2.0881	-5.90302	-5.05236	-3.69036	-0.609723	-4.8114	-0.354762	-4.1206	-0.602074	-0.985285	0.771162	-0.439331	-3.13188	-2.96247	-1.56688	-1.50034	-4.11299	0.856536	3.00453	-0.279833	-1.59254	0.30999	-4.05017	-2.80724	3.67634	-0.230636	-3.18947	-0.756781	0.114059	-0.251085	1.74413	1.19472	-0.180419
JC53_Glc_1	JC53	C_paraputrificum	Clostridium	Glucose	0.141458	-1.09232	-3.68681	1.52869	-2.38876	-2.64625	1.86655	-2.86687	-2.27967	-4.80557	-2.10945	-1.65956	2.24062	-0.534379	-5.05236	0.307896	0.0959475	-0.10394	0.0440788	1.15949	1.75279	0.31615	-2.20439	-0.819922	0.0218498	-0.268044	0.798299	0.895801	0.733193	-0.174715	0.407462	-0.0279885	0.598295	0.711821	0.989504	-0.559243	-0.220806	0.0883177	1.7874	0.436326	0.197009	-0.361364	0.167376	-4.04855	-0.0102835
JC53_Glc_2	JC53	C_paraputrificum	Clostridium	Glucose	0.230728	-0.429105	-3.68681	1.57936	-2.38876	-2.64625	1.31297	-2.86687	0.254648	-2.36606	-2.10945	-1.65956	2.06214	-0.0227289	-5.05236	0.388313	0.86814	-0.104061	0.124917	1.35714	2.18278	0.324167	-2.53136	-0.676411	-0.00996194	0.257055	0.700064	0.875372	1.35129	-0.297774	0.329217	-0.147752	0.993581	0.77125	1.01263	-2.80724	-0.444044	0.109509	2.18797	-0.0442798	0.244742	-0.373993	0.0757178	-5.92212	-0.0463646
JC53_Glc_3	JC53	C_paraputrificum	Clostridium	Glucose	-2.0335	-3.82698	-3.68681	-1.05637	-2.38876	-2.64625	-1.3667	0.0547189	2.19494	0.676203	-2.10945	-1.65956	-0.635245	-1.72489	-5.05236	-3.69036	-0.69691	0.0821661	-0.0616123	-1.63241	1.17104	-0.00634179	-3.79358	-2.40531	0.487342	-1.49058	-2.65327	-2.72736	-4.11299	-3.68201	-2.66475	-0.0520207	1.16046	0.780312	-0.616267	-2.80724	-1.03436	0.178671	1.968	0.0995748	0.277171	-0.0318859	-1.14513	-3.53174	0.150874
JC53_HMO_1	JC53	C_paraputrificum	Clostridium	HMO	0	-2.59546	-3.68681	-0.412481	-2.38876	-0.449256	-3.54029	0.161134	2.56049	0.552858	-2.10945	-1.65956	1.32944	-0.662788	-5.05236	-3.69036	-0.0331722	0.0528155	-0.0450637	0	1.43591	0.320911	-3.42356	-0.418038	-0.0326719	-0.00594567	-2.53039	-2.54543	-1.30393	-1.99309	-4.7295	-0.186139	-1.81764	0.808607	-0.11036	-0.471897	0	0.115373	1.53689	-0.0223163	0.254439	-0.832169	-0.0483635	2.07285	0.0797996
JC53_HMO_2	JC53	C_paraputrificum	Clostridium	HMO	0.0476123	-5.66802	-3.68681	-0.34617	-2.38876	-2.64625	-3.54029	-2.86687	2.41891	0.406773	-2.10945	-1.65956	1.41403	-0.526098	-5.05236	-3.69036	-0.48515	0.0169298	-0.0422677	-0.104961	1.19791	0.407381	-3.36109	-1.49263	0.0123201	-0.0519153	-2.06382	-2.10524	-0.150968	-3.68201	-4.7295	-0.019274	-1.88148	0.833098	0.00690226	-0.451528	-0.0540635	0.106982	1.59358	0.229222	0.172419	-0.600017	-0.523186	2.45646	0.0564074
JC53_HMO_3	JC53	C_paraputrificum	Clostridium	HMO	-3.41979	-3.35785	-3.68681	-2.16102	-2.38876	-2.64625	-3.54029	0.316098	1.62765	0.655795	-2.10945	-1.65956	-4.25029	-3.36008	-5.05236	-3.69036	-3.86236	0.0872519	-0.0696044	-3.11221	1.19307	-0.0406693	-4.19626	-3.84792	0.743577	-2.96247	-4.48775	-6.00075	-4.11299	-3.68201	-3.16907	-0.157342	-5.2786	0.804868	-2.66388	-2.80724	-0.949979	0.0773735	0.617665	-0.0460933	0.263701	0.021807	-0.905389	1.88507	0.1544
LB1_Glc_1	LB1	B_infantis	Bifidobacterium	Glucose	-3.41979	-5.66802	-3.68681	1.89017	-2.38876	-2.64625	0.137663	0.469049	-0.744389	-0.687815	-2.10945	-1.65956	-4.25029	0.814289	-5.05236	-1.1712	-3.86236	0.0948706	-0.0629993	4.22456	-0.688647	0.0212466	1.85132	-3.84792	-4.13742	0.803646	0	-0.0512798	-4.11299	0.906828	-0.892844	1.58617	0.491353	-3.29039	0.23685	-0.221079	-3.95266	-0.118619	0.0920929	0.26594	-2.59362	-2.33937	2.33613	-3.56437	-0.163264
LB1_Glc_2	LB1	B_infantis	Bifidobacterium	Glucose	-3.41979	-5.66802	-3.68681	2.14081	-2.38876	0.955838	0.153553	-0.83675	-1.1044	-0.791331	-2.10945	-1.65956	-4.25029	0.896989	-5.05236	-0.301217	-3.86236	0.105551	-0.037798	4.34715	-0.520375	0.0556381	1.87138	-3.84792	-4.20363	0.850343	-0.0684916	0	-4.11299	0.75577	-1.10128	1.48592	0.880727	-3.18411	-0.00695023	-0.777511	-3.95266	-0.101121	-0.130021	0.0796063	-0.275062	-0.479069	2.40886	-5.92212	0.395174
LB1_Glc_3	LB1	B_infantis	Bifidobacterium	Glucose	-3.41979	-5.66802	-3.68681	1.92684	-2.38876	-0.0799756	0.483288	0.296951	-1.42794	-0.723642	-2.10945	-1.65956	-4.25029	1.00904	-5.05236	0.461147	-3.86236	0.0298968	-0.0945549	4.67686	0.385293	-0.000645741	2.02668	-3.84792	-3.44193	0.777495	0.461478	0.492128	-2.40509	0.960433	-0.455794	1.25546	1.51498	-3.47422	-0.364451	-0.433011	-3.95266	-0.146316	0.160266	0.123739	-0.246042	-2.33937	2.28228	-5.92212	0.345739
LB1_HMO_1	LB1	B_infantis	Bifidobacterium	HMO	-3.41979	-5.66802	-3.68681	0.325123	-2.38876	0.673846	-1.04459	-2.86687	-0.84938	0.280454	-2.10945	-1.65956	-4.25029	0.409095	-2.12588	-3.69036	-3.86236	0.0199134	0.102612	3.89857	-0.310733	0.0559198	1.6224	-3.84792	-0.446112	0.43924	-2.39962	-2.20639	-4.11299	-0.822368	-2.28894	0.857755	0.0118503	-4.71052	-0.511996	-0.72464	-3.95266	0.0776939	-0.255916	0.0880636	-0.199489	-2.33937	2.19773	-0.422533	0.398526
LB1_HMO_2	LB1	B_infantis	Bifidobacterium	HMO	-3.41979	-5.66802	-3.68681	0.35249	-2.38876	0.815144	-0.755438	-0.976169	-0.449268	-0.11213	-2.10945	-1.65956	-4.25029	0.119365	-5.05236	-3.69036	-3.86236	0.0280657	0.127901	4.15392	-0.744762	0.0243984	1.75613	-3.84792	-1.20708	0.00632801	-2.11212	-1.92068	-4.11299	-1.11716	-1.99898	0.712147	0.24756	-5.11045	-0.955724	-1.20353	-3.95266	0.0503216	-0.0184846	0.329892	-0.198431	-2.33937	2.21728	-0.623774	0.400118
LB1_HMO_3	LB1	B_infantis	Bifidobacterium	HMO	-3.41979	-5.66802	-3.68681	-0.355018	-2.38876	0.845447	-1.30337	0.604694	-1.02014	-0.000756253	-2.10945	-1.65956	-4.25029	0.0470699	-3.31949	-3.69036	-3.86236	0.00612914	0.0916735	4.14289	-0.875974	-0.086397	1.68769	-3.84792	-0.744562	0.118898	-2.94474	-2.60085	-4.11299	-0.445584	-2.33435	0.534351	0.155041	-4.57101	-1.30081	-2.80724	-3.95266	0.0884882	-0.32591	-0.108608	-0.138319	-0.594148	2.15191	-0.624986	0.370063
ZMB1_1	ZMB1	ZMB1	None	None	-3.41979	-5.66802	-3.68681	-2.83083	-2.38876	-2.64625	-3.54029	-0.23904	-0.517978	0.784346	-2.10945	-1.65956	-4.25029	-5.90302	-5.05236	-3.69036	-3.86236	0.090823	-0.111324	-5.8509	-0.418516	0.32965	-3.90074	-3.84792	0.794953	-2.96247	-4.48775	-6.00075	-4.11299	-2.26152	-3.3432	-0.100001	-5.2786	0.81233	-4.05017	-2.80724	-3.95266	0.279138	-3.18947	0.294652	0.250611	-2.33937	-1.31113	-5.92212	0.0837245
ZMB1_2	ZMB1	ZMB1	None	None	-3.41979	-5.66802	-3.68681	-2.96986	-2.38876	0.0820469	-3.54029	0.348677	-0.696662	0.673808	-2.10945	-1.65956	-4.25029	-5.90302	-5.05236	-3.69036	-3.86236	0.0971587	-0.0733188	-5.8509	-0.151394	0.000645325	-3.95483	-3.84792	0.972501	-2.96247	-4.48775	-6.00075	-4.11299	-1.82759	-2.48001	-0.106547	-5.2786	0.810548	-4.05017	-2.80724	-3.95266	0.258179	-3.18947	0.0918723	-2.59362	-0.379467	-0.73872	-5.92212	-0.790021
ZMB1_3	ZMB1	ZMB1	None	None	-3.41979	-5.66802	-3.68681	-3.08025	-2.38876	0.316541	-3.54029	0.0957751	-0.656142	0.683325	-2.10945	-1.65956	-4.25029	-5.90302	-5.05236	-3.69036	-3.86236	0.0509258	0.282606	-5.8509	-3.4187	0.0707763	-3.77996	-3.84792	1.17225	-2.96247	-4.48775	-6.00075	-4.11299	-3.68201	-2.82362	0.00781273	-5.2786	-2.35592	-4.05017	-2.80724	-1.42631	0.323114	-3.18947	0.28063	0.00957038	-0.738309	-1.3727	-5.92212	0.45951
[truncated: 285 more columns]

## Sheet: Fig_2E
Sample	Strain	Species	Genus	Sugar	putrescine	spermidine	adenosine-2',3'-cyclic monophosphate	alpha-ketoglutarate	kynurenate	3-hydroxy-3-methylglutarate	3-phosphoglycerate	4-hydroxyphenylacetate	hypoxanthine	guanine	quinolinate	N-formylkynurenine	N-acetylputrescine	adenosine 5'-monophosphate (AMP)	2'-deoxyadenosine	5-methylthioadenosine (MTA)	ribose 1-phosphate	arginine	aspartate	3-(4-hydroxyphenyl)lactate	phenylpyruvate	biotin	succinate	3-hydroxybutyrate (BHBA)	cystine	cytidine 5'-monophosphate (5'-CMP)	glucosamine 6-phosphate	glucose 6-phosphate	dihydroxyacetone phosphate (DHAP)	homocysteine	fumarate	gamma-glutamylglutamate	gluconate	glycine	guanosine 5'-monophosphate (5'-GMP)	2'-deoxyguanosine	histamine	histidine	inosine	myo-inositol	isoleucine	3-sulfo-alanine	citrulline	lactose	leucine
AM1_Glc_1	AM1	C_perfringens	Clostridium	Glucose	-3.41979	1.15302	-3.68681	2.14935	0.282455	-2.64625	0.0480603	-0.0932503	0.679754	0.000755681	0.10588	0.0302537	-4.25029	-5.90302	-5.05236	-3.69036	-1.03633	-4.42721	0.0102495	-1.22728	-3.4187	0.0192787	1.52923	0.935449	-0.0818947	-2.96247	-0.0275067	0.114926	-4.11299	0.379561	4.05989	0.154364	-0.661456	0.0123838	-4.05017	-2.80724	6.55986	-2.86178	-1.80317	-0.0508326	-0.818469	0.249883	3.31138	-5.92212	-0.120027
AM1_Glc_2	AM1	C_perfringens	Clostridium	Glucose	-3.41979	0.695595	0.645144	1.98176	0.109447	-2.64625	1.55909	-0.373748	1.09846	-1.13763	0.733696	-0.272828	-0.391172	-5.90302	-5.05236	1.50655	0.792951	-3.85888	-0.00621875	-1.97183	-1.11065	-0.231688	1.22841	1.23462	-2.14058	-2.96247	1.83978	1.99244	2.28175	-0.024112	3.12075	-0.0249985	-0.443636	-3.9012	-4.05017	-2.80724	5.66486	-0.875538	-0.24781	-0.135395	-0.0570081	-0.0796657	4.33269	-5.92212	-0.0317821
AM1_Glc_3	AM1	C_perfringens	Clostridium	Glucose	-3.41979	1.17974	1.0787	2.51491	0.375394	-2.64625	2.04572	0.43802	0.257445	-0.903005	0	0.124812	-1.84746	-5.90302	-5.05236	1.18067	1.09715	-3.87533	-1.01225	-1.70645	0.617491	-0.867116	0.946239	1.35635	-0.309479	-2.96247	0.164318	0.322209	-4.11299	0.218179	3.89996	-0.139154	0.0590893	0.013406	-4.05017	-2.80724	6.02055	-1.15439	-0.966032	0.0981891	-0.227722	-0.124622	3.74473	-5.92212	-0.227228
AM1_HMO_1	AM1	C_perfringens	Clostridium	HMO	-3.41979	0.438153	-3.68681	0.463082	-0.00134503	-2.64625	-0.980543	-0.16741	0.206458	-0.12037	0.442945	0.100261	0.822294	-5.90302	-5.05236	-0.209308	-1.10521	-4.57372	0.247943	-1.30544	-3.4187	0.062876	0.722289	0.842004	-0.530212	-2.96247	-1.36526	-1.5408	-4.11299	1.2519	3.32024	0.253357	-1.86846	0.318698	-4.05017	-2.80724	6.49697	-1.32087	-3.18947	-2.01579	-0.326646	0.303986	0.0931499	1.73186	0.00895772
AM1_HMO_2	AM1	C_perfringens	Clostridium	HMO	-3.41979	-0.391739	-0.039128	0.378825	-0.0190784	-0.542604	0.629172	-0.129897	-1.93966	-2.22947	0.349595	-0.0852141	0.633453	-5.90302	-5.05236	-3.69036	-1.14464	-4.66456	0.245039	-2.44863	-1.2095	-0.251557	1.28513	0.584836	0.112393	-2.96247	-1.09557	-0.924617	-4.11299	-0.203605	3.19491	-0.0192576	-1.68851	-3.49593	-4.05017	-2.80724	5.20998	-0.352931	-1.50922	-1.18476	0.00911123	0.369287	3.02313	4.07613	-0.00527815
AM1_HMO_3	AM1	C_perfringens	Clostridium	HMO	-3.41979	0	-0.512043	1.15328	0.0224238	-2.64625	-0.213094	0.151782	0.157842	-0.395427	-0.176981	0.162901	-0.194354	-5.90302	-5.05236	-3.69036	-0.449112	-4.52155	-0.342513	-1.53906	-0.79774	-0.813275	0.401809	1.13397	0.00891428	-2.96247	-1.32073	-1.52609	-4.11299	0.711827	3.45888	-0.000569428	-1.93153	0.202509	-4.05017	-2.80724	6.34835	-1.51565	-1.52556	-3.40208	-0.0833025	0.438808	2.71247	4.01406	-0.13305
AM37_Glc_1	AM37	C_baratii	Clostridium	Glucose	-3.41979	-3.90813	-3.68681	-1.17558	-2.38876	-2.64625	0.711179	-1.18505	2.67085	0.436778	-2.10945	-1.65956	-4.25029	-2.32844	-5.05236	-3.69036	0.228604	0.160246	-0.821729	-2.74934	0.0897458	0.0583158	-3.25505	-1.45419	0.171692	-2.96247	-1.84569	-1.97038	-4.11299	-3.68201	-2.54794	-0.0636286	1.21852	-1.3873	-1.16287	-2.80724	-0.49435	0.275662	-0.0358484	0.350798	-0.0257734	-0.529827	-0.515848	-0.936292	0.0674347
AM37_Glc_2	AM37	C_baratii	Clostridium	Glucose	-3.41979	-5.66802	-3.68681	-1.23674	-2.38876	-2.64625	-0.714759	-0.0090947	2.53044	0.443896	-2.10945	-1.65956	-4.25029	-2.46694	-5.05236	-2.25909	-3.86236	0.179796	-0.821494	-4.46461	-0.0732158	0.0562235	-3.34471	-1.63514	0.117426	-2.96247	-1.62801	-1.75685	-1.97535	-3.68201	-2.82689	0.0564493	0.947432	-1.46966	-1.48778	-2.80724	-3.95266	0.229536	-0.486025	0.414299	0.0203148	-2.33937	-1.45445	-1.11442	0.0258876
AM37_Glc_3	AM37	C_baratii	Clostridium	Glucose	-3.41979	-4.28173	-1.99478	-1.39704	-2.38876	-2.64625	-0.8152	-2.86687	2.53234	0.294974	-2.10945	-1.65956	-4.25029	-1.24047	-5.05236	-3.69036	-0.969064	0.134079	-0.707162	-2.66099	0.173422	0.0429847	-3.39767	-1.02701	-0.332606	-0.700045	-1.84427	-1.77769	-1.52153	-1.36047	-2.64447	-0.271164	1.01508	-1.36784	-0.211044	-0.832446	-0.709132	0.159556	-0.534087	0.753107	0.0453976	-0.623045	-0.174067	-0.56038	-0.017789
AM37_HMO_1	AM37	C_baratii	Clostridium	HMO	-3.41979	-5.66802	-3.68681	-1.82845	-2.38876	-1.25996	-3.54029	-0.10318	0.141667	0.516785	-2.10945	-1.65956	-4.25029	-4.03281	-5.05236	-3.69036	-3.86236	0.15434	-0.929995	-2.92601	0.489745	-0.0282087	-3.71257	-3.84792	0.907991	-2.96247	-4.48775	-6.00075	-4.11299	-3.68201	-2.79046	-0.098209	-5.2786	-1.53361	-4.05017	-2.80724	-3.95266	-0.0164276	-3.18947	0.169948	0.0614369	-0.567764	-0.754284	2.11869	-0.0403223
AM37_HMO_2	AM37	C_baratii	Clostridium	HMO	-3.41979	-4.05391	-3.68681	-1.3018	-2.38876	-2.64625	-3.54029	-0.461504	0.523793	0.489906	-2.10945	-1.65956	-4.25029	-4.51672	-5.05236	-3.69036	-3.86236	0.165973	-0.872763	-3.01039	0.887134	-0.0150902	-3.87561	-3.84792	0.85541	-2.96247	-4.48775	-4.61446	-4.11299	-3.68201	-2.60692	-0.0949112	-5.2786	-1.45858	-4.05017	-2.80724	-0.548758	0.0132833	-3.18947	0.227665	-0.0265793	-0.667095	-0.414359	2.03513	-0.0229071
AM37_HMO_3	AM37	C_baratii	Clostridium	HMO	-3.41979	-5.66802	-3.68681	-1.55412	-2.38876	-2.64625	-3.54029	0.391058	0.763789	0.550424	-2.10945	-1.65956	-4.25029	-5.90302	-3.66606	-3.69036	-3.86236	0.179347	-0.932482	-2.75477	0.782003	0.0363349	-3.70835	-3.84792	0.781524	-2.96247	-4.48775	-4.04092	-4.11299	-3.68201	-3.05057	-0.030732	-5.2786	-1.39195	-4.05017	-2.80724	-1.42368	-0.0321542	-3.18947	0.365101	0.014393	-0.626352	-0.848699	2.14175	0.0647193
AM7_Glc_1	AM7	B_longum	Bifidobacterium	Glucose	-3.41979	-5.66802	-3.68681	2.00762	-2.38876	-2.64625	2.46821	-0.539446	0.242299	0.512235	-2.10945	-1.65956	-4.25029	0	-2.41137	-3.69036	-3.86236	0.0612079	0.0471543	2.84106	0.308618	0.351981	0.0224007	-3.84792	0.319538	-0.0492485	2.35887	2.55535	0.678577	-3.68201	-1.99397	0.18492	1.19401	0.852165	0.0524986	-1.42095	-3.95266	0.113028	0.0181491	-0.0716378	0.237933	0.22447	0.196206	-5.92212	0.0415351
AM7_Glc_2	AM7	B_longum	Bifidobacterium	Glucose	-3.41979	-5.66802	-3.68681	-1.2634	-2.38876	-2.64625	-1.28152	0.438212	-0.493574	0.6555	-2.10945	-1.65956	-4.25029	-3.28666	-5.05236	-3.69036	-3.86236	0.0574368	-0.0220763	-1.10242	0.295136	0.0135367	-2.98417	-3.84792	0.493643	-2.96247	0.728698	0.78715	-4.11299	-3.68201	-2.83069	-0.0284511	1.26981	0.753324	-1.93081	-2.80724	-3.95266	0.268473	-3.18947	0.0503689	0.337616	0.459569	-0.965708	-5.92212	-0.278965
AM7_Glc_3	AM7	B_longum	Bifidobacterium	Glucose	-3.41979	-5.66802	-3.68681	-0.0332855	-2.38876	1.08395	4.03461	-0.378423	1.39115	-0.0201895	-2.10945	-1.65956	-4.25029	1.07351	-5.05236	-3.69036	-3.86236	-0.0138148	0.518037	4.0221	0.661101	-0.0869606	0.819398	-3.84792	-3.94884	0.957809	2.19397	2.5366	1.9202	0.910385	-2.32407	0.0880368	1.55617	-1.63443	1.56112	0.673315	-2.56636	0.11214	1.14077	-0.33992	-0.029506	-0.361557	0.0697903	-5.92212	0.347753
AM7_HMO_1	AM7	B_longum	Bifidobacterium	HMO	-3.41979	-5.66802	-3.68681	-0.204895	-2.38876	-2.64625	0	0.154198	-0.0755444	0.641423	-2.10945	-1.65956	-4.25029	-0.92724	-0.804791	-3.69036	-3.86236	0.0364495	-0.024648	1.78147	0.792545	0.343639	-1.58444	-3.84792	0.518348	-2.96247	0.699804	0.707936	-0.651075	-3.68201	-2.91435	-0.0174715	0.819168	0.77938	-1.30269	-0.0256524	-3.95266	0.112199	-0.359758	0.154878	0.252131	-0.953077	-1.01672	0.044434	0.0580965
AM7_HMO_2	AM7	B_longum	Bifidobacterium	HMO	-3.41979	-5.66802	-3.68681	-3.12761	-2.38876	-2.64625	-3.54029	0.179486	-1.02296	0.638496	-2.10945	-1.65956	-4.25029	-4.32634	-5.05236	-3.69036	-3.86236	0.0555902	-0.034313	-2.15844	0.145609	-0.0635622	-3.36838	-3.84792	0.642421	-2.96247	-4.48775	-3.13555	-4.11299	-3.68201	-2.76093	-0.213342	-2.74007	0.805498	-4.05017	-2.80724	-3.95266	0.0663713	-3.18947	-0.0364852	0.278302	0.169086	-0.595293	1.13723	-0.225697
AM7_HMO_3	AM7	B_longum	Bifidobacterium	HMO	-3.41979	-5.66802	-3.68681	1.7763	-2.38876	-2.64625	0.793726	0.186826	0.161605	0.420117	-2.10945	-1.65956	-4.25029	-0.0955671	-1.37751	-3.69036	-3.86236	-0.00325105	0.360459	3.42415	1.42956	-0.0139466	-1.11157	-3.84792	0.803855	-1.12482	0.824504	0.853283	-1.29237	-3.68201	-2.70967	0.1218	-0.88486	-1.78439	-0.921167	0.0250108	-0.955141	0.0384415	0.18279	0.0304522	0	-2.33937	-1.06031	-0.0465005	0.459743
AM76_Glc_1	AM76	B_breve	Bifidobacterium	Glucose	-3.41979	-5.66802	-3.68681	0.651397	-2.38876	-2.64625	2.07778	-0.379426	-0.89187	0.548231	-2.10945	-1.65956	-4.25029	0.0719618	0.384963	-2.30407	-3.86236	0.0665081	-0.0879705	2.2694	0.377402	0.306992	0.553541	-3.84792	0.231449	0.629723	2.53348	2.76036	0.79997	-1.04939	-0.588075	0.529653	1.86784	0.843096	0.508404	1.01108	-3.95266	0.142869	-1.05503	0.0152804	0.281397	-0.0423293	-0.112347	-5.92212	0.00993646
AM76_Glc_2	AM76	B_breve	Bifidobacterium	Glucose	-3.41979	-5.66802	-3.68681	-0.114875	-2.38876	0.463752	1.75679	0.272706	-0.572947	0.584832	-2.10945	-1.65956	-4.25029	-0.184177	0.569337	-1.60426	-3.86236	0.0448278	-0.0288476	1.79995	0.952932	0.0257563	0.112956	-3.84792	-0.17488	0.0905348	3.39664	3.38155	0.0563669	-3.68201	-0.349137	0.45836	2.16493	0.758587	0.431393	0.938463	-3.95266	0.176411	-0.541972	-0.0069648	0.254867	0.0900045	-0.735751	-5.92212	0.106149
AM76_Glc_3	AM76	B_breve	Bifidobacterium	Glucose	-3.41979	-5.66802	-3.68681	-0.82204	-2.38876	-2.64625	-0.196741	-0.58587	-0.715609	0.649704	-2.10945	-1.65956	-4.25029	-2.0457	-0.781159	-3.69036	-3.86236	0.0651208	-0.0482567	0.617288	1.27079	0.00518779	-1.09994	-2.42068	0.582624	-1.48758	1.78313	1.90907	-2.72669	-3.68201	-0.360915	0.07586	1.57106	0.800655	-0.512567	0.0829279	-3.95266	0.250077	-1.79453	-0.305254	0.273374	0.574697	-1.19245	-5.92212	0.106976
AM76_HMO_1	AM76	B_breve	Bifidobacterium	HMO	-3.41979	-5.66802	-3.68681	0.60647	-2.38876	-2.64625	-0.303304	0.119577	-0.748647	0.500894	-2.10945	-1.65956	-4.25029	0.391817	0.61786	-0.00586101	-3.86236	0.0739517	-0.0787757	2.8983	0.427206	0.402918	0.835517	-3.84792	0.631597	-0.194019	-1.51302	-1.36209	-4.11299	-3.68201	-1.4164	0.193585	1.27437	0.836766	-2.19399	0.457401	-3.95266	-0.0144514	-0.615694	0.291325	0.326602	0.649345	-0.440611	-1.48694	0.0214368
AM76_HMO_2	AM76	B_breve	Bifidobacterium	HMO	-3.41979	-5.66802	-3.68681	1.04342	-2.38876	-0.393222	-0.173307	-0.154299	-1.12194	0.482658	-2.10945	-1.65956	-4.25029	0.242194	0.62539	0.00582686	-3.86236	0.0408116	0.0331558	2.92469	0.496305	0.0262913	0.79392	-3.84792	0.674577	0.00591053	-1.75139	-1.49676	-4.11299	-1.93359	-0.691175	0.000569104	2.87863	0.769686	-1.58903	0.710854	-3.95266	-0.069047	-0.750319	-0.122473	0.291601	0.142701	-0.399752	-2.4975	0.0741452
AM76_HMO_3	AM76	B_breve	Bifidobacterium	HMO	-3.41979	-5.66802	-2.30051	0.000188355	-2.38876	-2.64625	-0.426266	-0.327444	-0.485901	0.820464	-2.10945	-1.65956	-4.25029	-0.715509	0.628462	-1.3185	-3.86236	0.082295	0.00618031	2.69577	1.60934	0.0823526	0.169238	-3.84792	0.385892	-0.100733	-0.00914699	0.0390188	-2.21057	-3.68201	-0.418755	-0.0477175	2.53638	0.791703	-0.695236	1.00475	-3.95266	-0.0342147	-0.523434	0.195593	0.351262	-0.145795	-0.999242	0.468641	0.114522
JC25_Glc_1	JC25	C_tertium	Clostridium	Glucose	0.264844	0.375331	-3.68681	-0.0494409	-2.38876	-2.64625	-0.431236	-0.055139	0.0183501	-3.38791	-2.10945	-0.190164	3.63106	0.797727	-5.05236	1.20311	0.698996	-0.575764	0.443957	2.11448	-0.620551	0.0423069	0.921441	0.623877	-0.503101	-0.664163	2.01833	2.19126	1.30572	1.8741	0.689824	0.125549	0.326085	0.48429	1.23884	-0.935816	-3.95266	-0.076103	2.11813	-0.0462206	-0.373017	-0.0440891	-0.753896	-4.53582	-0.0116171
JC25_Glc_2	JC25	C_tertium	Clostridium	Glucose	-0.398438	0.487721	-3.68681	-0.199941	-2.38876	-0.135565	-0.317658	0.212119	-1.04389	-4.33049	-2.10945	-0.22165	3.61817	0.316775	-5.05236	0.925152	-1.14007	-0.216785	0.441384	2.43834	-1.18797	-0.196874	0.87119	0.169555	-0.486273	-1.38342	1.24364	1.1618	1.55001	1.47328	0.409783	-0.195438	-0.133999	-3.81752	0.84258	-2.80724	-2.12776	-0.214813	2.22148	-0.029229	0.0671344	0.135134	-0.592795	-5.92212	-0.226505
JC25_Glc_3	JC25	C_tertium	Clostridium	Glucose	-0.279893	0.197591	-3.68681	-0.000188391	-2.38876	-2.64625	-0.00244427	-1.48058	-1.10869	-4.44179	-2.10945	-0.144275	3.68968	0.0105662	-5.05236	0.832292	-0.39831	-0.186415	0.187518	2.11204	-0.3735	-0.842281	0.812689	0.447693	-0.292996	-1.5068	1.64562	1.69172	1.36804	1.73286	-0.0944651	-0.187686	0.283647	0.493038	0.982956	-2.80724	-3.95266	-0.0565774	2.16059	-0.276654	-0.00206852	-0.131618	0.046132	-5.92212	-0.135047
JC25_HMO_1	JC25	C_tertium	Clostridium	HMO	0.747114	-0.35769	-3.68681	-0.817388	0.00134322	-2.64625	-0.576367	-0.548996	0.73043	-3.13343	-2.10945	-0.260378	2.95197	-0.875141	-5.05236	-0.0450368	0.314597	-0.491115	0.552964	1.69537	-0.330218	0.0845176	-1.90699	0.380565	-0.347253	-1.57618	0.263366	0.392886	0.562983	2.21927	-2.22758	-0.0721149	-0.869367	0.533865	0.324623	-1.22774	-0.911333	-0.0199976	1.40019	-0.0608588	-0.292856	-0.135645	0.0876603	-0.604678	0.0270894
JC25_HMO_2	JC25	C_tertium	Clostridium	HMO	-0.335949	-0.460498	-3.68681	-1.17166	0.146758	-2.64625	-2.154	-2.86687	-1.05947	-2.74934	-2.10945	0.171259	2.65019	-5.90302	-0.938127	-0.306904	0.032107	-0.144294	0.509684	1.1	-0.991209	-0.19758	-2.25469	-0.318405	0.218085	-2.96247	-1.48954	-1.29397	-1.99954	1.6302	-4.7295	-0.369945	-1.47134	-1.4336	-4.05017	-2.80724	-3.95266	-0.0513625	0.456682	-0.182746	0.173214	0.196093	-0.178421	-0.379517	-0.015477
JC25_HMO_3	JC25	C_tertium	Clostridium	HMO	-0.016048	-0.544563	-3.68681	-1.4527	-2.38876	-2.64625	-1.56416	-2.86687	0.703423	-2.29828	-2.10945	0.532153	2.60591	-1.32558	-0.362907	0.55272	-0.383567	-0.0751286	0.285148	0.941021	-0.0738762	-0.607198	-2.40773	-0.107259	0.560393	-2.96247	-1.0149	-0.989396	-1.02778	1.12209	-4.7295	0.0355782	-1.30856	0.677429	-0.717063	-0.551402	-1.26124	0.0880188	0.970242	0.0536362	0.0711587	0.048279	-0.954981	-0.0980516	-0.038684
JC26_Glc_1	JC26	C_perfringens	Clostridium	Glucose	-3.41979	0.798479	0.449687	0.214968	-0.0203543	-0.463199	0.831496	-0.189363	0.0212638	-0.686224	-0.72316	-0.273268	-2.864	-5.90302	-5.05236	-0.961054	0.555872	-1.18301	-0.593546	-2.8954	-1.3163	-0.235181	-0.0238528	0.737416	-0.00899446	-2.96247	-0.523253	-0.481047	-4.11299	-0.307166	3.82106	-0.028209	-0.808051	-0.423411	-4.05017	-2.80724	6.23099	-8.04028	-0.724803	-0.123604	-1.03994	0.098999	2.63295	-5.92212	-0.239431
JC26_Glc_2	JC26	C_perfringens	Clostridium	Glucose	-3.41979	0.833068	0.0376545	0.700231	-0.162436	-0.0561191	1.12088	-0.960961	-2.49155	-3.08773	0.247143	0.109453	-4.25029	-5.90302	-5.05236	-3.69036	-1.14447	-0.0673964	0.561369	-1.75613	-0.97986	-0.136387	-1.13284	0.0750807	-2.69475	-2.96247	1.4006	1.33859	0.392603	-3.68201	2.29457	0.143824	0.0240251	-4.93013	-4.05017	-2.80724	2.98046	-0.120617	-3.18947	-0.20365	0.124711	0.0751167	2.04463	-5.92212	0.00350096
JC26_Glc_3	JC26	C_perfringens	Clostridium	Glucose	-3.41979	0.586986	-1.27186	1.11605	-0.640323	-0.329239	-0.617016	-2.86687	-0.258685	-1.08701	-2.10945	-0.0219753	-4.25029	-5.90302	-5.05236	0.869959	1.01706	-0.307656	-0.655414	-2.84081	-0.829568	-0.862516	0.670606	1.13809	-0.120085	-2.96247	-0.997729	-0.667705	-4.11299	-3.68201	3.77847	0.069183	-0.516241	-0.0786461	-4.05017	-2.80724	6.43655	-6.65398	-0.861291	0.0747296	-0.217993	0.190107	1.88482	-5.92212	-0.249035
JC26_HMO_1	JC26	C_perfringens	Clostridium	HMO	-3.41979	0.769115	-3.68681	0.52313	-0.41251	-0.396058	-0.401358	-0.223213	-0.0420775	0.00666077	-2.10945	-0.231614	-1.94251	-5.90302	-5.05236	-2.06105	-3.86236	-4.7589	0.118621	-3.21282	-3.4187	-0.270342	-0.417309	0.419181	-1.0296	-2.96247	-4.48775	-2.37682	-4.11299	0	3.48146	-0.118453	-1.88799	-0.058413	-4.05017	-2.80724	6.232	-3.11886	-3.18947	-0.269102	-0.589217	0.436158	2.24165	0.185752	-0.147905
JC26_HMO_2	JC26	C_perfringens	Clostridium	HMO	-3.41979	-0.984171	-3.68681	-1.3416	-1.00247	-2.64625	-0.49296	-0.263976	-4.15545	-5.91006	-0.358312	0.1533	0	-5.90302	-5.05236	-3.69036	-0.346726	-4.30595	0.435051	-2.05113	-1.40216	-0.166886	0.461389	0.636664	-1.06265	-2.96247	-1.54579	-3.064	-1.8271	-1.00209	2.51603	0.0255886	-2.09307	-6.37114	-4.05017	-2.80724	5.07333	-0.256187	-3.18947	-0.451671	0.117937	0.0674576	4.08151	1.71024	0.0574262
JC26_HMO_3	JC26	C_perfringens	Clostridium	HMO	-3.41979	-0.424707	-3.68681	0.482092	-0.308507	-2.64625	-1.09483	0.147669	0.0313732	-0.367126	-2.10945	0.153378	-1.30499	-5.90302	-5.05236	-3.69036	-2.47607	-4.43418	-0.139794	-2.21077	-0.820765	-0.810163	-0.022914	0.928577	0.0891516	-2.96247	-1.70429	-1.94362	-4.11299	0.188019	3.47461	0.131805	-1.61558	0.349296	-4.05017	-2.80724	6.57851	-2.22345	-1.32062	0.210073	-0.0139364	0.30612	3.4205	-0.12248	-0.119124
JC36_Glc_1	JC36	C_perfringens	Clostridium	Glucose	-3.41979	0.94491	-0.5566	1.9715	0.173159	-2.64625	-0.702834	0.132602	0.860234	-0.659972	-2.10945	-0.0844363	-4.25029	-5.90302	-5.05236	2.52809	0.97829	-3.91263	-0.128389	-3.71487	-1.46407	-0.0146886	0.810046	0.590153	-0.523681	-2.96247	0.441956	0.463843	-4.11299	0.585672	3.65063	0.00373926	-0.681806	0.0253167	-4.05017	-2.80724	6.57582	-8.04028	0.184727	-0.937674	-0.740126	0.538607	3.47494	-4.31219	-0.0826532
JC36_Glc_2	JC36	C_perfringens	Clostridium	Glucose	-3.41979	1.053	-1.14737	2.08553	0.187659	-2.64625	0.807242	0.00901273	1.1462	-1.02916	0.538839	-0.0986753	-4.25029	-5.90302	-5.05236	1.68156	0.990504	-0.299722	0.221959	-3.88161	-1.36448	-0.22909	1.54848	0.468461	0.28552	-2.96247	-0.31916	-0.046788	-2.35935	-0.0585293	3.3975	0.0264997	-0.36522	-3.3963	-4.05017	-2.80724	6.48414	-8.04028	-0.350265	-0.0636658	0.00356707	0.654877	3.02344	-5.92212	-0.0241494
JC36_Glc_3	JC36	C_perfringens	Clostridium	Glucose	-3.41979	1.59981	0.177174	3.54808	0.510812	-2.64625	1.46768	-2.86687	0.700236	-0.566099	-0.148333	0.328854	-4.25029	-5.90302	-5.05236	2.19373	0.826471	-0.557189	-0.943686	-5.8509	1.32079	-0.844699	0.263646	0.60516	0.0656139	-2.96247	-0.291355	-0.312448	-4.11299	0.243238	3.87896	0.0849294	-0.0426997	0.0210753	-4.05017	-2.80724	6.47815	-8.04028	-0.123488	0.325442	-0.0443622	0.37331	3.25622	-5.92212	-0.174267
JC36_HMO_1	JC36	C_perfringens	Clostridium	HMO	-3.41979	-1.63522	-3.68681	-0.797717	-0.200408	-0.812718	-1.87037	0.210729	-1.3318	-1.15039	-2.10945	0.278358	-0.213368	-5.90302	-5.05236	-3.69036	-3.86236	-4.85171	0.309846	-3.41931	-1.13007	-0.0270258	-0.101184	-0.487036	-3.6832	-2.96247	-1.63465	-1.45811	-4.11299	0.455401	2.21029	-0.117442	-2.50125	0.54877	-4.05017	-2.80724	3.26624	-0.0456423	-3.18947	-3.40208	-0.201503	-0.34206	-0.355082	3.46247	0.0405526
JC36_HMO_2	JC36	C_perfringens	Clostridium	HMO	-3.41979	-1.55034	-3.68681	-1.21242	0.00505759	-2.64625	-1.71572	0.0128828	-1.15147	-0.891979	-2.10945	-0.0125798	-0.254267	-5.90302	-5.05236	-3.69036	-3.86236	-4.90583	0.210788	-5.8509	-2.03241	-0.465577	-0.577191	-0.992369	-3.19638	-2.96247	-2.16917	-2.24377	-4.11299	0.241526	2.35856	-0.569248	-2.82157	-1.69783	-4.05017	-2.80724	2.95446	-0.266947	-3.18947	-1.65623	0.0713194	0.0149186	-1.20671	2.4141	-0.113302
JC36_HMO_3	JC36	C_perfringens	Clostridium	HMO	-3.41979	-0.279841	-3.68681	-1.33119	-0.382742	-2.64625	-1.1464	-0.563043	-2.76915	-1.26848	-0.244202	0.0124235	-2.0881	-5.90302	-5.05236	-3.69036	-0.609723	-4.8114	-0.354762	-4.1206	-0.602074	-0.985285	0.771162	-0.439331	-3.13188	-2.96247	-1.56688	-1.50034	-4.11299	0.856536	3.00453	-0.279833	-1.59254	0.30999	-4.05017	-2.80724	3.67634	-0.230636	-3.18947	-0.756781	0.114059	-0.251085	1.74413	1.19472	-0.180419
JC53_Glc_1	JC53	C_paraputrificum	Clostridium	Glucose	0.141458	-1.09232	-3.68681	1.52869	-2.38876	-2.64625	1.86655	-2.86687	-2.27967	-4.80557	-2.10945	-1.65956	2.24062	-0.534379	-5.05236	0.307896	0.0959475	-0.10394	0.0440788	1.15949	1.75279	0.31615	-2.20439	-0.819922	0.0218498	-0.268044	0.798299	0.895801	0.733193	-0.174715	0.407462	-0.0279885	0.598295	0.711821	0.989504	-0.559243	-0.220806	0.0883177	1.7874	0.436326	0.197009	-0.361364	0.167376	-4.04855	-0.0102835
JC53_Glc_2	JC53	C_paraputrificum	Clostridium	Glucose	0.230728	-0.429105	-3.68681	1.57936	-2.38876	-2.64625	1.31297	-2.86687	0.254648	-2.36606	-2.10945	-1.65956	2.06214	-0.0227289	-5.05236	0.388313	0.86814	-0.104061	0.124917	1.35714	2.18278	0.324167	-2.53136	-0.676411	-0.00996194	0.257055	0.700064	0.875372	1.35129	-0.297774	0.329217	-0.147752	0.993581	0.77125	1.01263	-2.80724	-0.444044	0.109509	2.18797	-0.0442798	0.244742	-0.373993	0.0757178	-5.92212	-0.0463646
JC53_Glc_3	JC53	C_paraputrificum	Clostridium	Glucose	-2.0335	-3.82698	-3.68681	-1.05637	-2.38876	-2.64625	-1.3667	0.0547189	2.19494	0.676203	-2.10945	-1.65956	-0.635245	-1.72489	-5.05236	-3.69036	-0.69691	0.0821661	-0.0616123	-1.63241	1.17104	-0.00634179	-3.79358	-2.40531	0.487342	-1.49058	-2.65327	-2.72736	-4.11299	-3.68201	-2.66475	-0.0520207	1.16046	0.780312	-0.616267	-2.80724	-1.03436	0.178671	1.968	0.0995748	0.277171	-0.0318859	-1.14513	-3.53174	0.150874
JC53_HMO_1	JC53	C_paraputrificum	Clostridium	HMO	0	-2.59546	-3.68681	-0.412481	-2.38876	-0.449256	-3.54029	0.161134	2.56049	0.552858	-2.10945	-1.65956	1.32944	-0.662788	-5.05236	-3.69036	-0.0331722	0.0528155	-0.0450637	0	1.43591	0.320911	-3.42356	-0.418038	-0.0326719	-0.00594567	-2.53039	-2.54543	-1.30393	-1.99309	-4.7295	-0.186139	-1.81764	0.808607	-0.11036	-0.471897	0	0.115373	1.53689	-0.0223163	0.254439	-0.832169	-0.0483635	2.07285	0.0797996
JC53_HMO_2	JC53	C_paraputrificum	Clostridium	HMO	0.0476123	-5.66802	-3.68681	-0.34617	-2.38876	-2.64625	-3.54029	-2.86687	2.41891	0.406773	-2.10945	-1.65956	1.41403	-0.526098	-5.05236	-3.69036	-0.48515	0.0169298	-0.0422677	-0.104961	1.19791	0.407381	-3.36109	-1.49263	0.0123201	-0.0519153	-2.06382	-2.10524	-0.150968	-3.68201	-4.7295	-0.019274	-1.88148	0.833098	0.00690226	-0.451528	-0.0540635	0.106982	1.59358	0.229222	0.172419	-0.600017	-0.523186	2.45646	0.0564074
JC53_HMO_3	JC53	C_paraputrificum	Clostridium	HMO	-3.41979	-3.35785	-3.68681	-2.16102	-2.38876	-2.64625	-3.54029	0.316098	1.62765	0.655795	-2.10945	-1.65956	-4.25029	-3.36008	-5.05236	-3.69036	-3.86236	0.0872519	-0.0696044	-3.11221	1.19307	-0.0406693	-4.19626	-3.84792	0.743577	-2.96247	-4.48775	-6.00075	-4.11299	-3.68201	-3.16907	-0.157342	-5.2786	0.804868	-2.66388	-2.80724	-0.949979	0.0773735	0.617665	-0.0460933	0.263701	0.021807	-0.905389	1.88507	0.1544
LB1_Glc_1	LB1	B_infantis	Bifidobacterium	Glucose	-3.41979	-5.66802	-3.68681	1.89017	-2.38876	-2.64625	0.137663	0.469049	-0.744389	-0.687815	-2.10945	-1.65956	-4.25029	0.814289	-5.05236	-1.1712	-3.86236	0.0948706	-0.0629993	4.22456	-0.688647	0.0212466	1.85132	-3.84792	-4.13742	0.803646	0	-0.0512798	-4.11299	0.906828	-0.892844	1.58617	0.491353	-3.29039	0.23685	-0.221079	-3.95266	-0.118619	0.0920929	0.26594	-2.59362	-2.33937	2.33613	-3.56437	-0.163264
LB1_Glc_2	LB1	B_infantis	Bifidobacterium	Glucose	-3.41979	-5.66802	-3.68681	2.14081	-2.38876	0.955838	0.153553	-0.83675	-1.1044	-0.791331	-2.10945	-1.65956	-4.25029	0.896989	-5.05236	-0.301217	-3.86236	0.105551	-0.037798	4.34715	-0.520375	0.0556381	1.87138	-3.84792	-4.20363	0.850343	-0.0684916	0	-4.11299	0.75577	-1.10128	1.48592	0.880727	-3.18411	-0.00695023	-0.777511	-3.95266	-0.101121	-0.130021	0.0796063	-0.275062	-0.479069	2.40886	-5.92212	0.395174
LB1_Glc_3	LB1	B_infantis	Bifidobacterium	Glucose	-3.41979	-5.66802	-3.68681	1.92684	-2.38876	-0.0799756	0.483288	0.296951	-1.42794	-0.723642	-2.10945	-1.65956	-4.25029	1.00904	-5.05236	0.461147	-3.86236	0.0298968	-0.0945549	4.67686	0.385293	-0.000645741	2.02668	-3.84792	-3.44193	0.777495	0.461478	0.492128	-2.40509	0.960433	-0.455794	1.25546	1.51498	-3.47422	-0.364451	-0.433011	-3.95266	-0.146316	0.160266	0.123739	-0.246042	-2.33937	2.28228	-5.92212	0.345739
LB1_HMO_1	LB1	B_infantis	Bifidobacterium	HMO	-3.41979	-5.66802	-3.68681	0.325123	-2.38876	0.673846	-1.04459	-2.86687	-0.84938	0.280454	-2.10945	-1.65956	-4.25029	0.409095	-2.12588	-3.69036	-3.86236	0.0199134	0.102612	3.89857	-0.310733	0.0559198	1.6224	-3.84792	-0.446112	0.43924	-2.39962	-2.20639	-4.11299	-0.822368	-2.28894	0.857755	0.0118503	-4.71052	-0.511996	-0.72464	-3.95266	0.0776939	-0.255916	0.0880636	-0.199489	-2.33937	2.19773	-0.422533	0.398526
LB1_HMO_2	LB1	B_infantis	Bifidobacterium	HMO	-3.41979	-5.66802	-3.68681	0.35249	-2.38876	0.815144	-0.755438	-0.976169	-0.449268	-0.11213	-2.10945	-1.65956	-4.25029	0.119365	-5.05236	-3.69036	-3.86236	0.0280657	0.127901	4.15392	-0.744762	0.0243984	1.75613	-3.84792	-1.20708	0.00632801	-2.11212	-1.92068	-4.11299	-1.11716	-1.99898	0.712147	0.24756	-5.11045	-0.955724	-1.20353	-3.95266	0.0503216	-0.0184846	0.329892	-0.198431	-2.33937	2.21728	-0.623774	0.400118
LB1_HMO_3	LB1	B_infantis	Bifidobacterium	HMO	-3.41979	-5.66802	-3.68681	-0.355018	-2.38876	0.845447	-1.30337	0.604694	-1.02014	-0.000756253	-2.10945	-1.65956	-4.25029	0.0470699	-3.31949	-3.69036	-3.86236	0.00612914	0.0916735	4.14289	-0.875974	-0.086397	1.68769	-3.84792	-0.744562	0.118898	-2.94474	-2.60085	-4.11299	-0.445584	-2.33435	0.534351	0.155041	-4.57101	-1.30081	-2.80724	-3.95266	0.0884882	-0.32591	-0.108608	-0.138319	-0.594148	2.15191	-0.624986	0.370063
ZMB1_1	ZMB1	ZMB1	None	None	-3.41979	-5.66802	-3.68681	-2.83083	-2.38876	-2.64625	-3.54029	-0.23904	-0.517978	0.784346	-2.10945	-1.65956	-4.25029	-5.90302	-5.05236	-3.69036	-3.86236	0.090823	-0.111324	-5.8509	-0.418516	0.32965	-3.90074	-3.84792	0.794953	-2.96247	-4.48775	-6.00075	-4.11299	-2.26152	-3.3432	-0.100001	-5.2786	0.81233	-4.05017	-2.80724	-3.95266	0.279138	-3.18947	0.294652	0.250611	-2.33937	-1.31113	-5.92212	0.0837245
ZMB1_2	ZMB1	ZMB1	None	None	-3.41979	-5.66802	-3.68681	-2.96986	-2.38876	0.0820469	-3.54029	0.348677	-0.696662	0.673808	-2.10945	-1.65956	-4.25029	-5.90302	-5.05236	-3.69036	-3.86236	0.0971587	-0.0733188	-5.8509	-0.151394	0.000645325	-3.95483	-3.84792	0.972501	-2.96247	-4.48775	-6.00075	-4.11299	-1.82759	-2.48001	-0.106547	-5.2786	0.810548	-4.05017	-2.80724	-3.95266	0.258179	-3.18947	0.0918723	-2.59362	-0.379467	-0.73872	-5.92212	-0.790021
ZMB1_3	ZMB1	ZMB1	None	None	-3.41979	-5.66802	-3.68681	-3.08025	-2.38876	0.316541	-3.54029	0.0957751	-0.656142	0.683325	-2.10945	-1.65956	-4.25029	-5.90302	-5.05236	-3.69036	-3.86236	0.0509258	0.282606	-5.8509	-3.4187	0.0707763	-3.77996	-3.84792	1.17225	-2.96247	-4.48775	-6.00075	-4.11299	-3.68201	-2.82362	0.00781273	-5.2786	-2.35592	-4.05017	-2.80724	-1.42631	0.323114	-3.18947	0.28063	0.00957038	-0.738309	-1.3727	-5.92212	0.45951
[truncated: 285 more columns]
