# Supplementary material for: Clostridia from preterm infants metabolize human milk oligosaccharides to suppress pathobionts and modulate intestinal function in organoids
Source: Nat Microbiol. 2026 Mar 16;11(4):940–59. doi: 10.1038/s41564-026-02297-4 (PMC13056567; doi:10.1038/s41564-026-02297-4)
Supplement: Supplementary file 10 — Statistical source data. [file 41564_2026_2297_MOESM10_ESM.xlsx]

## Sheet: Fig_3A
Media	Genus	pH	R1	R2	R3	Pathobiont
AM1_acidic	Clostridium	Acidic	48.898	56.6838	59.4852	JC10
AM37	Clostridium	Acidic	77.004	80.7956	74.0499	JC10
AM7	Bifidobacterium	Acidic	66.5476	57.7497	53.2593	JC10
AM76	Bifidobacterium	Acidic	73.4739	91.889	80.2819	JC10
JC25	Clostridium	Acidic	46.9144	47.7249	35.2256	JC10
JC26	Clostridium	Acidic	30.0684	28.0182	22.7025	JC10
JC36	Clostridium	Acidic	43.6089	56.6735	42.9253	JC10
JC53	Clostridium	Acidic	92.5662	76.355	81.3556	JC10
LB1	Bifidobacterium	Acidic	0.768019	1.56539	1.67015	JC10
AM1_acidic	Clostridium	Acidic	48.0982	54.6243	56.8139	VK66
AM37	Clostridium	Acidic	88.9359	85.5125	91.5939	VK66
AM7	Bifidobacterium	Acidic	91.8381	94.7631	85.8105	VK66
AM76	Bifidobacterium	Acidic	92.0807	89.5688	84.5783	VK66
JC25	Clostridium	Acidic	24.0381	29.8514	25.0487	VK66
JC26	Clostridium	Acidic	57.2963	55.369	46.0026	VK66
JC36	Clostridium	Acidic	47.4336	51.1061	52.1423	VK66
JC53	Clostridium	Acidic	83.9392	84.2794	75.8247	VK66
LB1	Bifidobacterium	Acidic	-0.184578	1.43415	2.25027	VK66
AM1_acidic	Clostridium	Acidic	10.6717	10.8911	3.49794	MR1
AM37	Clostridium	Acidic	86.8953	87.4469	94.8005	MR1
AM7	Bifidobacterium	Acidic	65.7418	58.2055	62.5978	MR1
AM76	Bifidobacterium	Acidic	97.3628	98.717	104.31	MR1
JC25	Clostridium	Acidic	11.4923	14.0221	16.5712	MR1
JC26	Clostridium	Acidic	6.73886	4.27134	5.18436	MR1
JC36	Clostridium	Acidic	6.3302	7.53013	3.74267	MR1
JC53	Clostridium	Acidic	105.802	92.2001	105.501	MR1
LB1	Bifidobacterium	Acidic	2.37619	-1.23696	-1.24778	MR1
AM1_acidic	Clostridium	Acidic	31.3295	30.7417	29.3853	AM114
AM37	Clostridium	Acidic	81.0712	69.839	75.3605	AM114
AM7	Bifidobacterium	Acidic	53.1555	52.4481	55.2125	AM114
AM76	Bifidobacterium	Acidic	71.1727	76.3006	70.8542	AM114
JC25	Clostridium	Acidic	29.6993	32.7069	20.0927	AM114
JC26	Clostridium	Acidic	18.6732	20.8004	10.729	AM114
JC36	Clostridium	Acidic	18.9049	20.4982	9.2548	AM114
JC53	Clostridium	Acidic	76.1851	74.3335	71.7644	AM114
LB1	Bifidobacterium	Acidic	0.175507	1.42607	1.61323	AM114

## Sheet: Fig_3B
Time	Well	Abs	Time_hours	Sample	Media	pH	Repeat	Strain
0	A7	0.0057	0	ZMB1_pH7	ZMB1	Neutral	R1	AM114
3	A7	0.0076	0.05	ZMB1_pH7	ZMB1	Neutral	R1	AM114
6	A7	0.0083	0.1	ZMB1_pH7	ZMB1	Neutral	R1	AM114
9	A7	0.0113	0.15	ZMB1_pH7	ZMB1	Neutral	R1	AM114
12	A7	0.012	0.2	ZMB1_pH7	ZMB1	Neutral	R1	AM114
15	A7	0.0133	0.25	ZMB1_pH7	ZMB1	Neutral	R1	AM114
18	A7	0.0147	0.3	ZMB1_pH7	ZMB1	Neutral	R1	AM114
21	A7	0.0146	0.35	ZMB1_pH7	ZMB1	Neutral	R1	AM114
24	A7	0.0157	0.4	ZMB1_pH7	ZMB1	Neutral	R1	AM114
27	A7	0.0162	0.45	ZMB1_pH7	ZMB1	Neutral	R1	AM114
30	A7	0.0172	0.5	ZMB1_pH7	ZMB1	Neutral	R1	AM114
33	A7	0.0178	0.55	ZMB1_pH7	ZMB1	Neutral	R1	AM114
36	A7	0.0187	0.6	ZMB1_pH7	ZMB1	Neutral	R1	AM114
39	A7	0.0205	0.65	ZMB1_pH7	ZMB1	Neutral	R1	AM114
42	A7	0.0207	0.7	ZMB1_pH7	ZMB1	Neutral	R1	AM114
45	A7	0.0219	0.75	ZMB1_pH7	ZMB1	Neutral	R1	AM114
48	A7	0.0217	0.8	ZMB1_pH7	ZMB1	Neutral	R1	AM114
51	A7	0.0208	0.85	ZMB1_pH7	ZMB1	Neutral	R1	AM114
54	A7	0.0219	0.9	ZMB1_pH7	ZMB1	Neutral	R1	AM114
57	A7	0.0223	0.95	ZMB1_pH7	ZMB1	Neutral	R1	AM114
60	A7	0.0241	1	ZMB1_pH7	ZMB1	Neutral	R1	AM114
63	A7	0.0249	1.05	ZMB1_pH7	ZMB1	Neutral	R1	AM114
66	A7	0.0247	1.1	ZMB1_pH7	ZMB1	Neutral	R1	AM114
69	A7	0.0278	1.15	ZMB1_pH7	ZMB1	Neutral	R1	AM114
72	A7	0.0277	1.2	ZMB1_pH7	ZMB1	Neutral	R1	AM114
75	A7	0.0284	1.25	ZMB1_pH7	ZMB1	Neutral	R1	AM114
78	A7	0.028	1.3	ZMB1_pH7	ZMB1	Neutral	R1	AM114
81	A7	0.0284	1.35	ZMB1_pH7	ZMB1	Neutral	R1	AM114
84	A7	0.0309	1.4	ZMB1_pH7	ZMB1	Neutral	R1	AM114
87	A7	0.0326	1.45	ZMB1_pH7	ZMB1	Neutral	R1	AM114
90	A7	0.0318	1.5	ZMB1_pH7	ZMB1	Neutral	R1	AM114
93	A7	0.0318	1.55	ZMB1_pH7	ZMB1	Neutral	R1	AM114
96	A7	0.0345	1.6	ZMB1_pH7	ZMB1	Neutral	R1	AM114
99	A7	0.0358	1.65	ZMB1_pH7	ZMB1	Neutral	R1	AM114
102	A7	0.0363	1.7	ZMB1_pH7	ZMB1	Neutral	R1	AM114
105	A7	0.0362	1.75	ZMB1_pH7	ZMB1	Neutral	R1	AM114
108	A7	0.0395	1.8	ZMB1_pH7	ZMB1	Neutral	R1	AM114
111	A7	0.0404	1.85	ZMB1_pH7	ZMB1	Neutral	R1	AM114
114	A7	0.0397	1.9	ZMB1_pH7	ZMB1	Neutral	R1	AM114
117	A7	0.0427	1.95	ZMB1_pH7	ZMB1	Neutral	R1	AM114
120	A7	0.042	2	ZMB1_pH7	ZMB1	Neutral	R1	AM114
123	A7	0.0433	2.05	ZMB1_pH7	ZMB1	Neutral	R1	AM114
126	A7	0.0462	2.1	ZMB1_pH7	ZMB1	Neutral	R1	AM114
129	A7	0.0495	2.15	ZMB1_pH7	ZMB1	Neutral	R1	AM114
132	A7	0.0508	2.2	ZMB1_pH7	ZMB1	Neutral	R1	AM114
135	A7	0.0503	2.25	ZMB1_pH7	ZMB1	Neutral	R1	AM114
138	A7	0.0507	2.3	ZMB1_pH7	ZMB1	Neutral	R1	AM114
141	A7	0.0537	2.35	ZMB1_pH7	ZMB1	Neutral	R1	AM114
144	A7	0.0562	2.4	ZMB1_pH7	ZMB1	Neutral	R1	AM114
147	A7	0.0576	2.45	ZMB1_pH7	ZMB1	Neutral	R1	AM114
150	A7	0.0595	2.5	ZMB1_pH7	ZMB1	Neutral	R1	AM114
153	A7	0.0614	2.55	ZMB1_pH7	ZMB1	Neutral	R1	AM114
156	A7	0.0623	2.6	ZMB1_pH7	ZMB1	Neutral	R1	AM114
159	A7	0.064	2.65	ZMB1_pH7	ZMB1	Neutral	R1	AM114
162	A7	0.0659	2.7	ZMB1_pH7	ZMB1	Neutral	R1	AM114
165	A7	0.069	2.75	ZMB1_pH7	ZMB1	Neutral	R1	AM114
168	A7	0.0682	2.8	ZMB1_pH7	ZMB1	Neutral	R1	AM114
171	A7	0.0714	2.85	ZMB1_pH7	ZMB1	Neutral	R1	AM114
174	A7	0.071	2.9	ZMB1_pH7	ZMB1	Neutral	R1	AM114
177	A7	0.0745	2.95	ZMB1_pH7	ZMB1	Neutral	R1	AM114
180	A7	0.0765	3	ZMB1_pH7	ZMB1	Neutral	R1	AM114
183	A7	0.08	3.05	ZMB1_pH7	ZMB1	Neutral	R1	AM114
186	A7	0.0814	3.1	ZMB1_pH7	ZMB1	Neutral	R1	AM114
189	A7	0.0804	3.15	ZMB1_pH7	ZMB1	Neutral	R1	AM114
192	A7	0.0855	3.2	ZMB1_pH7	ZMB1	Neutral	R1	AM114
195	A7	0.0893	3.25	ZMB1_pH7	ZMB1	Neutral	R1	AM114
198	A7	0.092	3.3	ZMB1_pH7	ZMB1	Neutral	R1	AM114
201	A7	0.0898	3.35	ZMB1_pH7	ZMB1	Neutral	R1	AM114
204	A7	0.0911	3.4	ZMB1_pH7	ZMB1	Neutral	R1	AM114
207	A7	0.0962	3.45	ZMB1_pH7	ZMB1	Neutral	R1	AM114
210	A7	0.0986	3.5	ZMB1_pH7	ZMB1	Neutral	R1	AM114
213	A7	0.0977	3.55	ZMB1_pH7	ZMB1	Neutral	R1	AM114
216	A7	0.1035	3.6	ZMB1_pH7	ZMB1	Neutral	R1	AM114
219	A7	0.1047	3.65	ZMB1_pH7	ZMB1	Neutral	R1	AM114
222	A7	0.1086	3.7	ZMB1_pH7	ZMB1	Neutral	R1	AM114
225	A7	0.1105	3.75	ZMB1_pH7	ZMB1	Neutral	R1	AM114
228	A7	0.1084	3.8	ZMB1_pH7	ZMB1	Neutral	R1	AM114
231	A7	0.1139	3.85	ZMB1_pH7	ZMB1	Neutral	R1	AM114
234	A7	0.1164	3.9	ZMB1_pH7	ZMB1	Neutral	R1	AM114
237	A7	0.1217	3.95	ZMB1_pH7	ZMB1	Neutral	R1	AM114
240	A7	0.1266	4	ZMB1_pH7	ZMB1	Neutral	R1	AM114
243	A7	0.1283	4.05	ZMB1_pH7	ZMB1	Neutral	R1	AM114
246	A7	0.1254	4.1	ZMB1_pH7	ZMB1	Neutral	R1	AM114
249	A7	0.1309	4.15	ZMB1_pH7	ZMB1	Neutral	R1	AM114
252	A7	0.1352	4.2	ZMB1_pH7	ZMB1	Neutral	R1	AM114
255	A7	0.1337	4.25	ZMB1_pH7	ZMB1	Neutral	R1	AM114
258	A7	0.1423	4.3	ZMB1_pH7	ZMB1	Neutral	R1	AM114
261	A7	0.1434	4.35	ZMB1_pH7	ZMB1	Neutral	R1	AM114
264	A7	0.1409	4.4	ZMB1_pH7	ZMB1	Neutral	R1	AM114
267	A7	0.1432	4.45	ZMB1_pH7	ZMB1	Neutral	R1	AM114
270	A7	0.151	4.5	ZMB1_pH7	ZMB1	Neutral	R1	AM114
273	A7	0.1533	4.55	ZMB1_pH7	ZMB1	Neutral	R1	AM114
276	A7	0.1612	4.6	ZMB1_pH7	ZMB1	Neutral	R1	AM114
279	A7	0.1595	4.65	ZMB1_pH7	ZMB1	Neutral	R1	AM114
282	A7	0.1627	4.7	ZMB1_pH7	ZMB1	Neutral	R1	AM114
285	A7	0.1665	4.75	ZMB1_pH7	ZMB1	Neutral	R1	AM114
288	A7	0.1701	4.8	ZMB1_pH7	ZMB1	Neutral	R1	AM114
291	A7	0.172	4.85	ZMB1_pH7	ZMB1	Neutral	R1	AM114
294	A7	0.1757	4.9	ZMB1_pH7	ZMB1	Neutral	R1	AM114
297	A7	0.1808	4.95	ZMB1_pH7	ZMB1	Neutral	R1	AM114
300	A7	0.1774	5	ZMB1_pH7	ZMB1	Neutral	R1	AM114
303	A7	0.1772	5.05	ZMB1_pH7	ZMB1	Neutral	R1	AM114
306	A7	0.1758	5.1	ZMB1_pH7	ZMB1	Neutral	R1	AM114
309	A7	0.187	5.15	ZMB1_pH7	ZMB1	Neutral	R1	AM114
312	A7	0.1882	5.2	ZMB1_pH7	ZMB1	Neutral	R1	AM114
315	A7	0.194	5.25	ZMB1_pH7	ZMB1	Neutral	R1	AM114
318	A7	0.1977	5.3	ZMB1_pH7	ZMB1	Neutral	R1	AM114
321	A7	0.2033	5.35	ZMB1_pH7	ZMB1	Neutral	R1	AM114
324	A7	0.2049	5.4	ZMB1_pH7	ZMB1	Neutral	R1	AM114
327	A7	0.2123	5.45	ZMB1_pH7	ZMB1	Neutral	R1	AM114
330	A7	0.211	5.5	ZMB1_pH7	ZMB1	Neutral	R1	AM114
333	A7	0.2158	5.55	ZMB1_pH7	ZMB1	Neutral	R1	AM114
336	A7	0.216	5.6	ZMB1_pH7	ZMB1	Neutral	R1	AM114
339	A7	0.2186	5.65	ZMB1_pH7	ZMB1	Neutral	R1	AM114
342	A7	0.219	5.7	ZMB1_pH7	ZMB1	Neutral	R1	AM114
345	A7	0.2211	5.75	ZMB1_pH7	ZMB1	Neutral	R1	AM114
348	A7	0.2288	5.8	ZMB1_pH7	ZMB1	Neutral	R1	AM114
351	A7	0.2316	5.85	ZMB1_pH7	ZMB1	Neutral	R1	AM114
354	A7	0.2355	5.9	ZMB1_pH7	ZMB1	Neutral	R1	AM114
357	A7	0.2409	5.95	ZMB1_pH7	ZMB1	Neutral	R1	AM114
360	A7	0.2434	6	ZMB1_pH7	ZMB1	Neutral	R1	AM114
363	A7	0.2421	6.05	ZMB1_pH7	ZMB1	Neutral	R1	AM114
366	A7	0.2463	6.1	ZMB1_pH7	ZMB1	Neutral	R1	AM114
369	A7	0.2493	6.15	ZMB1_pH7	ZMB1	Neutral	R1	AM114
372	A7	0.2496	6.2	ZMB1_pH7	ZMB1	Neutral	R1	AM114
375	A7	0.261	6.25	ZMB1_pH7	ZMB1	Neutral	R1	AM114
378	A7	0.2595	6.3	ZMB1_pH7	ZMB1	Neutral	R1	AM114
381	A7	0.2645	6.35	ZMB1_pH7	ZMB1	Neutral	R1	AM114
384	A7	0.2681	6.4	ZMB1_pH7	ZMB1	Neutral	R1	AM114
387	A7	0.2706	6.45	ZMB1_pH7	ZMB1	Neutral	R1	AM114
390	A7	0.2744	6.5	ZMB1_pH7	ZMB1	Neutral	R1	AM114
393	A7	0.2776	6.55	ZMB1_pH7	ZMB1	Neutral	R1	AM114
396	A7	0.273	6.6	ZMB1_pH7	ZMB1	Neutral	R1	AM114
399	A7	0.2812	6.65	ZMB1_pH7	ZMB1	Neutral	R1	AM114
402	A7	0.2846	6.7	ZMB1_pH7	ZMB1	Neutral	R1	AM114
405	A7	0.2902	6.75	ZMB1_pH7	ZMB1	Neutral	R1	AM114
408	A7	0.2913	6.8	ZMB1_pH7	ZMB1	Neutral	R1	AM114
411	A7	0.2886	6.85	ZMB1_pH7	ZMB1	Neutral	R1	AM114
414	A7	0.288	6.9	ZMB1_pH7	ZMB1	Neutral	R1	AM114
417	A7	0.3011	6.95	ZMB1_pH7	ZMB1	Neutral	R1	AM114
420	A7	0.3031	7	ZMB1_pH7	ZMB1	Neutral	R1	AM114
423	A7	0.3097	7.05	ZMB1_pH7	ZMB1	Neutral	R1	AM114
426	A7	0.3105	7.1	ZMB1_pH7	ZMB1	Neutral	R1	AM114
429	A7	0.3103	7.15	ZMB1_pH7	ZMB1	Neutral	R1	AM114
432	A7	0.3137	7.2	ZMB1_pH7	ZMB1	Neutral	R1	AM114
435	A7	0.3174	7.25	ZMB1_pH7	ZMB1	Neutral	R1	AM114
438	A7	0.3233	7.3	ZMB1_pH7	ZMB1	Neutral	R1	AM114
441	A7	0.322	7.35	ZMB1_pH7	ZMB1	Neutral	R1	AM114
444	A7	0.3256	7.4	ZMB1_pH7	ZMB1	Neutral	R1	AM114
447	A7	0.3307	7.45	ZMB1_pH7	ZMB1	Neutral	R1	AM114
450	A7	0.3332	7.5	ZMB1_pH7	ZMB1	Neutral	R1	AM114
453	A7	0.3391	7.55	ZMB1_pH7	ZMB1	Neutral	R1	AM114
456	A7	0.3386	7.6	ZMB1_pH7	ZMB1	Neutral	R1	AM114
459	A7	0.3419	7.65	ZMB1_pH7	ZMB1	Neutral	R1	AM114
462	A7	0.3488	7.7	ZMB1_pH7	ZMB1	Neutral	R1	AM114
465	A7	0.3487	7.75	ZMB1_pH7	ZMB1	Neutral	R1	AM114
468	A7	0.3531	7.8	ZMB1_pH7	ZMB1	Neutral	R1	AM114
471	A7	0.3583	7.85	ZMB1_pH7	ZMB1	Neutral	R1	AM114
474	A7	0.3618	7.9	ZMB1_pH7	ZMB1	Neutral	R1	AM114
477	A7	0.3656	7.95	ZMB1_pH7	ZMB1	Neutral	R1	AM114
480	A7	0.3656	8	ZMB1_pH7	ZMB1	Neutral	R1	AM114
483	A7	0.3701	8.05	ZMB1_pH7	ZMB1	Neutral	R1	AM114
486	A7	0.3677	8.1	ZMB1_pH7	ZMB1	Neutral	R1	AM114
489	A7	0.3708	8.15	ZMB1_pH7	ZMB1	Neutral	R1	AM114
492	A7	0.3729	8.2	ZMB1_pH7	ZMB1	Neutral	R1	AM114
495	A7	0.3712	8.25	ZMB1_pH7	ZMB1	Neutral	R1	AM114
498	A7	0.3792	8.3	ZMB1_pH7	ZMB1	Neutral	R1	AM114
501	A7	0.3837	8.35	ZMB1_pH7	ZMB1	Neutral	R1	AM114
504	A7	0.3839	8.4	ZMB1_pH7	ZMB1	Neutral	R1	AM114
507	A7	0.3833	8.45	ZMB1_pH7	ZMB1	Neutral	R1	AM114
510	A7	0.3837	8.5	ZMB1_pH7	ZMB1	Neutral	R1	AM114
513	A7	0.3945	8.55	ZMB1_pH7	ZMB1	Neutral	R1	AM114
516	A7	0.3888	8.6	ZMB1_pH7	ZMB1	Neutral	R1	AM114
519	A7	0.3943	8.65	ZMB1_pH7	ZMB1	Neutral	R1	AM114
522	A7	0.3965	8.7	ZMB1_pH7	ZMB1	Neutral	R1	AM114
525	A7	0.4011	8.75	ZMB1_pH7	ZMB1	Neutral	R1	AM114
528	A7	0.4058	8.8	ZMB1_pH7	ZMB1	Neutral	R1	AM114
531	A7	0.4024	8.85	ZMB1_pH7	ZMB1	Neutral	R1	AM114
534	A7	0.405	8.9	ZMB1_pH7	ZMB1	Neutral	R1	AM114
537	A7	0.4072	8.95	ZMB1_pH7	ZMB1	Neutral	R1	AM114
540	A7	0.4126	9	ZMB1_pH7	ZMB1	Neutral	R1	AM114
543	A7	0.4149	9.05	ZMB1_pH7	ZMB1	Neutral	R1	AM114
546	A7	0.4144	9.1	ZMB1_pH7	ZMB1	Neutral	R1	AM114
549	A7	0.4191	9.15	ZMB1_pH7	ZMB1	Neutral	R1	AM114
552	A7	0.4229	9.2	ZMB1_pH7	ZMB1	Neutral	R1	AM114
555	A7	0.421	9.25	ZMB1_pH7	ZMB1	Neutral	R1	AM114
558	A7	0.4165	9.3	ZMB1_pH7	ZMB1	Neutral	R1	AM114
561	A7	0.4214	9.35	ZMB1_pH7	ZMB1	Neutral	R1	AM114
564	A7	0.4233	9.4	ZMB1_pH7	ZMB1	Neutral	R1	AM114
567	A7	0.4223	9.45	ZMB1_pH7	ZMB1	Neutral	R1	AM114
570	A7	0.4247	9.5	ZMB1_pH7	ZMB1	Neutral	R1	AM114
573	A7	0.4274	9.55	ZMB1_pH7	ZMB1	Neutral	R1	AM114
576	A7	0.4251	9.6	ZMB1_pH7	ZMB1	Neutral	R1	AM114
579	A7	0.4314	9.65	ZMB1_pH7	ZMB1	Neutral	R1	AM114
582	A7	0.43	9.7	ZMB1_pH7	ZMB1	Neutral	R1	AM114
585	A7	0.4278	9.75	ZMB1_pH7	ZMB1	Neutral	R1	AM114
588	A7	0.4346	9.8	ZMB1_pH7	ZMB1	Neutral	R1	AM114
591	A7	0.4303	9.85	ZMB1_pH7	ZMB1	Neutral	R1	AM114
594	A7	0.4344	9.9	ZMB1_pH7	ZMB1	Neutral	R1	AM114
597	A7	0.434	9.95	ZMB1_pH7	ZMB1	Neutral	R1	AM114
600	A7	0.4371	10	ZMB1_pH7	ZMB1	Neutral	R1	AM114
603	A7	0.4393	10.05	ZMB1_pH7	ZMB1	Neutral	R1	AM114
606	A7	0.4374	10.1	ZMB1_pH7	ZMB1	Neutral	R1	AM114
609	A7	0.4375	10.15	ZMB1_pH7	ZMB1	Neutral	R1	AM114
612	A7	0.4384	10.2	ZMB1_pH7	ZMB1	Neutral	R1	AM114
615	A7	0.4381	10.25	ZMB1_pH7	ZMB1	Neutral	R1	AM114
618	A7	0.4481	10.3	ZMB1_pH7	ZMB1	Neutral	R1	AM114
621	A7	0.4526	10.35	ZMB1_pH7	ZMB1	Neutral	R1	AM114
624	A7	0.4562	10.4	ZMB1_pH7	ZMB1	Neutral	R1	AM114
627	A7	0.4517	10.45	ZMB1_pH7	ZMB1	Neutral	R1	AM114
630	A7	0.4529	10.5	ZMB1_pH7	ZMB1	Neutral	R1	AM114
633	A7	0.4616	10.55	ZMB1_pH7	ZMB1	Neutral	R1	AM114
636	A7	0.454	10.6	ZMB1_pH7	ZMB1	Neutral	R1	AM114
639	A7	0.4613	10.65	ZMB1_pH7	ZMB1	Neutral	R1	AM114
642	A7	0.4603	10.7	ZMB1_pH7	ZMB1	Neutral	R1	AM114
645	A7	0.459	10.75	ZMB1_pH7	ZMB1	Neutral	R1	AM114
648	A7	0.4564	10.8	ZMB1_pH7	ZMB1	Neutral	R1	AM114
651	A7	0.4583	10.85	ZMB1_pH7	ZMB1	Neutral	R1	AM114
654	A7	0.4608	10.9	ZMB1_pH7	ZMB1	Neutral	R1	AM114
657	A7	0.4632	10.95	ZMB1_pH7	ZMB1	Neutral	R1	AM114
660	A7	0.4651	11	ZMB1_pH7	ZMB1	Neutral	R1	AM114
663	A7	0.4626	11.05	ZMB1_pH7	ZMB1	Neutral	R1	AM114
666	A7	0.4626	11.1	ZMB1_pH7	ZMB1	Neutral	R1	AM114
669	A7	0.4639	11.15	ZMB1_pH7	ZMB1	Neutral	R1	AM114
672	A7	0.4592	11.2	ZMB1_pH7	ZMB1	Neutral	R1	AM114
675	A7	0.4697	11.25	ZMB1_pH7	ZMB1	Neutral	R1	AM114
678	A7	0.4683	11.3	ZMB1_pH7	ZMB1	Neutral	R1	AM114
681	A7	0.4632	11.35	ZMB1_pH7	ZMB1	Neutral	R1	AM114
684	A7	0.463	11.4	ZMB1_pH7	ZMB1	Neutral	R1	AM114
687	A7	0.4614	11.45	ZMB1_pH7	ZMB1	Neutral	R1	AM114
690	A7	0.4693	11.5	ZMB1_pH7	ZMB1	Neutral	R1	AM114
693	A7	0.477	11.55	ZMB1_pH7	ZMB1	Neutral	R1	AM114
696	A7	0.4697	11.6	ZMB1_pH7	ZMB1	Neutral	R1	AM114
699	A7	0.4706	11.65	ZMB1_pH7	ZMB1	Neutral	R1	AM114
702	A7	0.4734	11.7	ZMB1_pH7	ZMB1	Neutral	R1	AM114
705	A7	0.4758	11.75	ZMB1_pH7	ZMB1	Neutral	R1	AM114
708	A7	0.4695	11.8	ZMB1_pH7	ZMB1	Neutral	R1	AM114
711	A7	0.4734	11.85	ZMB1_pH7	ZMB1	Neutral	R1	AM114
714	A7	0.4726	11.9	ZMB1_pH7	ZMB1	Neutral	R1	AM114
717	A7	0.4736	11.95	ZMB1_pH7	ZMB1	Neutral	R1	AM114
720	A7	0.4743	12	ZMB1_pH7	ZMB1	Neutral	R1	AM114
723	A7	0.4758	12.05	ZMB1_pH7	ZMB1	Neutral	R1	AM114
726	A7	0.481	12.1	ZMB1_pH7	ZMB1	Neutral	R1	AM114
729	A7	0.475	12.15	ZMB1_pH7	ZMB1	Neutral	R1	AM114
732	A7	0.4764	12.2	ZMB1_pH7	ZMB1	Neutral	R1	AM114
735	A7	0.4739	12.25	ZMB1_pH7	ZMB1	Neutral	R1	AM114
738	A7	0.4709	12.3	ZMB1_pH7	ZMB1	Neutral	R1	AM114
741	A7	0.4765	12.35	ZMB1_pH7	ZMB1	Neutral	R1	AM114
744	A7	0.4736	12.4	ZMB1_pH7	ZMB1	Neutral	R1	AM114
747	A7	0.4742	12.45	ZMB1_pH7	ZMB1	Neutral	R1	AM114
750	A7	0.477	12.5	ZMB1_pH7	ZMB1	Neutral	R1	AM114
753	A7	0.4707	12.55	ZMB1_pH7	ZMB1	Neutral	R1	AM114
756	A7	0.4764	12.6	ZMB1_pH7	ZMB1	Neutral	R1	AM114
759	A7	0.4751	12.65	ZMB1_pH7	ZMB1	Neutral	R1	AM114
762	A7	0.4747	12.7	ZMB1_pH7	ZMB1	Neutral	R1	AM114
765	A7	0.4777	12.75	ZMB1_pH7	ZMB1	Neutral	R1	AM114
768	A7	0.4753	12.8	ZMB1_pH7	ZMB1	Neutral	R1	AM114
771	A7	0.4791	12.85	ZMB1_pH7	ZMB1	Neutral	R1	AM114
774	A7	0.4795	12.9	ZMB1_pH7	ZMB1	Neutral	R1	AM114
777	A7	0.4742	12.95	ZMB1_pH7	ZMB1	Neutral	R1	AM114
780	A7	0.4799	13	ZMB1_pH7	ZMB1	Neutral	R1	AM114
783	A7	0.4797	13.05	ZMB1_pH7	ZMB1	Neutral	R1	AM114
786	A7	0.4824	13.1	ZMB1_pH7	ZMB1	Neutral	R1	AM114
789	A7	0.4826	13.15	ZMB1_pH7	ZMB1	Neutral	R1	AM114
792	A7	0.4825	13.2	ZMB1_pH7	ZMB1	Neutral	R1	AM114
795	A7	0.4838	13.25	ZMB1_pH7	ZMB1	Neutral	R1	AM114
798	A7	0.4843	13.3	ZMB1_pH7	ZMB1	Neutral	R1	AM114
801	A7	0.4829	13.35	ZMB1_pH7	ZMB1	Neutral	R1	AM114
804	A7	0.4802	13.4	ZMB1_pH7	ZMB1	Neutral	R1	AM114
807	A7	0.4816	13.45	ZMB1_pH7	ZMB1	Neutral	R1	AM114
810	A7	0.4788	13.5	ZMB1_pH7	ZMB1	Neutral	R1	AM114
813	A7	0.4816	13.55	ZMB1_pH7	ZMB1	Neutral	R1	AM114
816	A7	0.4812	13.6	ZMB1_pH7	ZMB1	Neutral	R1	AM114
819	A7	0.4838	13.65	ZMB1_pH7	ZMB1	Neutral	R1	AM114
822	A7	0.4842	13.7	ZMB1_pH7	ZMB1	Neutral	R1	AM114
825	A7	0.4816	13.75	ZMB1_pH7	ZMB1	Neutral	R1	AM114
828	A7	0.4854	13.8	ZMB1_pH7	ZMB1	Neutral	R1	AM114
831	A7	0.4848	13.85	ZMB1_pH7	ZMB1	Neutral	R1	AM114
834	A7	0.4828	13.9	ZMB1_pH7	ZMB1	Neutral	R1	AM114
837	A7	0.4823	13.95	ZMB1_pH7	ZMB1	Neutral	R1	AM114
840	A7	0.4845	14	ZMB1_pH7	ZMB1	Neutral	R1	AM114
843	A7	0.48	14.05	ZMB1_pH7	ZMB1	Neutral	R1	AM114
846	A7	0.4807	14.1	ZMB1_pH7	ZMB1	Neutral	R1	AM114
849	A7	0.4822	14.15	ZMB1_pH7	ZMB1	Neutral	R1	AM114
852	A7	0.4844	14.2	ZMB1_pH7	ZMB1	Neutral	R1	AM114
855	A7	0.4789	14.25	ZMB1_pH7	ZMB1	Neutral	R1	AM114
858	A7	0.4817	14.3	ZMB1_pH7	ZMB1	Neutral	R1	AM114
861	A7	0.4838	14.35	ZMB1_pH7	ZMB1	Neutral	R1	AM114
864	A7	0.4822	14.4	ZMB1_pH7	ZMB1	Neutral	R1	AM114
867	A7	0.4863	14.45	ZMB1_pH7	ZMB1	Neutral	R1	AM114
870	A7	0.486	14.5	ZMB1_pH7	ZMB1	Neutral	R1	AM114
873	A7	0.4838	14.55	ZMB1_pH7	ZMB1	Neutral	R1	AM114
876	A7	0.4834	14.6	ZMB1_pH7	ZMB1	Neutral	R1	AM114
879	A7	0.4786	14.65	ZMB1_pH7	ZMB1	Neutral	R1	AM114
882	A7	0.4827	14.7	ZMB1_pH7	ZMB1	Neutral	R1	AM114
885	A7	0.4786	14.75	ZMB1_pH7	ZMB1	Neutral	R1	AM114
888	A7	0.4766	14.8	ZMB1_pH7	ZMB1	Neutral	R1	AM114
891	A7	0.4791	14.85	ZMB1_pH7	ZMB1	Neutral	R1	AM114
894	A7	0.4803	14.9	ZMB1_pH7	ZMB1	Neutral	R1	AM114
897	A7	0.4809	14.95	ZMB1_pH7	ZMB1	Neutral	R1	AM114
900	A7	0.483	15	ZMB1_pH7	ZMB1	Neutral	R1	AM114
903	A7	0.4777	15.05	ZMB1_pH7	ZMB1	Neutral	R1	AM114
906	A7	0.4781	15.1	ZMB1_pH7	ZMB1	Neutral	R1	AM114
909	A7	0.48	15.15	ZMB1_pH7	ZMB1	Neutral	R1	AM114
912	A7	0.4776	15.2	ZMB1_pH7	ZMB1	Neutral	R1	AM114
915	A7	0.4751	15.25	ZMB1_pH7	ZMB1	Neutral	R1	AM114
918	A7	0.4768	15.3	ZMB1_pH7	ZMB1	Neutral	R1	AM114
921	A7	0.4761	15.35	ZMB1_pH7	ZMB1	Neutral	R1	AM114
924	A7	0.4785	15.4	ZMB1_pH7	ZMB1	Neutral	R1	AM114
927	A7	0.4799	15.45	ZMB1_pH7	ZMB1	Neutral	R1	AM114
930	A7	0.4845	15.5	ZMB1_pH7	ZMB1	Neutral	R1	AM114
933	A7	0.4807	15.55	ZMB1_pH7	ZMB1	Neutral	R1	AM114
936	A7	0.4831	15.6	ZMB1_pH7	ZMB1	Neutral	R1	AM114
939	A7	0.4797	15.65	ZMB1_pH7	ZMB1	Neutral	R1	AM114
942	A7	0.4793	15.7	ZMB1_pH7	ZMB1	Neutral	R1	AM114
945	A7	0.4737	15.75	ZMB1_pH7	ZMB1	Neutral	R1	AM114
948	A7	0.4801	15.8	ZMB1_pH7	ZMB1	Neutral	R1	AM114
951	A7	0.4823	15.85	ZMB1_pH7	ZMB1	Neutral	R1	AM114
954	A7	0.4803	15.9	ZMB1_pH7	ZMB1	Neutral	R1	AM114
957	A7	0.4765	15.95	ZMB1_pH7	ZMB1	Neutral	R1	AM114
960	A7	0.4779	16	ZMB1_pH7	ZMB1	Neutral	R1	AM114
963	A7	0.4782	16.05	ZMB1_pH7	ZMB1	Neutral	R1	AM114
966	A7	0.4816	16.1	ZMB1_pH7	ZMB1	Neutral	R1	AM114
969	A7	0.4812	16.15	ZMB1_pH7	ZMB1	Neutral	R1	AM114
972	A7	0.4762	16.2	ZMB1_pH7	ZMB1	Neutral	R1	AM114
975	A7	0.4711	16.25	ZMB1_pH7	ZMB1	Neutral	R1	AM114
978	A7	0.4784	16.3	ZMB1_pH7	ZMB1	Neutral	R1	AM114
981	A7	0.4775	16.35	ZMB1_pH7	ZMB1	Neutral	R1	AM114
984	A7	0.4739	16.4	ZMB1_pH7	ZMB1	Neutral	R1	AM114
987	A7	0.4734	16.45	ZMB1_pH7	ZMB1	Neutral	R1	AM114
990	A7	0.4774	16.5	ZMB1_pH7	ZMB1	Neutral	R1	AM114
993	A7	0.4782	16.55	ZMB1_pH7	ZMB1	Neutral	R1	AM114
996	A7	0.4711	16.6	ZMB1_pH7	ZMB1	Neutral	R1	AM114
999	A7	0.4783	16.65	ZMB1_pH7	ZMB1	Neutral	R1	AM114
1002	A7	0.4783	16.7	ZMB1_pH7	ZMB1	Neutral	R1	AM114
1005	A7	0.473	16.75	ZMB1_pH7	ZMB1	Neutral	R1	AM114
1008	A7	0.4751	16.8	ZMB1_pH7	ZMB1	Neutral	R1	AM114
1011	A7	0.476	16.85	ZMB1_pH7	ZMB1	Neutral	R1	AM114
1014	A7	0.4741	16.9	ZMB1_pH7	ZMB1	Neutral	R1	AM114
1017	A7	0.4767	16.95	ZMB1_pH7	ZMB1	Neutral	R1	AM114
1020	A7	0.4762	17	ZMB1_pH7	ZMB1	Neutral	R1	AM114
1023	A7	0.4764	17.05	ZMB1_pH7	ZMB1	Neutral	R1	AM114
1026	A7	0.4758	17.1	ZMB1_pH7	ZMB1	Neutral	R1	AM114
1029	A7	0.4769	17.15	ZMB1_pH7	ZMB1	Neutral	R1	AM114
1032	A7	0.4764	17.2	ZMB1_pH7	ZMB1	Neutral	R1	AM114
1035	A7	0.4711	17.25	ZMB1_pH7	ZMB1	Neutral	R1	AM114
1038	A7	0.4704	17.3	ZMB1_pH7	ZMB1	Neutral	R1	AM114
1041	A7	0.4766	17.35	ZMB1_pH7	ZMB1	Neutral	R1	AM114
1044	A7	0.4766	17.4	ZMB1_pH7	ZMB1	Neutral	R1	AM114
1047	A7	0.474	17.45	ZMB1_pH7	ZMB1	Neutral	R1	AM114
1050	A7	0.4669	17.5	ZMB1_pH7	ZMB1	Neutral	R1	AM114
1053	A7	0.4735	17.55	ZMB1_pH7	ZMB1	Neutral	R1	AM114
1056	A7	0.4743	17.6	ZMB1_pH7	ZMB1	Neutral	R1	AM114
1059	A7	0.4742	17.65	ZMB1_pH7	ZMB1	Neutral	R1	AM114
1062	A7	0.4742	17.7	ZMB1_pH7	ZMB1	Neutral	R1	AM114
1065	A7	0.4741	17.75	ZMB1_pH7	ZMB1	Neutral	R1	AM114
1068	A7	0.4728	17.8	ZMB1_pH7	ZMB1	Neutral	R1	AM114
1071	A7	0.4731	17.85	ZMB1_pH7	ZMB1	Neutral	R1	AM114
1074	A7	0.4651	17.9	ZMB1_pH7	ZMB1	Neutral	R1	AM114
1077	A7	0.4681	17.95	ZMB1_pH7	ZMB1	Neutral	R1	AM114
1080	A7	0.4739	18	ZMB1_pH7	ZMB1	Neutral	R1	AM114
1083	A7	0.4725	18.05	ZMB1_pH7	ZMB1	Neutral	R1	AM114
1086	A7	0.4736	18.1	ZMB1_pH7	ZMB1	Neutral	R1	AM114
1089	A7	0.4759	18.15	ZMB1_pH7	ZMB1	Neutral	R1	AM114
1092	A7	0.4748	18.2	ZMB1_pH7	ZMB1	Neutral	R1	AM114
1095	A7	0.4718	18.25	ZMB1_pH7	ZMB1	Neutral	R1	AM114
1098	A7	0.4722	18.3	ZMB1_pH7	ZMB1	Neutral	R1	AM114
1101	A7	0.4734	18.35	ZMB1_pH7	ZMB1	Neutral	R1	AM114
1104	A7	0.4683	18.4	ZMB1_pH7	ZMB1	Neutral	R1	AM114
1107	A7	0.4685	18.45	ZMB1_pH7	ZMB1	Neutral	R1	AM114
1110	A7	0.4706	18.5	ZMB1_pH7	ZMB1	Neutral	R1	AM114
1113	A7	0.4716	18.55	ZMB1_pH7	ZMB1	Neutral	R1	AM114
1116	A7	0.464	18.6	ZMB1_pH7	ZMB1	Neutral	R1	AM114
1119	A7	0.4643	18.65	ZMB1_pH7	ZMB1	Neutral	R1	AM114
1122	A7	0.4658	18.7	ZMB1_pH7	ZMB1	Neutral	R1	AM114
1125	A7	0.4698	18.75	ZMB1_pH7	ZMB1	Neutral	R1	AM114
1128	A7	0.4709	18.8	ZMB1_pH7	ZMB1	Neutral	R1	AM114
1131	A7	0.4696	18.85	ZMB1_pH7	ZMB1	Neutral	R1	AM114
1134	A7	0.4693	18.9	ZMB1_pH7	ZMB1	Neutral	R1	AM114
1137	A7	0.4681	18.95	ZMB1_pH7	ZMB1	Neutral	R1	AM114
1140	A7	0.4726	19	ZMB1_pH7	ZMB1	Neutral	R1	AM114
1143	A7	0.4682	19.05	ZMB1_pH7	ZMB1	Neutral	R1	AM114
1146	A7	0.4702	19.1	ZMB1_pH7	ZMB1	Neutral	R1	AM114
1149	A7	0.4677	19.15	ZMB1_pH7	ZMB1	Neutral	R1	AM114
1152	A7	0.4661	19.2	ZMB1_pH7	ZMB1	Neutral	R1	AM114
1155	A7	0.4661	19.25	ZMB1_pH7	ZMB1	Neutral	R1	AM114
1158	A7	0.4663	19.3	ZMB1_pH7	ZMB1	Neutral	R1	AM114
1161	A7	0.4696	19.35	ZMB1_pH7	ZMB1	Neutral	R1	AM114
1164	A7	0.4681	19.4	ZMB1_pH7	ZMB1	Neutral	R1	AM114
1167	A7	0.4669	19.45	ZMB1_pH7	ZMB1	Neutral	R1	AM114
1170	A7	0.4663	19.5	ZMB1_pH7	ZMB1	Neutral	R1	AM114
1173	A7	0.4667	19.55	ZMB1_pH7	ZMB1	Neutral	R1	AM114
1176	A7	0.465	19.6	ZMB1_pH7	ZMB1	Neutral	R1	AM114
1179	A7	0.4627	19.65	ZMB1_pH7	ZMB1	Neutral	R1	AM114
1182	A7	0.4656	19.7	ZMB1_pH7	ZMB1	Neutral	R1	AM114
1185	A7	0.4658	19.75	ZMB1_pH7	ZMB1	Neutral	R1	AM114
1188	A7	0.4656	19.8	ZMB1_pH7	ZMB1	Neutral	R1	AM114
1191	A7	0.4647	19.85	ZMB1_pH7	ZMB1	Neutral	R1	AM114
1194	A7	0.4623	19.9	ZMB1_pH7	ZMB1	Neutral	R1	AM114
1197	A7	0.4644	19.95	ZMB1_pH7	ZMB1	Neutral	R1	AM114
1200	A7	0.4615	20	ZMB1_pH7	ZMB1	Neutral	R1	AM114
1203	A7	0.4592	20.05	ZMB1_pH7	ZMB1	Neutral	R1	AM114
1206	A7	0.4649	20.1	ZMB1_pH7	ZMB1	Neutral	R1	AM114
1209	A7	0.4652	20.15	ZMB1_pH7	ZMB1	Neutral	R1	AM114
1212	A7	0.4643	20.2	ZMB1_pH7	ZMB1	Neutral	R1	AM114
1215	A7	0.4672	20.25	ZMB1_pH7	ZMB1	Neutral	R1	AM114
1218	A7	0.4649	20.3	ZMB1_pH7	ZMB1	Neutral	R1	AM114
1221	A7	0.464	20.35	ZMB1_pH7	ZMB1	Neutral	R1	AM114
1224	A7	0.4619	20.4	ZMB1_pH7	ZMB1	Neutral	R1	AM114
1227	A7	0.4614	20.45	ZMB1_pH7	ZMB1	Neutral	R1	AM114
1230	A7	0.4626	20.5	ZMB1_pH7	ZMB1	Neutral	R1	AM114
1233	A7	0.4628	20.55	ZMB1_pH7	ZMB1	Neutral	R1	AM114
1236	A7	0.4641	20.6	ZMB1_pH7	ZMB1	Neutral	R1	AM114
1239	A7	0.4638	20.65	ZMB1_pH7	ZMB1	Neutral	R1	AM114
1242	A7	0.4572	20.7	ZMB1_pH7	ZMB1	Neutral	R1	AM114
1245	A7	0.4604	20.75	ZMB1_pH7	ZMB1	Neutral	R1	AM114
1248	A7	0.4614	20.8	ZMB1_pH7	ZMB1	Neutral	R1	AM114
1251	A7	0.4626	20.85	ZMB1_pH7	ZMB1	Neutral	R1	AM114
1254	A7	0.4601	20.9	ZMB1_pH7	ZMB1	Neutral	R1	AM114
1257	A7	0.461	20.95	ZMB1_pH7	ZMB1	Neutral	R1	AM114
1260	A7	0.4597	21	ZMB1_pH7	ZMB1	Neutral	R1	AM114
1263	A7	0.4608	21.05	ZMB1_pH7	ZMB1	Neutral	R1	AM114
1266	A7	0.459	21.1	ZMB1_pH7	ZMB1	Neutral	R1	AM114
1269	A7	0.4623	21.15	ZMB1_pH7	ZMB1	Neutral	R1	AM114
1272	A7	0.4604	21.2	ZMB1_pH7	ZMB1	Neutral	R1	AM114
1275	A7	0.4598	21.25	ZMB1_pH7	ZMB1	Neutral	R1	AM114
1278	A7	0.46	21.3	ZMB1_pH7	ZMB1	Neutral	R1	AM114
1281	A7	0.4574	21.35	ZMB1_pH7	ZMB1	Neutral	R1	AM114
1284	A7	0.4559	21.4	ZMB1_pH7	ZMB1	Neutral	R1	AM114
1287	A7	0.4584	21.45	ZMB1_pH7	ZMB1	Neutral	R1	AM114
1290	A7	0.4592	21.5	ZMB1_pH7	ZMB1	Neutral	R1	AM114
1293	A7	0.4587	21.55	ZMB1_pH7	ZMB1	Neutral	R1	AM114
1296	A7	0.4585	21.6	ZMB1_pH7	ZMB1	Neutral	R1	AM114
1299	A7	0.4586	21.65	ZMB1_pH7	ZMB1	Neutral	R1	AM114
1302	A7	0.4587	21.7	ZMB1_pH7	ZMB1	Neutral	R1	AM114
1305	A7	0.4568	21.75	ZMB1_pH7	ZMB1	Neutral	R1	AM114
1308	A7	0.4554	21.8	ZMB1_pH7	ZMB1	Neutral	R1	AM114
1311	A7	0.4559	21.85	ZMB1_pH7	ZMB1	Neutral	R1	AM114
1314	A7	0.4534	21.9	ZMB1_pH7	ZMB1	Neutral	R1	AM114
1317	A7	0.4527	21.95	ZMB1_pH7	ZMB1	Neutral	R1	AM114
1320	A7	0.4542	22	ZMB1_pH7	ZMB1	Neutral	R1	AM114
1323	A7	0.4557	22.05	ZMB1_pH7	ZMB1	Neutral	R1	AM114
1326	A7	0.455	22.1	ZMB1_pH7	ZMB1	Neutral	R1	AM114
1329	A7	0.458	22.15	ZMB1_pH7	ZMB1	Neutral	R1	AM114
1332	A7	0.4555	22.2	ZMB1_pH7	ZMB1	Neutral	R1	AM114
1335	A7	0.454	22.25	ZMB1_pH7	ZMB1	Neutral	R1	AM114
1338	A7	0.4525	22.3	ZMB1_pH7	ZMB1	Neutral	R1	AM114
1341	A7	0.4489	22.35	ZMB1_pH7	ZMB1	Neutral	R1	AM114
1344	A7	0.4541	22.4	ZMB1_pH7	ZMB1	Neutral	R1	AM114
1347	A7	0.4546	22.45	ZMB1_pH7	ZMB1	Neutral	R1	AM114
1350	A7	0.4546	22.5	ZMB1_pH7	ZMB1	Neutral	R1	AM114
1353	A7	0.4547	22.55	ZMB1_pH7	ZMB1	Neutral	R1	AM114
1356	A7	0.4517	22.6	ZMB1_pH7	ZMB1	Neutral	R1	AM114
1359	A7	0.4528	22.65	ZMB1_pH7	ZMB1	Neutral	R1	AM114
1362	A7	0.4508	22.7	ZMB1_pH7	ZMB1	Neutral	R1	AM114
1365	A7	0.4552	22.75	ZMB1_pH7	ZMB1	Neutral	R1	AM114
1368	A7	0.4551	22.8	ZMB1_pH7	ZMB1	Neutral	R1	AM114
1371	A7	0.4553	22.85	ZMB1_pH7	ZMB1	Neutral	R1	AM114
1374	A7	0.453	22.9	ZMB1_pH7	ZMB1	Neutral	R1	AM114
1377	A7	0.4549	22.95	ZMB1_pH7	ZMB1	Neutral	R1	AM114
1380	A7	0.4513	23	ZMB1_pH7	ZMB1	Neutral	R1	AM114
1383	A7	0.4567	23.05	ZMB1_pH7	ZMB1	Neutral	R1	AM114
1386	A7	0.4556	23.1	ZMB1_pH7	ZMB1	Neutral	R1	AM114
1389	A7	0.4559	23.15	ZMB1_pH7	ZMB1	Neutral	R1	AM114
1392	A7	0.455	23.2	ZMB1_pH7	ZMB1	Neutral	R1	AM114
1395	A7	0.4538	23.25	ZMB1_pH7	ZMB1	Neutral	R1	AM114
1398	A7	0.4526	23.3	ZMB1_pH7	ZMB1	Neutral	R1	AM114
1401	A7	0.4557	23.35	ZMB1_pH7	ZMB1	Neutral	R1	AM114
1404	A7	0.4527	23.4	ZMB1_pH7	ZMB1	Neutral	R1	AM114
1407	A7	0.4468	23.45	ZMB1_pH7	ZMB1	Neutral	R1	AM114
1410	A7	0.4512	23.5	ZMB1_pH7	ZMB1	Neutral	R1	AM114
1413	A7	0.4513	23.55	ZMB1_pH7	ZMB1	Neutral	R1	AM114
1416	A7	0.4539	23.6	ZMB1_pH7	ZMB1	Neutral	R1	AM114
1419	A7	0.4515	23.65	ZMB1_pH7	ZMB1	Neutral	R1	AM114
1422	A7	0.4541	23.7	ZMB1_pH7	ZMB1	Neutral	R1	AM114
1425	A7	0.454	23.75	ZMB1_pH7	ZMB1	Neutral	R1	AM114
1428	A7	0.4558	23.8	ZMB1_pH7	ZMB1	Neutral	R1	AM114
1431	A7	0.4529	23.85	ZMB1_pH7	ZMB1	Neutral	R1	AM114
1434	A7	0.4534	23.9	ZMB1_pH7	ZMB1	Neutral	R1	AM114
1437	A7	0.4536	23.95	ZMB1_pH7	ZMB1	Neutral	R1	AM114
1440	A7	0.4518	24	ZMB1_pH7	ZMB1	Neutral	R1	AM114
1443	A7	0.4538	24.05	ZMB1_pH7	ZMB1	Neutral	R1	AM114
1446	A7	0.4553	24.1	ZMB1_pH7	ZMB1	Neutral	R1	AM114
1449	A7	0.455	24.15	ZMB1_pH7	ZMB1	Neutral	R1	AM114
1452	A7	0.4545	24.2	ZMB1_pH7	ZMB1	Neutral	R1	AM114
1455	A7	0.4524	24.25	ZMB1_pH7	ZMB1	Neutral	R1	AM114
1458	A7	0.4482	24.3	ZMB1_pH7	ZMB1	Neutral	R1	AM114
1461	A7	0.4554	24.35	ZMB1_pH7	ZMB1	Neutral	R1	AM114
1464	A7	0.4532	24.4	ZMB1_pH7	ZMB1	Neutral	R1	AM114
1467	A7	0.452	24.45	ZMB1_pH7	ZMB1	Neutral	R1	AM114
1470	A7	0.4551	24.5	ZMB1_pH7	ZMB1	Neutral	R1	AM114
1473	A7	0.4517	24.55	ZMB1_pH7	ZMB1	Neutral	R1	AM114
1476	A7	0.454	24.6	ZMB1_pH7	ZMB1	Neutral	R1	AM114
1479	A7	0.4551	24.65	ZMB1_pH7	ZMB1	Neutral	R1	AM114
1482	A7	0.4526	24.7	ZMB1_pH7	ZMB1	Neutral	R1	AM114
1485	A7	0.4502	24.75	ZMB1_pH7	ZMB1	Neutral	R1	AM114
1488	A7	0.4534	24.8	ZMB1_pH7	ZMB1	Neutral	R1	AM114
1491	A7	0.4526	24.85	ZMB1_pH7	ZMB1	Neutral	R1	AM114
1494	A7	0.4527	24.9	ZMB1_pH7	ZMB1	Neutral	R1	AM114
1497	A7	0.4506	24.95	ZMB1_pH7	ZMB1	Neutral	R1	AM114
1500	A7	0.4506	25	ZMB1_pH7	ZMB1	Neutral	R1	AM114
1503	A7	0.4525	25.05	ZMB1_pH7	ZMB1	Neutral	R1	AM114
1506	A7	0.455	25.1	ZMB1_pH7	ZMB1	Neutral	R1	AM114
1509	A7	0.4529	25.15	ZMB1_pH7	ZMB1	Neutral	R1	AM114
1512	A7	0.4533	25.2	ZMB1_pH7	ZMB1	Neutral	R1	AM114
1515	A7	0.4533	25.25	ZMB1_pH7	ZMB1	Neutral	R1	AM114
1518	A7	0.4544	25.3	ZMB1_pH7	ZMB1	Neutral	R1	AM114
1521	A7	0.4542	25.35	ZMB1_pH7	ZMB1	Neutral	R1	AM114
1524	A7	0.4524	25.4	ZMB1_pH7	ZMB1	Neutral	R1	AM114
1527	A7	0.4531	25.45	ZMB1_pH7	ZMB1	Neutral	R1	AM114
1530	A7	0.4532	25.5	ZMB1_pH7	ZMB1	Neutral	R1	AM114
1533	A7	0.4524	25.55	ZMB1_pH7	ZMB1	Neutral	R1	AM114
1536	A7	0.4537	25.6	ZMB1_pH7	ZMB1	Neutral	R1	AM114
1539	A7	0.4508	25.65	ZMB1_pH7	ZMB1	Neutral	R1	AM114
1542	A7	0.4528	25.7	ZMB1_pH7	ZMB1	Neutral	R1	AM114
1545	A7	0.4537	25.75	ZMB1_pH7	ZMB1	Neutral	R1	AM114
1548	A7	0.4518	25.8	ZMB1_pH7	ZMB1	Neutral	R1	AM114
1551	A7	0.4539	25.85	ZMB1_pH7	ZMB1	Neutral	R1	AM114
1554	A7	0.4532	25.9	ZMB1_pH7	ZMB1	Neutral	R1	AM114
1557	A7	0.4524	25.95	ZMB1_pH7	ZMB1	Neutral	R1	AM114
1560	A7	0.4538	26	ZMB1_pH7	ZMB1	Neutral	R1	AM114
1563	A7	0.4514	26.05	ZMB1_pH7	ZMB1	Neutral	R1	AM114
1566	A7	0.4534	26.1	ZMB1_pH7	ZMB1	Neutral	R1	AM114
1569	A7	0.4542	26.15	ZMB1_pH7	ZMB1	Neutral	R1	AM114
1572	A7	0.4528	26.2	ZMB1_pH7	ZMB1	Neutral	R1	AM114
1575	A7	0.4512	26.25	ZMB1_pH7	ZMB1	Neutral	R1	AM114
1578	A7	0.4499	26.3	ZMB1_pH7	ZMB1	Neutral	R1	AM114
1581	A7	0.4527	26.35	ZMB1_pH7	ZMB1	Neutral	R1	AM114
1584	A7	0.4538	26.4	ZMB1_pH7	ZMB1	Neutral	R1	AM114
1587	A7	0.4523	26.45	ZMB1_pH7	ZMB1	Neutral	R1	AM114
1590	A7	0.4524	26.5	ZMB1_pH7	ZMB1	Neutral	R1	AM114
1593	A7	0.4538	26.55	ZMB1_pH7	ZMB1	Neutral	R1	AM114
1596	A7	0.4528	26.6	ZMB1_pH7	ZMB1	Neutral	R1	AM114
1599	A7	0.4522	26.65	ZMB1_pH7	ZMB1	Neutral	R1	AM114
1602	A7	0.4513	26.7	ZMB1_pH7	ZMB1	Neutral	R1	AM114
1605	A7	0.4517	26.75	ZMB1_pH7	ZMB1	Neutral	R1	AM114
1608	A7	0.4508	26.8	ZMB1_pH7	ZMB1	Neutral	R1	AM114
1611	A7	0.4512	26.85	ZMB1_pH7	ZMB1	Neutral	R1	AM114
1614	A7	0.4532	26.9	ZMB1_pH7	ZMB1	Neutral	R1	AM114
1617	A7	0.4518	26.95	ZMB1_pH7	ZMB1	Neutral	R1	AM114
1620	A7	0.4519	27	ZMB1_pH7	ZMB1	Neutral	R1	AM114
1623	A7	0.4548	27.05	ZMB1_pH7	ZMB1	Neutral	R1	AM114
1626	A7	0.452	27.1	ZMB1_pH7	ZMB1	Neutral	R1	AM114
1629	A7	0.4522	27.15	ZMB1_pH7	ZMB1	Neutral	R1	AM114
1632	A7	0.4513	27.2	ZMB1_pH7	ZMB1	Neutral	R1	AM114
1635	A7	0.453	27.25	ZMB1_pH7	ZMB1	Neutral	R1	AM114
1638	A7	0.4533	27.3	ZMB1_pH7	ZMB1	Neutral	R1	AM114
1641	A7	0.4521	27.35	ZMB1_pH7	ZMB1	Neutral	R1	AM114
1644	A7	0.4527	27.4	ZMB1_pH7	ZMB1	Neutral	R1	AM114
1647	A7	0.4513	27.45	ZMB1_pH7	ZMB1	Neutral	R1	AM114
1650	A7	0.4536	27.5	ZMB1_pH7	ZMB1	Neutral	R1	AM114
1653	A7	0.4506	27.55	ZMB1_pH7	ZMB1	Neutral	R1	AM114
1656	A7	0.4522	27.6	ZMB1_pH7	ZMB1	Neutral	R1	AM114
1659	A7	0.4509	27.65	ZMB1_pH7	ZMB1	Neutral	R1	AM114
1662	A7	0.4542	27.7	ZMB1_pH7	ZMB1	Neutral	R1	AM114
1665	A7	0.4518	27.75	ZMB1_pH7	ZMB1	Neutral	R1	AM114
1668	A7	0.4513	27.8	ZMB1_pH7	ZMB1	Neutral	R1	AM114
1671	A7	0.4508	27.85	ZMB1_pH7	ZMB1	Neutral	R1	AM114
1674	A7	0.4518	27.9	ZMB1_pH7	ZMB1	Neutral	R1	AM114
1677	A7	0.452	27.95	ZMB1_pH7	ZMB1	Neutral	R1	AM114
1680	A7	0.4525	28	ZMB1_pH7	ZMB1	Neutral	R1	AM114
1683	A7	0.4492	28.05	ZMB1_pH7	ZMB1	Neutral	R1	AM114
1686	A7	0.4519	28.1	ZMB1_pH7	ZMB1	Neutral	R1	AM114
1689	A7	0.4502	28.15	ZMB1_pH7	ZMB1	Neutral	R1	AM114
1692	A7	0.4503	28.2	ZMB1_pH7	ZMB1	Neutral	R1	AM114
1695	A7	0.4532	28.25	ZMB1_pH7	ZMB1	Neutral	R1	AM114
1698	A7	0.4508	28.3	ZMB1_pH7	ZMB1	Neutral	R1	AM114
1701	A7	0.4513	28.35	ZMB1_pH7	ZMB1	Neutral	R1	AM114
1704	A7	0.452	28.4	ZMB1_pH7	ZMB1	Neutral	R1	AM114
1707	A7	0.4504	28.45	ZMB1_pH7	ZMB1	Neutral	R1	AM114
1710	A7	0.451	28.5	ZMB1_pH7	ZMB1	Neutral	R1	AM114
1713	A7	0.447	28.55	ZMB1_pH7	ZMB1	Neutral	R1	AM114
1716	A7	0.4506	28.6	ZMB1_pH7	ZMB1	Neutral	R1	AM114
1719	A7	0.4512	28.65	ZMB1_pH7	ZMB1	Neutral	R1	AM114
1722	A7	0.4491	28.7	ZMB1_pH7	ZMB1	Neutral	R1	AM114
1725	A7	0.4519	28.75	ZMB1_pH7	ZMB1	Neutral	R1	AM114
1728	A7	0.4497	28.8	ZMB1_pH7	ZMB1	Neutral	R1	AM114
1731	A7	0.4469	28.85	ZMB1_pH7	ZMB1	Neutral	R1	AM114
1734	A7	0.4495	28.9	ZMB1_pH7	ZMB1	Neutral	R1	AM114
1737	A7	0.4483	28.95	ZMB1_pH7	ZMB1	Neutral	R1	AM114
1740	A7	0.4487	29	ZMB1_pH7	ZMB1	Neutral	R1	AM114
1743	A7	0.4498	29.05	ZMB1_pH7	ZMB1	Neutral	R1	AM114
1746	A7	0.4502	29.1	ZMB1_pH7	ZMB1	Neutral	R1	AM114
1749	A7	0.4492	29.15	ZMB1_pH7	ZMB1	Neutral	R1	AM114
1752	A7	0.4481	29.2	ZMB1_pH7	ZMB1	Neutral	R1	AM114
1755	A7	0.4507	29.25	ZMB1_pH7	ZMB1	Neutral	R1	AM114
1758	A7	0.4493	29.3	ZMB1_pH7	ZMB1	Neutral	R1	AM114
1761	A7	0.4481	29.35	ZMB1_pH7	ZMB1	Neutral	R1	AM114
1764	A7	0.4494	29.4	ZMB1_pH7	ZMB1	Neutral	R1	AM114
1767	A7	0.4507	29.45	ZMB1_pH7	ZMB1	Neutral	R1	AM114
1770	A7	0.4496	29.5	ZMB1_pH7	ZMB1	Neutral	R1	AM114
1773	A7	0.4472	29.55	ZMB1_pH7	ZMB1	Neutral	R1	AM114
1776	A7	0.4485	29.6	ZMB1_pH7	ZMB1	Neutral	R1	AM114
1779	A7	0.4493	29.65	ZMB1_pH7	ZMB1	Neutral	R1	AM114
1782	A7	0.4477	29.7	ZMB1_pH7	ZMB1	Neutral	R1	AM114
1785	A7	0.4491	29.75	ZMB1_pH7	ZMB1	Neutral	R1	AM114
1788	A7	0.4482	29.8	ZMB1_pH7	ZMB1	Neutral	R1	AM114
1791	A7	0.4479	29.85	ZMB1_pH7	ZMB1	Neutral	R1	AM114
1794	A7	0.4474	29.9	ZMB1_pH7	ZMB1	Neutral	R1	AM114
1797	A7	0.4472	29.95	ZMB1_pH7	ZMB1	Neutral	R1	AM114
1800	A7	0.4498	30	ZMB1_pH7	ZMB1	Neutral	R1	AM114
1803	A7	0.4487	30.05	ZMB1_pH7	ZMB1	Neutral	R1	AM114
1806	A7	0.4499	30.1	ZMB1_pH7	ZMB1	Neutral	R1	AM114
1809	A7	0.4485	30.15	ZMB1_pH7	ZMB1	Neutral	R1	AM114
1812	A7	0.4475	30.2	ZMB1_pH7	ZMB1	Neutral	R1	AM114
1815	A7	0.4486	30.25	ZMB1_pH7	ZMB1	Neutral	R1	AM114
1818	A7	0.4464	30.3	ZMB1_pH7	ZMB1	Neutral	R1	AM114
1821	A7	0.4471	30.35	ZMB1_pH7	ZMB1	Neutral	R1	AM114
1824	A7	0.4477	30.4	ZMB1_pH7	ZMB1	Neutral	R1	AM114
1827	A7	0.4456	30.45	ZMB1_pH7	ZMB1	Neutral	R1	AM114
1830	A7	0.4466	30.5	ZMB1_pH7	ZMB1	Neutral	R1	AM114
1833	A7	0.4447	30.55	ZMB1_pH7	ZMB1	Neutral	R1	AM114
1836	A7	0.4479	30.6	ZMB1_pH7	ZMB1	Neutral	R1	AM114
1839	A7	0.4474	30.65	ZMB1_pH7	ZMB1	Neutral	R1	AM114
1842	A7	0.4473	30.7	ZMB1_pH7	ZMB1	Neutral	R1	AM114
1845	A7	0.4461	30.75	ZMB1_pH7	ZMB1	Neutral	R1	AM114
1848	A7	0.4464	30.8	ZMB1_pH7	ZMB1	Neutral	R1	AM114
1851	A7	0.4479	30.85	ZMB1_pH7	ZMB1	Neutral	R1	AM114
1854	A7	0.4449	30.9	ZMB1_pH7	ZMB1	Neutral	R1	AM114
1857	A7	0.4466	30.95	ZMB1_pH7	ZMB1	Neutral	R1	AM114
1860	A7	0.4463	31	ZMB1_pH7	ZMB1	Neutral	R1	AM114
1863	A7	0.4442	31.05	ZMB1_pH7	ZMB1	Neutral	R1	AM114
1866	A7	0.4459	31.1	ZMB1_pH7	ZMB1	Neutral	R1	AM114
1869	A7	0.4459	31.15	ZMB1_pH7	ZMB1	Neutral	R1	AM114
1872	A7	0.4448	31.2	ZMB1_pH7	ZMB1	Neutral	R1	AM114
1875	A7	0.4453	31.25	ZMB1_pH7	ZMB1	Neutral	R1	AM114
1878	A7	0.4454	31.3	ZMB1_pH7	ZMB1	Neutral	R1	AM114
1881	A7	0.446	31.35	ZMB1_pH7	ZMB1	Neutral	R1	AM114
1884	A7	0.4453	31.4	ZMB1_pH7	ZMB1	Neutral	R1	AM114
1887	A7	0.4438	31.45	ZMB1_pH7	ZMB1	Neutral	R1	AM114
1890	A7	0.4454	31.5	ZMB1_pH7	ZMB1	Neutral	R1	AM114
1893	A7	0.4444	31.55	ZMB1_pH7	ZMB1	Neutral	R1	AM114
1896	A7	0.4461	31.6	ZMB1_pH7	ZMB1	Neutral	R1	AM114
1899	A7	0.4466	31.65	ZMB1_pH7	ZMB1	Neutral	R1	AM114
1902	A7	0.4465	31.7	ZMB1_pH7	ZMB1	Neutral	R1	AM114
1905	A7	0.4451	31.75	ZMB1_pH7	ZMB1	Neutral	R1	AM114
1908	A7	0.4424	31.8	ZMB1_pH7	ZMB1	Neutral	R1	AM114
1911	A7	0.4438	31.85	ZMB1_pH7	ZMB1	Neutral	R1	AM114
1914	A7	0.444	31.9	ZMB1_pH7	ZMB1	Neutral	R1	AM114
1917	A7	0.444	31.95	ZMB1_pH7	ZMB1	Neutral	R1	AM114
1920	A7	0.4448	32	ZMB1_pH7	ZMB1	Neutral	R1	AM114
1923	A7	0.4446	32.05	ZMB1_pH7	ZMB1	Neutral	R1	AM114
1926	A7	0.4431	32.1	ZMB1_pH7	ZMB1	Neutral	R1	AM114
1929	A7	0.4435	32.15	ZMB1_pH7	ZMB1	Neutral	R1	AM114
1932	A7	0.443	32.2	ZMB1_pH7	ZMB1	Neutral	R1	AM114
1935	A7	0.4431	32.25	ZMB1_pH7	ZMB1	Neutral	R1	AM114
1938	A7	0.4417	32.3	ZMB1_pH7	ZMB1	Neutral	R1	AM114
1941	A7	0.4421	32.35	ZMB1_pH7	ZMB1	Neutral	R1	AM114
1944	A7	0.4412	32.4	ZMB1_pH7	ZMB1	Neutral	R1	AM114
1947	A7	0.4388	32.45	ZMB1_pH7	ZMB1	Neutral	R1	AM114
1950	A7	0.4415	32.5	ZMB1_pH7	ZMB1	Neutral	R1	AM114
1953	A7	0.4419	32.55	ZMB1_pH7	ZMB1	Neutral	R1	AM114
1956	A7	0.4409	32.6	ZMB1_pH7	ZMB1	Neutral	R1	AM114
1959	A7	0.442	32.65	ZMB1_pH7	ZMB1	Neutral	R1	AM114
1962	A7	0.4419	32.7	ZMB1_pH7	ZMB1	Neutral	R1	AM114
1965	A7	0.4418	32.75	ZMB1_pH7	ZMB1	Neutral	R1	AM114
1968	A7	0.4405	32.8	ZMB1_pH7	ZMB1	Neutral	R1	AM114
1971	A7	0.4412	32.85	ZMB1_pH7	ZMB1	Neutral	R1	AM114
1974	A7	0.4408	32.9	ZMB1_pH7	ZMB1	Neutral	R1	AM114
1977	A7	0.4403	32.95	ZMB1_pH7	ZMB1	Neutral	R1	AM114
1980	A7	0.4418	33	ZMB1_pH7	ZMB1	Neutral	R1	AM114
1983	A7	0.4419	33.05	ZMB1_pH7	ZMB1	Neutral	R1	AM114
1986	A7	0.4422	33.1	ZMB1_pH7	ZMB1	Neutral	R1	AM114
1989	A7	0.4415	33.15	ZMB1_pH7	ZMB1	Neutral	R1	AM114
1992	A7	0.4398	33.2	ZMB1_pH7	ZMB1	Neutral	R1	AM114
1995	A7	0.4399	33.25	ZMB1_pH7	ZMB1	Neutral	R1	AM114
1998	A7	0.44	33.3	ZMB1_pH7	ZMB1	Neutral	R1	AM114
2001	A7	0.4411	33.35	ZMB1_pH7	ZMB1	Neutral	R1	AM114
2004	A7	0.44	33.4	ZMB1_pH7	ZMB1	Neutral	R1	AM114
2007	A7	0.44	33.45	ZMB1_pH7	ZMB1	Neutral	R1	AM114
2010	A7	0.4405	33.5	ZMB1_pH7	ZMB1	Neutral	R1	AM114
2013	A7	0.4384	33.55	ZMB1_pH7	ZMB1	Neutral	R1	AM114
2016	A7	0.4396	33.6	ZMB1_pH7	ZMB1	Neutral	R1	AM114
2019	A7	0.4389	33.65	ZMB1_pH7	ZMB1	Neutral	R1	AM114
2022	A7	0.4397	33.7	ZMB1_pH7	ZMB1	Neutral	R1	AM114
2025	A7	0.4394	33.75	ZMB1_pH7	ZMB1	Neutral	R1	AM114
2028	A7	0.4391	33.8	ZMB1_pH7	ZMB1	Neutral	R1	AM114
2031	A7	0.4381	33.85	ZMB1_pH7	ZMB1	Neutral	R1	AM114
2034	A7	0.4378	33.9	ZMB1_pH7	ZMB1	Neutral	R1	AM114
2037	A7	0.4382	33.95	ZMB1_pH7	ZMB1	Neutral	R1	AM114
2040	A7	0.4383	34	ZMB1_pH7	ZMB1	Neutral	R1	AM114
2043	A7	0.438	34.05	ZMB1_pH7	ZMB1	Neutral	R1	AM114
2046	A7	0.4374	34.1	ZMB1_pH7	ZMB1	Neutral	R1	AM114
2049	A7	0.436	34.15	ZMB1_pH7	ZMB1	Neutral	R1	AM114
2052	A7	0.4362	34.2	ZMB1_pH7	ZMB1	Neutral	R1	AM114
2055	A7	0.4354	34.25	ZMB1_pH7	ZMB1	Neutral	R1	AM114
2058	A7	0.4341	34.3	ZMB1_pH7	ZMB1	Neutral	R1	AM114
2061	A7	0.4352	34.35	ZMB1_pH7	ZMB1	Neutral	R1	AM114
2064	A7	0.4357	34.4	ZMB1_pH7	ZMB1	Neutral	R1	AM114
2067	A7	0.4372	34.45	ZMB1_pH7	ZMB1	Neutral	R1	AM114
2070	A7	0.4344	34.5	ZMB1_pH7	ZMB1	Neutral	R1	AM114
2073	A7	0.4364	34.55	ZMB1_pH7	ZMB1	Neutral	R1	AM114
2076	A7	0.4356	34.6	ZMB1_pH7	ZMB1	Neutral	R1	AM114
2079	A7	0.4362	34.65	ZMB1_pH7	ZMB1	Neutral	R1	AM114
2082	A7	0.4358	34.7	ZMB1_pH7	ZMB1	Neutral	R1	AM114
2085	A7	0.436	34.75	ZMB1_pH7	ZMB1	Neutral	R1	AM114
2088	A7	0.4352	34.8	ZMB1_pH7	ZMB1	Neutral	R1	AM114
2091	A7	0.4352	34.85	ZMB1_pH7	ZMB1	Neutral	R1	AM114
2094	A7	0.4339	34.9	ZMB1_pH7	ZMB1	Neutral	R1	AM114
2097	A7	0.4353	34.95	ZMB1_pH7	ZMB1	Neutral	R1	AM114
2100	A7	0.4346	35	ZMB1_pH7	ZMB1	Neutral	R1	AM114
2103	A7	0.4333	35.05	ZMB1_pH7	ZMB1	Neutral	R1	AM114
2106	A7	0.432	35.1	ZMB1_pH7	ZMB1	Neutral	R1	AM114
2109	A7	0.4318	35.15	ZMB1_pH7	ZMB1	Neutral	R1	AM114
2112	A7	0.434	35.2	ZMB1_pH7	ZMB1	Neutral	R1	AM114
2115	A7	0.4333	35.25	ZMB1_pH7	ZMB1	Neutral	R1	AM114
2118	A7	0.4336	35.3	ZMB1_pH7	ZMB1	Neutral	R1	AM114
2121	A7	0.4321	35.35	ZMB1_pH7	ZMB1	Neutral	R1	AM114
2124	A7	0.4341	35.4	ZMB1_pH7	ZMB1	Neutral	R1	AM114
2127	A7	0.4331	35.45	ZMB1_pH7	ZMB1	Neutral	R1	AM114
2130	A7	0.4345	35.5	ZMB1_pH7	ZMB1	Neutral	R1	AM114
2133	A7	0.433	35.55	ZMB1_pH7	ZMB1	Neutral	R1	AM114
2136	A7	0.434	35.6	ZMB1_pH7	ZMB1	Neutral	R1	AM114
2139	A7	0.4332	35.65	ZMB1_pH7	ZMB1	Neutral	R1	AM114
2142	A7	0.433	35.7	ZMB1_pH7	ZMB1	Neutral	R1	AM114
2145	A7	0.4328	35.75	ZMB1_pH7	ZMB1	Neutral	R1	AM114
2148	A7	0.4314	35.8	ZMB1_pH7	ZMB1	Neutral	R1	AM114
2151	A7	0.4323	35.85	ZMB1_pH7	ZMB1	Neutral	R1	AM114
2154	A7	0.4328	35.9	ZMB1_pH7	ZMB1	Neutral	R1	AM114
2157	A7	0.433	35.95	ZMB1_pH7	ZMB1	Neutral	R1	AM114
2160	A7	0.4329	36	ZMB1_pH7	ZMB1	Neutral	R1	AM114
2163	A7	0.4332	36.05	ZMB1_pH7	ZMB1	Neutral	R1	AM114
2166	A7	0.433	36.1	ZMB1_pH7	ZMB1	Neutral	R1	AM114
2169	A7	0.4335	36.15	ZMB1_pH7	ZMB1	Neutral	R1	AM114
2172	A7	0.4328	36.2	ZMB1_pH7	ZMB1	Neutral	R1	AM114
2175	A7	0.4329	36.25	ZMB1_pH7	ZMB1	Neutral	R1	AM114
2178	A7	0.4323	36.3	ZMB1_pH7	ZMB1	Neutral	R1	AM114
2181	A7	0.433	36.35	ZMB1_pH7	ZMB1	Neutral	R1	AM114
2184	A7	0.4323	36.4	ZMB1_pH7	ZMB1	Neutral	R1	AM114
2187	A7	0.4318	36.45	ZMB1_pH7	ZMB1	Neutral	R1	AM114
2190	A7	0.4326	36.5	ZMB1_pH7	ZMB1	Neutral	R1	AM114
2193	A7	0.4324	36.55	ZMB1_pH7	ZMB1	Neutral	R1	AM114
2196	A7	0.4318	36.6	ZMB1_pH7	ZMB1	Neutral	R1	AM114
2199	A7	0.432	36.65	ZMB1_pH7	ZMB1	Neutral	R1	AM114
2202	A7	0.4312	36.7	ZMB1_pH7	ZMB1	Neutral	R1	AM114
2205	A7	0.4327	36.75	ZMB1_pH7	ZMB1	Neutral	R1	AM114
2208	A7	0.4322	36.8	ZMB1_pH7	ZMB1	Neutral	R1	AM114
2211	A7	0.4308	36.85	ZMB1_pH7	ZMB1	Neutral	R1	AM114
2214	A7	0.4312	36.9	ZMB1_pH7	ZMB1	Neutral	R1	AM114
2217	A7	0.4303	36.95	ZMB1_pH7	ZMB1	Neutral	R1	AM114
2220	A7	0.4326	37	ZMB1_pH7	ZMB1	Neutral	R1	AM114
2223	A7	0.4316	37.05	ZMB1_pH7	ZMB1	Neutral	R1	AM114
2226	A7	0.4309	37.1	ZMB1_pH7	ZMB1	Neutral	R1	AM114
2229	A7	0.4319	37.15	ZMB1_pH7	ZMB1	Neutral	R1	AM114
2232	A7	0.43	37.2	ZMB1_pH7	ZMB1	Neutral	R1	AM114
2235	A7	0.4302	37.25	ZMB1_pH7	ZMB1	Neutral	R1	AM114
2238	A7	0.4306	37.3	ZMB1_pH7	ZMB1	Neutral	R1	AM114
2241	A7	0.4309	37.35	ZMB1_pH7	ZMB1	Neutral	R1	AM114
2244	A7	0.4301	37.4	ZMB1_pH7	ZMB1	Neutral	R1	AM114
2247	A7	0.432	37.45	ZMB1_pH7	ZMB1	Neutral	R1	AM114
2250	A7	0.4315	37.5	ZMB1_pH7	ZMB1	Neutral	R1	AM114
2253	A7	0.4305	37.55	ZMB1_pH7	ZMB1	Neutral	R1	AM114
2256	A7	0.4303	37.6	ZMB1_pH7	ZMB1	Neutral	R1	AM114
2259	A7	0.4302	37.65	ZMB1_pH7	ZMB1	Neutral	R1	AM114
2262	A7	0.4294	37.7	ZMB1_pH7	ZMB1	Neutral	R1	AM114
2265	A7	0.428	37.75	ZMB1_pH7	ZMB1	Neutral	R1	AM114
2268	A7	0.4306	37.8	ZMB1_pH7	ZMB1	Neutral	R1	AM114
2271	A7	0.4302	37.85	ZMB1_pH7	ZMB1	Neutral	R1	AM114
2274	A7	0.4294	37.9	ZMB1_pH7	ZMB1	Neutral	R1	AM114
2277	A7	0.4314	37.95	ZMB1_pH7	ZMB1	Neutral	R1	AM114
2280	A7	0.4286	38	ZMB1_pH7	ZMB1	Neutral	R1	AM114
2283	A7	0.4299	38.05	ZMB1_pH7	ZMB1	Neutral	R1	AM114
2286	A7	0.4289	38.1	ZMB1_pH7	ZMB1	Neutral	R1	AM114
2289	A7	0.4289	38.15	ZMB1_pH7	ZMB1	Neutral	R1	AM114
2292	A7	0.4297	38.2	ZMB1_pH7	ZMB1	Neutral	R1	AM114
2295	A7	0.4298	38.25	ZMB1_pH7	ZMB1	Neutral	R1	AM114
2298	A7	0.43	38.3	ZMB1_pH7	ZMB1	Neutral	R1	AM114
2301	A7	0.43	38.35	ZMB1_pH7	ZMB1	Neutral	R1	AM114
2304	A7	0.4306	38.4	ZMB1_pH7	ZMB1	Neutral	R1	AM114
2307	A7	0.4298	38.45	ZMB1_pH7	ZMB1	Neutral	R1	AM114
2310	A7	0.4296	38.5	ZMB1_pH7	ZMB1	Neutral	R1	AM114
2313	A7	0.4291	38.55	ZMB1_pH7	ZMB1	Neutral	R1	AM114
2316	A7	0.4298	38.6	ZMB1_pH7	ZMB1	Neutral	R1	AM114
2319	A7	0.4297	38.65	ZMB1_pH7	ZMB1	Neutral	R1	AM114
2322	A7	0.4305	38.7	ZMB1_pH7	ZMB1	Neutral	R1	AM114
2325	A7	0.4305	38.75	ZMB1_pH7	ZMB1	Neutral	R1	AM114
2328	A7	0.4298	38.8	ZMB1_pH7	ZMB1	Neutral	R1	AM114
2331	A7	0.4292	38.85	ZMB1_pH7	ZMB1	Neutral	R1	AM114
2334	A7	0.4306	38.9	ZMB1_pH7	ZMB1	Neutral	R1	AM114
2337	A7	0.4307	38.95	ZMB1_pH7	ZMB1	Neutral	R1	AM114
2340	A7	0.4297	39	ZMB1_pH7	ZMB1	Neutral	R1	AM114
2343	A7	0.4297	39.05	ZMB1_pH7	ZMB1	Neutral	R1	AM114
2346	A7	0.4304	39.1	ZMB1_pH7	ZMB1	Neutral	R1	AM114
2349	A7	0.4299	39.15	ZMB1_pH7	ZMB1	Neutral	R1	AM114
2352	A7	0.4307	39.2	ZMB1_pH7	ZMB1	Neutral	R1	AM114
2355	A7	0.4319	39.25	ZMB1_pH7	ZMB1	Neutral	R1	AM114
2358	A7	0.4306	39.3	ZMB1_pH7	ZMB1	Neutral	R1	AM114
2361	A7	0.43	39.35	ZMB1_pH7	ZMB1	Neutral	R1	AM114
2364	A7	0.4299	39.4	ZMB1_pH7	ZMB1	Neutral	R1	AM114
2367	A7	0.4303	39.45	ZMB1_pH7	ZMB1	Neutral	R1	AM114
2370	A7	0.4316	39.5	ZMB1_pH7	ZMB1	Neutral	R1	AM114
2373	A7	0.4307	39.55	ZMB1_pH7	ZMB1	Neutral	R1	AM114
2376	A7	0.4318	39.6	ZMB1_pH7	ZMB1	Neutral	R1	AM114
2379	A7	0.431	39.65	ZMB1_pH7	ZMB1	Neutral	R1	AM114
2382	A7	0.431	39.7	ZMB1_pH7	ZMB1	Neutral	R1	AM114
2385	A7	0.4318	39.75	ZMB1_pH7	ZMB1	Neutral	R1	AM114
2388	A7	0.4324	39.8	ZMB1_pH7	ZMB1	Neutral	R1	AM114
2391	A7	0.4315	39.85	ZMB1_pH7	ZMB1	Neutral	R1	AM114
2394	A7	0.4314	39.9	ZMB1_pH7	ZMB1	Neutral	R1	AM114
2397	A7	0.4321	39.95	ZMB1_pH7	ZMB1	Neutral	R1	AM114
2400	A7	0.4319	40	ZMB1_pH7	ZMB1	Neutral	R1	AM114
2403	A7	0.4314	40.05	ZMB1_pH7	ZMB1	Neutral	R1	AM114
2406	A7	0.4316	40.1	ZMB1_pH7	ZMB1	Neutral	R1	AM114
2409	A7	0.4306	40.15	ZMB1_pH7	ZMB1	Neutral	R1	AM114
2412	A7	0.4307	40.2	ZMB1_pH7	ZMB1	Neutral	R1	AM114
2415	A7	0.4323	40.25	ZMB1_pH7	ZMB1	Neutral	R1	AM114
2418	A7	0.4323	40.3	ZMB1_pH7	ZMB1	Neutral	R1	AM114
2421	A7	0.4306	40.35	ZMB1_pH7	ZMB1	Neutral	R1	AM114
2424	A7	0.4328	40.4	ZMB1_pH7	ZMB1	Neutral	R1	AM114
2427	A7	0.4321	40.45	ZMB1_pH7	ZMB1	Neutral	R1	AM114
2430	A7	0.4321	40.5	ZMB1_pH7	ZMB1	Neutral	R1	AM114
2433	A7	0.4314	40.55	ZMB1_pH7	ZMB1	Neutral	R1	AM114
2436	A7	0.433	40.6	ZMB1_pH7	ZMB1	Neutral	R1	AM114
2439	A7	0.4321	40.65	ZMB1_pH7	ZMB1	Neutral	R1	AM114
2442	A7	0.4321	40.7	ZMB1_pH7	ZMB1	Neutral	R1	AM114
2445	A7	0.4319	40.75	ZMB1_pH7	ZMB1	Neutral	R1	AM114
2448	A7	0.4322	40.8	ZMB1_pH7	ZMB1	Neutral	R1	AM114
2451	A7	0.4325	40.85	ZMB1_pH7	ZMB1	Neutral	R1	AM114
2454	A7	0.4328	40.9	ZMB1_pH7	ZMB1	Neutral	R1	AM114
2457	A7	0.434	40.95	ZMB1_pH7	ZMB1	Neutral	R1	AM114
2460	A7	0.4318	41	ZMB1_pH7	ZMB1	Neutral	R1	AM114
2463	A7	0.4321	41.05	ZMB1_pH7	ZMB1	Neutral	R1	AM114
2466	A7	0.432	41.1	ZMB1_pH7	ZMB1	Neutral	R1	AM114
2469	A7	0.4311	41.15	ZMB1_pH7	ZMB1	Neutral	R1	AM114
2472	A7	0.4326	41.2	ZMB1_pH7	ZMB1	Neutral	R1	AM114
2475	A7	0.4323	41.25	ZMB1_pH7	ZMB1	Neutral	R1	AM114
2478	A7	0.4314	41.3	ZMB1_pH7	ZMB1	Neutral	R1	AM114
2481	A7	0.4326	41.35	ZMB1_pH7	ZMB1	Neutral	R1	AM114
2484	A7	0.4324	41.4	ZMB1_pH7	ZMB1	Neutral	R1	AM114
2487	A7	0.433	41.45	ZMB1_pH7	ZMB1	Neutral	R1	AM114
2490	A7	0.4336	41.5	ZMB1_pH7	ZMB1	Neutral	R1	AM114
2493	A7	0.4335	41.55	ZMB1_pH7	ZMB1	Neutral	R1	AM114
2496	A7	0.4327	41.6	ZMB1_pH7	ZMB1	Neutral	R1	AM114
2499	A7	0.4335	41.65	ZMB1_pH7	ZMB1	Neutral	R1	AM114
2502	A7	0.4343	41.7	ZMB1_pH7	ZMB1	Neutral	R1	AM114
2505	A7	0.4334	41.75	ZMB1_pH7	ZMB1	Neutral	R1	AM114
2508	A7	0.4333	41.8	ZMB1_pH7	ZMB1	Neutral	R1	AM114
2511	A7	0.4342	41.85	ZMB1_pH7	ZMB1	Neutral	R1	AM114
2514	A7	0.4339	41.9	ZMB1_pH7	ZMB1	Neutral	R1	AM114
2517	A7	0.4332	41.95	ZMB1_pH7	ZMB1	Neutral	R1	AM114
2520	A7	0.4325	42	ZMB1_pH7	ZMB1	Neutral	R1	AM114
2523	A7	0.4339	42.05	ZMB1_pH7	ZMB1	Neutral	R1	AM114
2526	A7	0.4344	42.1	ZMB1_pH7	ZMB1	Neutral	R1	AM114
2529	A7	0.4342	42.15	ZMB1_pH7	ZMB1	Neutral	R1	AM114
2532	A7	0.4333	42.2	ZMB1_pH7	ZMB1	Neutral	R1	AM114
2535	A7	0.4332	42.25	ZMB1_pH7	ZMB1	Neutral	R1	AM114
2538	A7	0.4335	42.3	ZMB1_pH7	ZMB1	Neutral	R1	AM114
2541	A7	0.434	42.35	ZMB1_pH7	ZMB1	Neutral	R1	AM114
2544	A7	0.4336	42.4	ZMB1_pH7	ZMB1	Neutral	R1	AM114
2547	A7	0.4331	42.45	ZMB1_pH7	ZMB1	Neutral	R1	AM114
2550	A7	0.4328	42.5	ZMB1_pH7	ZMB1	Neutral	R1	AM114
2553	A7	0.4331	42.55	ZMB1_pH7	ZMB1	Neutral	R1	AM114
2556	A7	0.4336	42.6	ZMB1_pH7	ZMB1	Neutral	R1	AM114
2559	A7	0.4316	42.65	ZMB1_pH7	ZMB1	Neutral	R1	AM114
2562	A7	0.4325	42.7	ZMB1_pH7	ZMB1	Neutral	R1	AM114
2565	A7	0.4331	42.75	ZMB1_pH7	ZMB1	Neutral	R1	AM114
2568	A7	0.4329	42.8	ZMB1_pH7	ZMB1	Neutral	R1	AM114
2571	A7	0.4329	42.85	ZMB1_pH7	ZMB1	Neutral	R1	AM114
2574	A7	0.4331	42.9	ZMB1_pH7	ZMB1	Neutral	R1	AM114
2577	A7	0.433	42.95	ZMB1_pH7	ZMB1	Neutral	R1	AM114
2580	A7	0.4332	43	ZMB1_pH7	ZMB1	Neutral	R1	AM114
2583	A7	0.4332	43.05	ZMB1_pH7	ZMB1	Neutral	R1	AM114
2586	A7	0.4328	43.1	ZMB1_pH7	ZMB1	Neutral	R1	AM114
2589	A7	0.4333	43.15	ZMB1_pH7	ZMB1	Neutral	R1	AM114
2592	A7	0.4329	43.2	ZMB1_pH7	ZMB1	Neutral	R1	AM114
2595	A7	0.4331	43.25	ZMB1_pH7	ZMB1	Neutral	R1	AM114
2598	A7	0.4332	43.3	ZMB1_pH7	ZMB1	Neutral	R1	AM114
2601	A7	0.4334	43.35	ZMB1_pH7	ZMB1	Neutral	R1	AM114
2604	A7	0.4335	43.4	ZMB1_pH7	ZMB1	Neutral	R1	AM114
2607	A7	0.434	43.45	ZMB1_pH7	ZMB1	Neutral	R1	AM114
2610	A7	0.433	43.5	ZMB1_pH7	ZMB1	Neutral	R1	AM114
2613	A7	0.4336	43.55	ZMB1_pH7	ZMB1	Neutral	R1	AM114
2616	A7	0.4329	43.6	ZMB1_pH7	ZMB1	Neutral	R1	AM114
2619	A7	0.4336	43.65	ZMB1_pH7	ZMB1	Neutral	R1	AM114
2622	A7	0.4337	43.7	ZMB1_pH7	ZMB1	Neutral	R1	AM114
2625	A7	0.4337	43.75	ZMB1_pH7	ZMB1	Neutral	R1	AM114
2628	A7	0.4323	43.8	ZMB1_pH7	ZMB1	Neutral	R1	AM114
2631	A7	0.4336	43.85	ZMB1_pH7	ZMB1	Neutral	R1	AM114
2634	A7	0.4337	43.9	ZMB1_pH7	ZMB1	Neutral	R1	AM114
2637	A7	0.4341	43.95	ZMB1_pH7	ZMB1	Neutral	R1	AM114
2640	A7	0.4347	44	ZMB1_pH7	ZMB1	Neutral	R1	AM114
2643	A7	0.4348	44.05	ZMB1_pH7	ZMB1	Neutral	R1	AM114
2646	A7	0.434	44.1	ZMB1_pH7	ZMB1	Neutral	R1	AM114
2649	A7	0.4339	44.15	ZMB1_pH7	ZMB1	Neutral	R1	AM114
2652	A7	0.4334	44.2	ZMB1_pH7	ZMB1	Neutral	R1	AM114
2655	A7	0.4336	44.25	ZMB1_pH7	ZMB1	Neutral	R1	AM114
2658	A7	0.4337	44.3	ZMB1_pH7	ZMB1	Neutral	R1	AM114
2661	A7	0.4345	44.35	ZMB1_pH7	ZMB1	Neutral	R1	AM114
2664	A7	0.4353	44.4	ZMB1_pH7	ZMB1	Neutral	R1	AM114
2667	A7	0.4346	44.45	ZMB1_pH7	ZMB1	Neutral	R1	AM114
2670	A7	0.4345	44.5	ZMB1_pH7	ZMB1	Neutral	R1	AM114
2673	A7	0.4346	44.55	ZMB1_pH7	ZMB1	Neutral	R1	AM114
2676	A7	0.435	44.6	ZMB1_pH7	ZMB1	Neutral	R1	AM114
2679	A7	0.4349	44.65	ZMB1_pH7	ZMB1	Neutral	R1	AM114
2682	A7	0.4358	44.7	ZMB1_pH7	ZMB1	Neutral	R1	AM114
2685	A7	0.4352	44.75	ZMB1_pH7	ZMB1	Neutral	R1	AM114
2688	A7	0.4359	44.8	ZMB1_pH7	ZMB1	Neutral	R1	AM114
2691	A7	0.436	44.85	ZMB1_pH7	ZMB1	Neutral	R1	AM114
2694	A7	0.4354	44.9	ZMB1_pH7	ZMB1	Neutral	R1	AM114
2697	A7	0.4353	44.95	ZMB1_pH7	ZMB1	Neutral	R1	AM114
2700	A7	0.4362	45	ZMB1_pH7	ZMB1	Neutral	R1	AM114
2703	A7	0.4359	45.05	ZMB1_pH7	ZMB1	Neutral	R1	AM114
2706	A7	0.4368	45.1	ZMB1_pH7	ZMB1	Neutral	R1	AM114
2709	A7	0.4375	45.15	ZMB1_pH7	ZMB1	Neutral	R1	AM114
2712	A7	0.4362	45.2	ZMB1_pH7	ZMB1	Neutral	R1	AM114
2715	A7	0.4373	45.25	ZMB1_pH7	ZMB1	Neutral	R1	AM114
2718	A7	0.4379	45.3	ZMB1_pH7	ZMB1	Neutral	R1	AM114
2721	A7	0.4374	45.35	ZMB1_pH7	ZMB1	Neutral	R1	AM114
2724	A7	0.4377	45.4	ZMB1_pH7	ZMB1	Neutral	R1	AM114
2727	A7	0.4383	45.45	ZMB1_pH7	ZMB1	Neutral	R1	AM114
2730	A7	0.4388	45.5	ZMB1_pH7	ZMB1	Neutral	R1	AM114
2733	A7	0.4385	45.55	ZMB1_pH7	ZMB1	Neutral	R1	AM114
2736	A7	0.4391	45.6	ZMB1_pH7	ZMB1	Neutral	R1	AM114
2739	A7	0.4386	45.65	ZMB1_pH7	ZMB1	Neutral	R1	AM114
2742	A7	0.4396	45.7	ZMB1_pH7	ZMB1	Neutral	R1	AM114
2745	A7	0.44	45.75	ZMB1_pH7	ZMB1	Neutral	R1	AM114
2748	A7	0.4396	45.8	ZMB1_pH7	ZMB1	Neutral	R1	AM114
2751	A7	0.4398	45.85	ZMB1_pH7	ZMB1	Neutral	R1	AM114
2754	A7	0.44	45.9	ZMB1_pH7	ZMB1	Neutral	R1	AM114
2757	A7	0.4408	45.95	ZMB1_pH7	ZMB1	Neutral	R1	AM114
2760	A7	0.4407	46	ZMB1_pH7	ZMB1	Neutral	R1	AM114
2763	A7	0.4407	46.05	ZMB1_pH7	ZMB1	Neutral	R1	AM114
2766	A7	0.4415	46.1	ZMB1_pH7	ZMB1	Neutral	R1	AM114
2769	A7	0.4416	46.15	ZMB1_pH7	ZMB1	Neutral	R1	AM114
2772	A7	0.4417	46.2	ZMB1_pH7	ZMB1	Neutral	R1	AM114
2775	A7	0.4422	46.25	ZMB1_pH7	ZMB1	Neutral	R1	AM114
2778	A7	0.4426	46.3	ZMB1_pH7	ZMB1	Neutral	R1	AM114
2781	A7	0.4422	46.35	ZMB1_pH7	ZMB1	Neutral	R1	AM114
2784	A7	0.4428	46.4	ZMB1_pH7	ZMB1	Neutral	R1	AM114
2787	A7	0.4428	46.45	ZMB1_pH7	ZMB1	Neutral	R1	AM114
2790	A7	0.4434	46.5	ZMB1_pH7	ZMB1	Neutral	R1	AM114
2793	A7	0.4434	46.55	ZMB1_pH7	ZMB1	Neutral	R1	AM114
2796	A7	0.4439	46.6	ZMB1_pH7	ZMB1	Neutral	R1	AM114
2799	A7	0.4436	46.65	ZMB1_pH7	ZMB1	Neutral	R1	AM114
2802	A7	0.4435	46.7	ZMB1_pH7	ZMB1	Neutral	R1	AM114
2805	A7	0.4438	46.75	ZMB1_pH7	ZMB1	Neutral	R1	AM114
2808	A7	0.4441	46.8	ZMB1_pH7	ZMB1	Neutral	R1	AM114
2811	A7	0.4446	46.85	ZMB1_pH7	ZMB1	Neutral	R1	AM114
2814	A7	0.4459	46.9	ZMB1_pH7	ZMB1	Neutral	R1	AM114
2817	A7	0.4455	46.95	ZMB1_pH7	ZMB1	Neutral	R1	AM114
2820	A7	0.4455	47	ZMB1_pH7	ZMB1	Neutral	R1	AM114
2823	A7	0.4462	47.05	ZMB1_pH7	ZMB1	Neutral	R1	AM114
2826	A7	0.4457	47.1	ZMB1_pH7	ZMB1	Neutral	R1	AM114
2829	A7	0.447	47.15	ZMB1_pH7	ZMB1	Neutral	R1	AM114
2832	A7	0.4474	47.2	ZMB1_pH7	ZMB1	Neutral	R1	AM114
2835	A7	0.4476	47.25	ZMB1_pH7	ZMB1	Neutral	R1	AM114
2838	A7	0.4472	47.3	ZMB1_pH7	ZMB1	Neutral	R1	AM114
2841	A7	0.4479	47.35	ZMB1_pH7	ZMB1	Neutral	R1	AM114
2844	A7	0.4481	47.4	ZMB1_pH7	ZMB1	Neutral	R1	AM114
2847	A7	0.4487	47.45	ZMB1_pH7	ZMB1	Neutral	R1	AM114
2850	A7	0.4491	47.5	ZMB1_pH7	ZMB1	Neutral	R1	AM114
2853	A7	0.4486	47.55	ZMB1_pH7	ZMB1	Neutral	R1	AM114
2856	A7	0.4474	47.6	ZMB1_pH7	ZMB1	Neutral	R1	AM114
2859	A7	0.4484	47.65	ZMB1_pH7	ZMB1	Neutral	R1	AM114
2862	A7	0.4491	47.7	ZMB1_pH7	ZMB1	Neutral	R1	AM114
2865	A7	0.4485	47.75	ZMB1_pH7	ZMB1	Neutral	R1	AM114
2868	A7	0.4493	47.8	ZMB1_pH7	ZMB1	Neutral	R1	AM114
2871	A7	0.4502	47.85	ZMB1_pH7	ZMB1	Neutral	R1	AM114
2874	A7	0.4498	47.9	ZMB1_pH7	ZMB1	Neutral	R1	AM114
2877	A7	0.4493	47.95	ZMB1_pH7	ZMB1	Neutral	R1	AM114
2880	A7	0.4508	48	ZMB1_pH7	ZMB1	Neutral	R1	AM114
0	A8	0.002	0	ZMB1_pH7	ZMB1	Neutral	R2	AM114
3	A8	0.0038	0.05	ZMB1_pH7	ZMB1	Neutral	R2	AM114
6	A8	0.0048	0.1	ZMB1_pH7	ZMB1	Neutral	R2	AM114
9	A8	0.0054	0.15	ZMB1_pH7	ZMB1	Neutral	R2	AM114
12	A8	0.0065	0.2	ZMB1_pH7	ZMB1	Neutral	R2	AM114
15	A8	0.0061	0.25	ZMB1_pH7	ZMB1	Neutral	R2	AM114
18	A8	0.0066	0.3	ZMB1_pH7	ZMB1	Neutral	R2	AM114
21	A8	0.007	0.35	ZMB1_pH7	ZMB1	Neutral	R2	AM114
24	A8	0.0067	0.4	ZMB1_pH7	ZMB1	Neutral	R2	AM114
27	A8	0.0072	0.45	ZMB1_pH7	ZMB1	Neutral	R2	AM114
30	A8	0.0079	0.5	ZMB1_pH7	ZMB1	Neutral	R2	AM114
33	A8	0.009	0.55	ZMB1_pH7	ZMB1	Neutral	R2	AM114
36	A8	0.0091	0.6	ZMB1_pH7	ZMB1	Neutral	R2	AM114
39	A8	0.0097	0.65	ZMB1_pH7	ZMB1	Neutral	R2	AM114
42	A8	0.0091	0.7	ZMB1_pH7	ZMB1	Neutral	R2	AM114
45	A8	0.009	0.75	ZMB1_pH7	ZMB1	Neutral	R2	AM114
48	A8	0.0109	0.8	ZMB1_pH7	ZMB1	Neutral	R2	AM114
51	A8	0.0125	0.85	ZMB1_pH7	ZMB1	Neutral	R2	AM114
54	A8	0.0134	0.9	ZMB1_pH7	ZMB1	Neutral	R2	AM114
57	A8	0.0125	0.95	ZMB1_pH7	ZMB1	Neutral	R2	AM114
60	A8	0.0131	1	ZMB1_pH7	ZMB1	Neutral	R2	AM114
63	A8	0.0141	1.05	ZMB1_pH7	ZMB1	Neutral	R2	AM114
66	A8	0.013	1.1	ZMB1_pH7	ZMB1	Neutral	R2	AM114
69	A8	0.0152	1.15	ZMB1_pH7	ZMB1	Neutral	R2	AM114
72	A8	0.0161	1.2	ZMB1_pH7	ZMB1	Neutral	R2	AM114
75	A8	0.0181	1.25	ZMB1_pH7	ZMB1	Neutral	R2	AM114
78	A8	0.0183	1.3	ZMB1_pH7	ZMB1	Neutral	R2	AM114
81	A8	0.0212	1.35	ZMB1_pH7	ZMB1	Neutral	R2	AM114
84	A8	0.022	1.4	ZMB1_pH7	ZMB1	Neutral	R2	AM114
87	A8	0.0217	1.45	ZMB1_pH7	ZMB1	Neutral	R2	AM114
90	A8	0.0211	1.5	ZMB1_pH7	ZMB1	Neutral	R2	AM114
93	A8	0.0239	1.55	ZMB1_pH7	ZMB1	Neutral	R2	AM114
96	A8	0.025	1.6	ZMB1_pH7	ZMB1	Neutral	R2	AM114
99	A8	0.0255	1.65	ZMB1_pH7	ZMB1	Neutral	R2	AM114
102	A8	0.027	1.7	ZMB1_pH7	ZMB1	Neutral	R2	AM114
105	A8	0.0273	1.75	ZMB1_pH7	ZMB1	Neutral	R2	AM114
108	A8	0.0298	1.8	ZMB1_pH7	ZMB1	Neutral	R2	AM114
111	A8	0.0303	1.85	ZMB1_pH7	ZMB1	Neutral	R2	AM114
114	A8	0.0331	1.9	ZMB1_pH7	ZMB1	Neutral	R2	AM114
117	A8	0.035	1.95	ZMB1_pH7	ZMB1	Neutral	R2	AM114
120	A8	0.0361	2	ZMB1_pH7	ZMB1	Neutral	R2	AM114
123	A8	0.0388	2.05	ZMB1_pH7	ZMB1	Neutral	R2	AM114
126	A8	0.0368	2.1	ZMB1_pH7	ZMB1	Neutral	R2	AM114
129	A8	0.04	2.15	ZMB1_pH7	ZMB1	Neutral	R2	AM114
132	A8	0.0402	2.2	ZMB1_pH7	ZMB1	Neutral	R2	AM114
135	A8	0.0444	2.25	ZMB1_pH7	ZMB1	Neutral	R2	AM114
138	A8	0.0448	2.3	ZMB1_pH7	ZMB1	Neutral	R2	AM114
141	A8	0.0463	2.35	ZMB1_pH7	ZMB1	Neutral	R2	AM114
144	A8	0.0508	2.4	ZMB1_pH7	ZMB1	Neutral	R2	AM114
147	A8	0.0516	2.45	ZMB1_pH7	ZMB1	Neutral	R2	AM114
150	A8	0.053	2.5	ZMB1_pH7	ZMB1	Neutral	R2	AM114
153	A8	0.0525	2.55	ZMB1_pH7	ZMB1	Neutral	R2	AM114
156	A8	0.0559	2.6	ZMB1_pH7	ZMB1	Neutral	R2	AM114
159	A8	0.0593	2.65	ZMB1_pH7	ZMB1	Neutral	R2	AM114
162	A8	0.059	2.7	ZMB1_pH7	ZMB1	Neutral	R2	AM114
165	A8	0.062	2.75	ZMB1_pH7	ZMB1	Neutral	R2	AM114
168	A8	0.0676	2.8	ZMB1_pH7	ZMB1	Neutral	R2	AM114
171	A8	0.0674	2.85	ZMB1_pH7	ZMB1	Neutral	R2	AM114
174	A8	0.0662	2.9	ZMB1_pH7	ZMB1	Neutral	R2	AM114
177	A8	0.0663	2.95	ZMB1_pH7	ZMB1	Neutral	R2	AM114
180	A8	0.0746	3	ZMB1_pH7	ZMB1	Neutral	R2	AM114
183	A8	0.0774	3.05	ZMB1_pH7	ZMB1	Neutral	R2	AM114
186	A8	0.079	3.1	ZMB1_pH7	ZMB1	Neutral	R2	AM114
189	A8	0.0811	3.15	ZMB1_pH7	ZMB1	Neutral	R2	AM114
192	A8	0.0812	3.2	ZMB1_pH7	ZMB1	Neutral	R2	AM114
195	A8	0.0867	3.25	ZMB1_pH7	ZMB1	Neutral	R2	AM114
198	A8	0.0906	3.3	ZMB1_pH7	ZMB1	Neutral	R2	AM114
201	A8	0.0896	3.35	ZMB1_pH7	ZMB1	Neutral	R2	AM114
204	A8	0.0961	3.4	ZMB1_pH7	ZMB1	Neutral	R2	AM114
207	A8	0.0983	3.45	ZMB1_pH7	ZMB1	Neutral	R2	AM114
210	A8	0.1005	3.5	ZMB1_pH7	ZMB1	Neutral	R2	AM114
213	A8	0.103	3.55	ZMB1_pH7	ZMB1	Neutral	R2	AM114
216	A8	0.1052	3.6	ZMB1_pH7	ZMB1	Neutral	R2	AM114
219	A8	0.1047	3.65	ZMB1_pH7	ZMB1	Neutral	R2	AM114
222	A8	0.1052	3.7	ZMB1_pH7	ZMB1	Neutral	R2	AM114
225	A8	0.1115	3.75	ZMB1_pH7	ZMB1	Neutral	R2	AM114
228	A8	0.1176	3.8	ZMB1_pH7	ZMB1	Neutral	R2	AM114
231	A8	0.1212	3.85	ZMB1_pH7	ZMB1	Neutral	R2	AM114
234	A8	0.121	3.9	ZMB1_pH7	ZMB1	Neutral	R2	AM114
237	A8	0.1246	3.95	ZMB1_pH7	ZMB1	Neutral	R2	AM114
240	A8	0.1273	4	ZMB1_pH7	ZMB1	Neutral	R2	AM114
243	A8	0.1295	4.05	ZMB1_pH7	ZMB1	Neutral	R2	AM114
246	A8	0.1352	4.1	ZMB1_pH7	ZMB1	Neutral	R2	AM114
249	A8	0.1328	4.15	ZMB1_pH7	ZMB1	Neutral	R2	AM114
252	A8	0.1416	4.2	ZMB1_pH7	ZMB1	Neutral	R2	AM114
255	A8	0.1417	4.25	ZMB1_pH7	ZMB1	Neutral	R2	AM114
258	A8	0.1465	4.3	ZMB1_pH7	ZMB1	Neutral	R2	AM114
261	A8	0.1502	4.35	ZMB1_pH7	ZMB1	Neutral	R2	AM114
264	A8	0.1494	4.4	ZMB1_pH7	ZMB1	Neutral	R2	AM114
267	A8	0.1555	4.45	ZMB1_pH7	ZMB1	Neutral	R2	AM114
270	A8	0.1585	4.5	ZMB1_pH7	ZMB1	Neutral	R2	AM114
273	A8	0.1634	4.55	ZMB1_pH7	ZMB1	Neutral	R2	AM114
276	A8	0.1645	4.6	ZMB1_pH7	ZMB1	Neutral	R2	AM114
279	A8	0.1697	4.65	ZMB1_pH7	ZMB1	Neutral	R2	AM114
282	A8	0.1723	4.7	ZMB1_pH7	ZMB1	Neutral	R2	AM114
285	A8	0.1704	4.75	ZMB1_pH7	ZMB1	Neutral	R2	AM114
288	A8	0.1811	4.8	ZMB1_pH7	ZMB1	Neutral	R2	AM114
291	A8	0.1809	4.85	ZMB1_pH7	ZMB1	Neutral	R2	AM114
294	A8	0.1894	4.9	ZMB1_pH7	ZMB1	Neutral	R2	AM114
297	A8	0.1905	4.95	ZMB1_pH7	ZMB1	Neutral	R2	AM114
300	A8	0.1971	5	ZMB1_pH7	ZMB1	Neutral	R2	AM114
303	A8	0.198	5.05	ZMB1_pH7	ZMB1	Neutral	R2	AM114
306	A8	0.2008	5.1	ZMB1_pH7	ZMB1	Neutral	R2	AM114
309	A8	0.2046	5.15	ZMB1_pH7	ZMB1	Neutral	R2	AM114
312	A8	0.2088	5.2	ZMB1_pH7	ZMB1	Neutral	R2	AM114
315	A8	0.2118	5.25	ZMB1_pH7	ZMB1	Neutral	R2	AM114
318	A8	0.2138	5.3	ZMB1_pH7	ZMB1	Neutral	R2	AM114
321	A8	0.2193	5.35	ZMB1_pH7	ZMB1	Neutral	R2	AM114
324	A8	0.2227	5.4	ZMB1_pH7	ZMB1	Neutral	R2	AM114
327	A8	0.2272	5.45	ZMB1_pH7	ZMB1	Neutral	R2	AM114
330	A8	0.231	5.5	ZMB1_pH7	ZMB1	Neutral	R2	AM114
333	A8	0.2341	5.55	ZMB1_pH7	ZMB1	Neutral	R2	AM114
336	A8	0.2353	5.6	ZMB1_pH7	ZMB1	Neutral	R2	AM114
339	A8	0.2397	5.65	ZMB1_pH7	ZMB1	Neutral	R2	AM114
342	A8	0.2466	5.7	ZMB1_pH7	ZMB1	Neutral	R2	AM114
345	A8	0.2452	5.75	ZMB1_pH7	ZMB1	Neutral	R2	AM114
348	A8	0.25	5.8	ZMB1_pH7	ZMB1	Neutral	R2	AM114
351	A8	0.2536	5.85	ZMB1_pH7	ZMB1	Neutral	R2	AM114
354	A8	0.257	5.9	ZMB1_pH7	ZMB1	Neutral	R2	AM114
357	A8	0.2672	5.95	ZMB1_pH7	ZMB1	Neutral	R2	AM114
360	A8	0.2694	6	ZMB1_pH7	ZMB1	Neutral	R2	AM114
363	A8	0.2754	6.05	ZMB1_pH7	ZMB1	Neutral	R2	AM114
366	A8	0.2783	6.1	ZMB1_pH7	ZMB1	Neutral	R2	AM114
369	A8	0.2819	6.15	ZMB1_pH7	ZMB1	Neutral	R2	AM114
372	A8	0.2777	6.2	ZMB1_pH7	ZMB1	Neutral	R2	AM114
375	A8	0.285	6.25	ZMB1_pH7	ZMB1	Neutral	R2	AM114
378	A8	0.2916	6.3	ZMB1_pH7	ZMB1	Neutral	R2	AM114
381	A8	0.2957	6.35	ZMB1_pH7	ZMB1	Neutral	R2	AM114
384	A8	0.2993	6.4	ZMB1_pH7	ZMB1	Neutral	R2	AM114
387	A8	0.3035	6.45	ZMB1_pH7	ZMB1	Neutral	R2	AM114
390	A8	0.3072	6.5	ZMB1_pH7	ZMB1	Neutral	R2	AM114
393	A8	0.3123	6.55	ZMB1_pH7	ZMB1	Neutral	R2	AM114
396	A8	0.3153	6.6	ZMB1_pH7	ZMB1	Neutral	R2	AM114
399	A8	0.3209	6.65	ZMB1_pH7	ZMB1	Neutral	R2	AM114
402	A8	0.3173	6.7	ZMB1_pH7	ZMB1	Neutral	R2	AM114
405	A8	0.3215	6.75	ZMB1_pH7	ZMB1	Neutral	R2	AM114
408	A8	0.3324	6.8	ZMB1_pH7	ZMB1	Neutral	R2	AM114
411	A8	0.3344	6.85	ZMB1_pH7	ZMB1	Neutral	R2	AM114
414	A8	0.3361	6.9	ZMB1_pH7	ZMB1	Neutral	R2	AM114
417	A8	0.3363	6.95	ZMB1_pH7	ZMB1	Neutral	R2	AM114
420	A8	0.3438	7	ZMB1_pH7	ZMB1	Neutral	R2	AM114
423	A8	0.3496	7.05	ZMB1_pH7	ZMB1	Neutral	R2	AM114
426	A8	0.349	7.1	ZMB1_pH7	ZMB1	Neutral	R2	AM114
429	A8	0.3521	7.15	ZMB1_pH7	ZMB1	Neutral	R2	AM114
432	A8	0.356	7.2	ZMB1_pH7	ZMB1	Neutral	R2	AM114
435	A8	0.361	7.25	ZMB1_pH7	ZMB1	Neutral	R2	AM114
438	A8	0.3663	7.3	ZMB1_pH7	ZMB1	Neutral	R2	AM114
441	A8	0.3666	7.35	ZMB1_pH7	ZMB1	Neutral	R2	AM114
444	A8	0.3656	7.4	ZMB1_pH7	ZMB1	Neutral	R2	AM114
447	A8	0.3728	7.45	ZMB1_pH7	ZMB1	Neutral	R2	AM114
450	A8	0.3755	7.5	ZMB1_pH7	ZMB1	Neutral	R2	AM114
453	A8	0.3812	7.55	ZMB1_pH7	ZMB1	Neutral	R2	AM114
456	A8	0.3842	7.6	ZMB1_pH7	ZMB1	Neutral	R2	AM114
459	A8	0.3887	7.65	ZMB1_pH7	ZMB1	Neutral	R2	AM114
462	A8	0.3918	7.7	ZMB1_pH7	ZMB1	Neutral	R2	AM114
465	A8	0.3992	7.75	ZMB1_pH7	ZMB1	Neutral	R2	AM114
468	A8	0.4008	7.8	ZMB1_pH7	ZMB1	Neutral	R2	AM114
471	A8	0.4041	7.85	ZMB1_pH7	ZMB1	Neutral	R2	AM114
474	A8	0.4043	7.9	ZMB1_pH7	ZMB1	Neutral	R2	AM114
477	A8	0.4103	7.95	ZMB1_pH7	ZMB1	Neutral	R2	AM114
480	A8	0.4181	8	ZMB1_pH7	ZMB1	Neutral	R2	AM114
483	A8	0.4177	8.05	ZMB1_pH7	ZMB1	Neutral	R2	AM114
486	A8	0.4185	8.1	ZMB1_pH7	ZMB1	Neutral	R2	AM114
489	A8	0.4265	8.15	ZMB1_pH7	ZMB1	Neutral	R2	AM114
492	A8	0.426	8.2	ZMB1_pH7	ZMB1	Neutral	R2	AM114
495	A8	0.4344	8.25	ZMB1_pH7	ZMB1	Neutral	R2	AM114
498	A8	0.437	8.3	ZMB1_pH7	ZMB1	Neutral	R2	AM114
501	A8	0.4414	8.35	ZMB1_pH7	ZMB1	Neutral	R2	AM114
504	A8	0.4435	8.4	ZMB1_pH7	ZMB1	Neutral	R2	AM114
507	A8	0.4446	8.45	ZMB1_pH7	ZMB1	Neutral	R2	AM114
510	A8	0.4468	8.5	ZMB1_pH7	ZMB1	Neutral	R2	AM114
513	A8	0.4502	8.55	ZMB1_pH7	ZMB1	Neutral	R2	AM114
516	A8	0.4514	8.6	ZMB1_pH7	ZMB1	Neutral	R2	AM114
519	A8	0.4591	8.65	ZMB1_pH7	ZMB1	Neutral	R2	AM114
522	A8	0.4633	8.7	ZMB1_pH7	ZMB1	Neutral	R2	AM114
525	A8	0.4634	8.75	ZMB1_pH7	ZMB1	Neutral	R2	AM114
528	A8	0.4626	8.8	ZMB1_pH7	ZMB1	Neutral	R2	AM114
531	A8	0.4655	8.85	ZMB1_pH7	ZMB1	Neutral	R2	AM114
534	A8	0.4675	8.9	ZMB1_pH7	ZMB1	Neutral	R2	AM114
537	A8	0.466	8.95	ZMB1_pH7	ZMB1	Neutral	R2	AM114
540	A8	0.4703	9	ZMB1_pH7	ZMB1	Neutral	R2	AM114
543	A8	0.4736	9.05	ZMB1_pH7	ZMB1	Neutral	R2	AM114
546	A8	0.4722	9.1	ZMB1_pH7	ZMB1	Neutral	R2	AM114
549	A8	0.4707	9.15	ZMB1_pH7	ZMB1	Neutral	R2	AM114
552	A8	0.4728	9.2	ZMB1_pH7	ZMB1	Neutral	R2	AM114
555	A8	0.4697	9.25	ZMB1_pH7	ZMB1	Neutral	R2	AM114
558	A8	0.4701	9.3	ZMB1_pH7	ZMB1	Neutral	R2	AM114
561	A8	0.4807	9.35	ZMB1_pH7	ZMB1	Neutral	R2	AM114
564	A8	0.4735	9.4	ZMB1_pH7	ZMB1	Neutral	R2	AM114
567	A8	0.4784	9.45	ZMB1_pH7	ZMB1	Neutral	R2	AM114
570	A8	0.4823	9.5	ZMB1_pH7	ZMB1	Neutral	R2	AM114
573	A8	0.4922	9.55	ZMB1_pH7	ZMB1	Neutral	R2	AM114
576	A8	0.4874	9.6	ZMB1_pH7	ZMB1	Neutral	R2	AM114
579	A8	0.4975	9.65	ZMB1_pH7	ZMB1	Neutral	R2	AM114
582	A8	0.492	9.7	ZMB1_pH7	ZMB1	Neutral	R2	AM114
585	A8	0.4965	9.75	ZMB1_pH7	ZMB1	Neutral	R2	AM114
588	A8	0.4966	9.8	ZMB1_pH7	ZMB1	Neutral	R2	AM114
591	A8	0.4893	9.85	ZMB1_pH7	ZMB1	Neutral	R2	AM114
594	A8	0.4949	9.9	ZMB1_pH7	ZMB1	Neutral	R2	AM114
597	A8	0.4979	9.95	ZMB1_pH7	ZMB1	Neutral	R2	AM114
600	A8	0.4978	10	ZMB1_pH7	ZMB1	Neutral	R2	AM114
603	A8	0.4931	10.05	ZMB1_pH7	ZMB1	Neutral	R2	AM114
606	A8	0.4891	10.1	ZMB1_pH7	ZMB1	Neutral	R2	AM114
609	A8	0.4927	10.15	ZMB1_pH7	ZMB1	Neutral	R2	AM114
612	A8	0.4992	10.2	ZMB1_pH7	ZMB1	Neutral	R2	AM114
615	A8	0.5139	10.25	ZMB1_pH7	ZMB1	Neutral	R2	AM114
618	A8	0.5121	10.3	ZMB1_pH7	ZMB1	Neutral	R2	AM114
621	A8	0.5214	10.35	ZMB1_pH7	ZMB1	Neutral	R2	AM114
624	A8	0.5201	10.4	ZMB1_pH7	ZMB1	Neutral	R2	AM114
627	A8	0.5158	10.45	ZMB1_pH7	ZMB1	Neutral	R2	AM114
630	A8	0.5186	10.5	ZMB1_pH7	ZMB1	Neutral	R2	AM114
633	A8	0.5205	10.55	ZMB1_pH7	ZMB1	Neutral	R2	AM114
636	A8	0.5246	10.6	ZMB1_pH7	ZMB1	Neutral	R2	AM114
639	A8	0.5224	10.65	ZMB1_pH7	ZMB1	Neutral	R2	AM114
642	A8	0.5187	10.7	ZMB1_pH7	ZMB1	Neutral	R2	AM114
645	A8	0.5217	10.75	ZMB1_pH7	ZMB1	Neutral	R2	AM114
648	A8	0.5248	10.8	ZMB1_pH7	ZMB1	Neutral	R2	AM114
651	A8	0.5146	10.85	ZMB1_pH7	ZMB1	Neutral	R2	AM114
654	A8	0.5264	10.9	ZMB1_pH7	ZMB1	Neutral	R2	AM114
657	A8	0.528	10.95	ZMB1_pH7	ZMB1	Neutral	R2	AM114
660	A8	0.53	11	ZMB1_pH7	ZMB1	Neutral	R2	AM114
663	A8	0.5399	11.05	ZMB1_pH7	ZMB1	Neutral	R2	AM114
666	A8	0.5327	11.1	ZMB1_pH7	ZMB1	Neutral	R2	AM114
669	A8	0.5332	11.15	ZMB1_pH7	ZMB1	Neutral	R2	AM114
672	A8	0.5304	11.2	ZMB1_pH7	ZMB1	Neutral	R2	AM114
675	A8	0.531	11.25	ZMB1_pH7	ZMB1	Neutral	R2	AM114
678	A8	0.5253	11.3	ZMB1_pH7	ZMB1	Neutral	R2	AM114
681	A8	0.5272	11.35	ZMB1_pH7	ZMB1	Neutral	R2	AM114
684	A8	0.5329	11.4	ZMB1_pH7	ZMB1	Neutral	R2	AM114
687	A8	0.5304	11.45	ZMB1_pH7	ZMB1	Neutral	R2	AM114
690	A8	0.5286	11.5	ZMB1_pH7	ZMB1	Neutral	R2	AM114
693	A8	0.5209	11.55	ZMB1_pH7	ZMB1	Neutral	R2	AM114
696	A8	0.5302	11.6	ZMB1_pH7	ZMB1	Neutral	R2	AM114
699	A8	0.5268	11.65	ZMB1_pH7	ZMB1	Neutral	R2	AM114
702	A8	0.5295	11.7	ZMB1_pH7	ZMB1	Neutral	R2	AM114
705	A8	0.53	11.75	ZMB1_pH7	ZMB1	Neutral	R2	AM114
708	A8	0.5324	11.8	ZMB1_pH7	ZMB1	Neutral	R2	AM114
711	A8	0.5333	11.85	ZMB1_pH7	ZMB1	Neutral	R2	AM114
714	A8	0.5363	11.9	ZMB1_pH7	ZMB1	Neutral	R2	AM114
717	A8	0.5325	11.95	ZMB1_pH7	ZMB1	Neutral	R2	AM114
720	A8	0.5343	12	ZMB1_pH7	ZMB1	Neutral	R2	AM114
723	A8	0.5279	12.05	ZMB1_pH7	ZMB1	Neutral	R2	AM114
726	A8	0.5318	12.1	ZMB1_pH7	ZMB1	Neutral	R2	AM114
729	A8	0.5331	12.15	ZMB1_pH7	ZMB1	Neutral	R2	AM114
732	A8	0.5314	12.2	ZMB1_pH7	ZMB1	Neutral	R2	AM114
735	A8	0.5338	12.25	ZMB1_pH7	ZMB1	Neutral	R2	AM114
738	A8	0.5327	12.3	ZMB1_pH7	ZMB1	Neutral	R2	AM114
741	A8	0.5357	12.35	ZMB1_pH7	ZMB1	Neutral	R2	AM114
744	A8	0.534	12.4	ZMB1_pH7	ZMB1	Neutral	R2	AM114
747	A8	0.5362	12.45	ZMB1_pH7	ZMB1	Neutral	R2	AM114
750	A8	0.5339	12.5	ZMB1_pH7	ZMB1	Neutral	R2	AM114
753	A8	0.536	12.55	ZMB1_pH7	ZMB1	Neutral	R2	AM114
756	A8	0.5383	12.6	ZMB1_pH7	ZMB1	Neutral	R2	AM114
759	A8	0.5359	12.65	ZMB1_pH7	ZMB1	Neutral	R2	AM114
762	A8	0.5335	12.7	ZMB1_pH7	ZMB1	Neutral	R2	AM114
765	A8	0.5332	12.75	ZMB1_pH7	ZMB1	Neutral	R2	AM114
768	A8	0.5369	12.8	ZMB1_pH7	ZMB1	Neutral	R2	AM114
771	A8	0.5354	12.85	ZMB1_pH7	ZMB1	Neutral	R2	AM114
774	A8	0.5398	12.9	ZMB1_pH7	ZMB1	Neutral	R2	AM114
777	A8	0.5308	12.95	ZMB1_pH7	ZMB1	Neutral	R2	AM114
780	A8	0.5416	13	ZMB1_pH7	ZMB1	Neutral	R2	AM114
783	A8	0.5403	13.05	ZMB1_pH7	ZMB1	Neutral	R2	AM114
786	A8	0.5416	13.1	ZMB1_pH7	ZMB1	Neutral	R2	AM114
789	A8	0.5416	13.15	ZMB1_pH7	ZMB1	Neutral	R2	AM114
792	A8	0.5472	13.2	ZMB1_pH7	ZMB1	Neutral	R2	AM114
795	A8	0.5434	13.25	ZMB1_pH7	ZMB1	Neutral	R2	AM114
798	A8	0.5407	13.3	ZMB1_pH7	ZMB1	Neutral	R2	AM114
801	A8	0.5464	13.35	ZMB1_pH7	ZMB1	Neutral	R2	AM114
804	A8	0.5418	13.4	ZMB1_pH7	ZMB1	Neutral	R2	AM114
807	A8	0.5433	13.45	ZMB1_pH7	ZMB1	Neutral	R2	AM114
810	A8	0.5429	13.5	ZMB1_pH7	ZMB1	Neutral	R2	AM114
813	A8	0.5443	13.55	ZMB1_pH7	ZMB1	Neutral	R2	AM114
816	A8	0.5478	13.6	ZMB1_pH7	ZMB1	Neutral	R2	AM114
819	A8	0.5458	13.65	ZMB1_pH7	ZMB1	Neutral	R2	AM114
822	A8	0.5478	13.7	ZMB1_pH7	ZMB1	Neutral	R2	AM114
825	A8	0.5467	13.75	ZMB1_pH7	ZMB1	Neutral	R2	AM114
828	A8	0.5436	13.8	ZMB1_pH7	ZMB1	Neutral	R2	AM114
831	A8	0.5453	13.85	ZMB1_pH7	ZMB1	Neutral	R2	AM114
834	A8	0.5478	13.9	ZMB1_pH7	ZMB1	Neutral	R2	AM114
837	A8	0.5399	13.95	ZMB1_pH7	ZMB1	Neutral	R2	AM114
840	A8	0.5404	14	ZMB1_pH7	ZMB1	Neutral	R2	AM114
843	A8	0.5433	14.05	ZMB1_pH7	ZMB1	Neutral	R2	AM114
846	A8	0.5402	14.1	ZMB1_pH7	ZMB1	Neutral	R2	AM114
849	A8	0.5416	14.15	ZMB1_pH7	ZMB1	Neutral	R2	AM114
852	A8	0.5419	14.2	ZMB1_pH7	ZMB1	Neutral	R2	AM114
855	A8	0.5391	14.25	ZMB1_pH7	ZMB1	Neutral	R2	AM114
858	A8	0.5421	14.3	ZMB1_pH7	ZMB1	Neutral	R2	AM114
861	A8	0.5357	14.35	ZMB1_pH7	ZMB1	Neutral	R2	AM114
864	A8	0.5377	14.4	ZMB1_pH7	ZMB1	Neutral	R2	AM114
867	A8	0.5415	14.45	ZMB1_pH7	ZMB1	Neutral	R2	AM114
870	A8	0.5453	14.5	ZMB1_pH7	ZMB1	Neutral	R2	AM114
873	A8	0.5466	14.55	ZMB1_pH7	ZMB1	Neutral	R2	AM114
876	A8	0.5463	14.6	ZMB1_pH7	ZMB1	Neutral	R2	AM114
879	A8	0.5474	14.65	ZMB1_pH7	ZMB1	Neutral	R2	AM114
882	A8	0.5458	14.7	ZMB1_pH7	ZMB1	Neutral	R2	AM114
885	A8	0.5437	14.75	ZMB1_pH7	ZMB1	Neutral	R2	AM114
888	A8	0.5445	14.8	ZMB1_pH7	ZMB1	Neutral	R2	AM114
891	A8	0.544	14.85	ZMB1_pH7	ZMB1	Neutral	R2	AM114
894	A8	0.5431	14.9	ZMB1_pH7	ZMB1	Neutral	R2	AM114
897	A8	0.5441	14.95	ZMB1_pH7	ZMB1	Neutral	R2	AM114
900	A8	0.5454	15	ZMB1_pH7	ZMB1	Neutral	R2	AM114
903	A8	0.5472	15.05	ZMB1_pH7	ZMB1	Neutral	R2	AM114
906	A8	0.5474	15.1	ZMB1_pH7	ZMB1	Neutral	R2	AM114
909	A8	0.5456	15.15	ZMB1_pH7	ZMB1	Neutral	R2	AM114
912	A8	0.5385	15.2	ZMB1_pH7	ZMB1	Neutral	R2	AM114
915	A8	0.5416	15.25	ZMB1_pH7	ZMB1	Neutral	R2	AM114
918	A8	0.543	15.3	ZMB1_pH7	ZMB1	Neutral	R2	AM114
921	A8	0.5447	15.35	ZMB1_pH7	ZMB1	Neutral	R2	AM114
924	A8	0.5459	15.4	ZMB1_pH7	ZMB1	Neutral	R2	AM114
927	A8	0.5421	15.45	ZMB1_pH7	ZMB1	Neutral	R2	AM114
930	A8	0.5412	15.5	ZMB1_pH7	ZMB1	Neutral	R2	AM114
933	A8	0.5355	15.55	ZMB1_pH7	ZMB1	Neutral	R2	AM114
936	A8	0.5357	15.6	ZMB1_pH7	ZMB1	Neutral	R2	AM114
939	A8	0.5384	15.65	ZMB1_pH7	ZMB1	Neutral	R2	AM114
942	A8	0.5357	15.7	ZMB1_pH7	ZMB1	Neutral	R2	AM114
945	A8	0.5432	15.75	ZMB1_pH7	ZMB1	Neutral	R2	AM114
948	A8	0.5409	15.8	ZMB1_pH7	ZMB1	Neutral	R2	AM114
951	A8	0.5434	15.85	ZMB1_pH7	ZMB1	Neutral	R2	AM114
954	A8	0.5451	15.9	ZMB1_pH7	ZMB1	Neutral	R2	AM114
957	A8	0.5433	15.95	ZMB1_pH7	ZMB1	Neutral	R2	AM114
960	A8	0.5413	16	ZMB1_pH7	ZMB1	Neutral	R2	AM114
963	A8	0.5466	16.05	ZMB1_pH7	ZMB1	Neutral	R2	AM114
966	A8	0.5445	16.1	ZMB1_pH7	ZMB1	Neutral	R2	AM114
969	A8	0.5449	16.15	ZMB1_pH7	ZMB1	Neutral	R2	AM114
972	A8	0.5418	16.2	ZMB1_pH7	ZMB1	Neutral	R2	AM114
975	A8	0.5451	16.25	ZMB1_pH7	ZMB1	Neutral	R2	AM114
978	A8	0.5417	16.3	ZMB1_pH7	ZMB1	Neutral	R2	AM114
981	A8	0.54	16.35	ZMB1_pH7	ZMB1	Neutral	R2	AM114
984	A8	0.5421	16.4	ZMB1_pH7	ZMB1	Neutral	R2	AM114
987	A8	0.5432	16.45	ZMB1_pH7	ZMB1	Neutral	R2	AM114
990	A8	0.5455	16.5	ZMB1_pH7	ZMB1	Neutral	R2	AM114
993	A8	0.544	16.55	ZMB1_pH7	ZMB1	Neutral	R2	AM114
996	A8	0.5378	16.6	ZMB1_pH7	ZMB1	Neutral	R2	AM114
999	A8	0.5374	16.65	ZMB1_pH7	ZMB1	Neutral	R2	AM114
1002	A8	0.5439	16.7	ZMB1_pH7	ZMB1	Neutral	R2	AM114
1005	A8	0.5397	16.75	ZMB1_pH7	ZMB1	Neutral	R2	AM114
1008	A8	0.546	16.8	ZMB1_pH7	ZMB1	Neutral	R2	AM114
1011	A8	0.5401	16.85	ZMB1_pH7	ZMB1	Neutral	R2	AM114
1014	A8	0.542	16.9	ZMB1_pH7	ZMB1	Neutral	R2	AM114
1017	A8	0.5423	16.95	ZMB1_pH7	ZMB1	Neutral	R2	AM114
1020	A8	0.5473	17	ZMB1_pH7	ZMB1	Neutral	R2	AM114
1023	A8	0.5419	17.05	ZMB1_pH7	ZMB1	Neutral	R2	AM114
1026	A8	0.5436	17.1	ZMB1_pH7	ZMB1	Neutral	R2	AM114
1029	A8	0.5429	17.15	ZMB1_pH7	ZMB1	Neutral	R2	AM114
1032	A8	0.5478	17.2	ZMB1_pH7	ZMB1	Neutral	R2	AM114
1035	A8	0.5441	17.25	ZMB1_pH7	ZMB1	Neutral	R2	AM114
1038	A8	0.5427	17.3	ZMB1_pH7	ZMB1	Neutral	R2	AM114
1041	A8	0.5469	17.35	ZMB1_pH7	ZMB1	Neutral	R2	AM114
1044	A8	0.5418	17.4	ZMB1_pH7	ZMB1	Neutral	R2	AM114
1047	A8	0.5501	17.45	ZMB1_pH7	ZMB1	Neutral	R2	AM114
1050	A8	0.5437	17.5	ZMB1_pH7	ZMB1	Neutral	R2	AM114
1053	A8	0.5481	17.55	ZMB1_pH7	ZMB1	Neutral	R2	AM114
1056	A8	0.5458	17.6	ZMB1_pH7	ZMB1	Neutral	R2	AM114
1059	A8	0.543	17.65	ZMB1_pH7	ZMB1	Neutral	R2	AM114
1062	A8	0.5412	17.7	ZMB1_pH7	ZMB1	Neutral	R2	AM114
1065	A8	0.5474	17.75	ZMB1_pH7	ZMB1	Neutral	R2	AM114
1068	A8	0.5486	17.8	ZMB1_pH7	ZMB1	Neutral	R2	AM114
1071	A8	0.5475	17.85	ZMB1_pH7	ZMB1	Neutral	R2	AM114
1074	A8	0.5466	17.9	ZMB1_pH7	ZMB1	Neutral	R2	AM114
1077	A8	0.5453	17.95	ZMB1_pH7	ZMB1	Neutral	R2	AM114
1080	A8	0.5461	18	ZMB1_pH7	ZMB1	Neutral	R2	AM114
1083	A8	0.544	18.05	ZMB1_pH7	ZMB1	Neutral	R2	AM114
1086	A8	0.5406	18.1	ZMB1_pH7	ZMB1	Neutral	R2	AM114
1089	A8	0.545	18.15	ZMB1_pH7	ZMB1	Neutral	R2	AM114
1092	A8	0.541	18.2	ZMB1_pH7	ZMB1	Neutral	R2	AM114
1095	A8	0.5426	18.25	ZMB1_pH7	ZMB1	Neutral	R2	AM114
1098	A8	0.5378	18.3	ZMB1_pH7	ZMB1	Neutral	R2	AM114
1101	A8	0.5371	18.35	ZMB1_pH7	ZMB1	Neutral	R2	AM114
1104	A8	0.5404	18.4	ZMB1_pH7	ZMB1	Neutral	R2	AM114
1107	A8	0.5335	18.45	ZMB1_pH7	ZMB1	Neutral	R2	AM114
1110	A8	0.5385	18.5	ZMB1_pH7	ZMB1	Neutral	R2	AM114
1113	A8	0.5414	18.55	ZMB1_pH7	ZMB1	Neutral	R2	AM114
1116	A8	0.5428	18.6	ZMB1_pH7	ZMB1	Neutral	R2	AM114
1119	A8	0.5444	18.65	ZMB1_pH7	ZMB1	Neutral	R2	AM114
1122	A8	0.5424	18.7	ZMB1_pH7	ZMB1	Neutral	R2	AM114
1125	A8	0.5452	18.75	ZMB1_pH7	ZMB1	Neutral	R2	AM114
1128	A8	0.5421	18.8	ZMB1_pH7	ZMB1	Neutral	R2	AM114
1131	A8	0.5402	18.85	ZMB1_pH7	ZMB1	Neutral	R2	AM114
1134	A8	0.5445	18.9	ZMB1_pH7	ZMB1	Neutral	R2	AM114
1137	A8	0.5419	18.95	ZMB1_pH7	ZMB1	Neutral	R2	AM114
1140	A8	0.5439	19	ZMB1_pH7	ZMB1	Neutral	R2	AM114
1143	A8	0.5444	19.05	ZMB1_pH7	ZMB1	Neutral	R2	AM114
1146	A8	0.5432	19.1	ZMB1_pH7	ZMB1	Neutral	R2	AM114
1149	A8	0.5424	19.15	ZMB1_pH7	ZMB1	Neutral	R2	AM114
1152	A8	0.5402	19.2	ZMB1_pH7	ZMB1	Neutral	R2	AM114
1155	A8	0.5396	19.25	ZMB1_pH7	ZMB1	Neutral	R2	AM114
1158	A8	0.5385	19.3	ZMB1_pH7	ZMB1	Neutral	R2	AM114
1161	A8	0.5352	19.35	ZMB1_pH7	ZMB1	Neutral	R2	AM114
1164	A8	0.5412	19.4	ZMB1_pH7	ZMB1	Neutral	R2	AM114
1167	A8	0.5435	19.45	ZMB1_pH7	ZMB1	Neutral	R2	AM114
1170	A8	0.5383	19.5	ZMB1_pH7	ZMB1	Neutral	R2	AM114
1173	A8	0.5384	19.55	ZMB1_pH7	ZMB1	Neutral	R2	AM114
1176	A8	0.541	19.6	ZMB1_pH7	ZMB1	Neutral	R2	AM114
1179	A8	0.5407	19.65	ZMB1_pH7	ZMB1	Neutral	R2	AM114
1182	A8	0.537	19.7	ZMB1_pH7	ZMB1	Neutral	R2	AM114
1185	A8	0.5394	19.75	ZMB1_pH7	ZMB1	Neutral	R2	AM114
1188	A8	0.5412	19.8	ZMB1_pH7	ZMB1	Neutral	R2	AM114
1191	A8	0.5411	19.85	ZMB1_pH7	ZMB1	Neutral	R2	AM114
1194	A8	0.5395	19.9	ZMB1_pH7	ZMB1	Neutral	R2	AM114
1197	A8	0.5427	19.95	ZMB1_pH7	ZMB1	Neutral	R2	AM114
1200	A8	0.5386	20	ZMB1_pH7	ZMB1	Neutral	R2	AM114
1203	A8	0.5419	20.05	ZMB1_pH7	ZMB1	Neutral	R2	AM114
1206	A8	0.5388	20.1	ZMB1_pH7	ZMB1	Neutral	R2	AM114
1209	A8	0.5405	20.15	ZMB1_pH7	ZMB1	Neutral	R2	AM114
1212	A8	0.5413	20.2	ZMB1_pH7	ZMB1	Neutral	R2	AM114
1215	A8	0.5418	20.25	ZMB1_pH7	ZMB1	Neutral	R2	AM114
1218	A8	0.5444	20.3	ZMB1_pH7	ZMB1	Neutral	R2	AM114
1221	A8	0.5432	20.35	ZMB1_pH7	ZMB1	Neutral	R2	AM114
1224	A8	0.5448	20.4	ZMB1_pH7	ZMB1	Neutral	R2	AM114
1227	A8	0.5446	20.45	ZMB1_pH7	ZMB1	Neutral	R2	AM114
1230	A8	0.5413	20.5	ZMB1_pH7	ZMB1	Neutral	R2	AM114
1233	A8	0.5402	20.55	ZMB1_pH7	ZMB1	Neutral	R2	AM114
1236	A8	0.5427	20.6	ZMB1_pH7	ZMB1	Neutral	R2	AM114
1239	A8	0.5445	20.65	ZMB1_pH7	ZMB1	Neutral	R2	AM114
1242	A8	0.5381	20.7	ZMB1_pH7	ZMB1	Neutral	R2	AM114
1245	A8	0.538	20.75	ZMB1_pH7	ZMB1	Neutral	R2	AM114
1248	A8	0.5387	20.8	ZMB1_pH7	ZMB1	Neutral	R2	AM114
1251	A8	0.5412	20.85	ZMB1_pH7	ZMB1	Neutral	R2	AM114
1254	A8	0.5385	20.9	ZMB1_pH7	ZMB1	Neutral	R2	AM114
1257	A8	0.54	20.95	ZMB1_pH7	ZMB1	Neutral	R2	AM114
1260	A8	0.541	21	ZMB1_pH7	ZMB1	Neutral	R2	AM114
1263	A8	0.5346	21.05	ZMB1_pH7	ZMB1	Neutral	R2	AM114
1266	A8	0.5395	21.1	ZMB1_pH7	ZMB1	Neutral	R2	AM114
1269	A8	0.542	21.15	ZMB1_pH7	ZMB1	Neutral	R2	AM114
1272	A8	0.5398	21.2	ZMB1_pH7	ZMB1	Neutral	R2	AM114
1275	A8	0.5387	21.25	ZMB1_pH7	ZMB1	Neutral	R2	AM114
1278	A8	0.5394	21.3	ZMB1_pH7	ZMB1	Neutral	R2	AM114
1281	A8	0.535	21.35	ZMB1_pH7	ZMB1	Neutral	R2	AM114
1284	A8	0.5381	21.4	ZMB1_pH7	ZMB1	Neutral	R2	AM114
1287	A8	0.5393	21.45	ZMB1_pH7	ZMB1	Neutral	R2	AM114
1290	A8	0.5409	21.5	ZMB1_pH7	ZMB1	Neutral	R2	AM114
1293	A8	0.5431	21.55	ZMB1_pH7	ZMB1	Neutral	R2	AM114
1296	A8	0.5339	21.6	ZMB1_pH7	ZMB1	Neutral	R2	AM114
1299	A8	0.539	21.65	ZMB1_pH7	ZMB1	Neutral	R2	AM114
1302	A8	0.5362	21.7	ZMB1_pH7	ZMB1	Neutral	R2	AM114
1305	A8	0.5382	21.75	ZMB1_pH7	ZMB1	Neutral	R2	AM114
1308	A8	0.5348	21.8	ZMB1_pH7	ZMB1	Neutral	R2	AM114
1311	A8	0.5376	21.85	ZMB1_pH7	ZMB1	Neutral	R2	AM114
1314	A8	0.5349	21.9	ZMB1_pH7	ZMB1	Neutral	R2	AM114
1317	A8	0.5389	21.95	ZMB1_pH7	ZMB1	Neutral	R2	AM114
1320	A8	0.5358	22	ZMB1_pH7	ZMB1	Neutral	R2	AM114
1323	A8	0.5379	22.05	ZMB1_pH7	ZMB1	Neutral	R2	AM114
1326	A8	0.534	22.1	ZMB1_pH7	ZMB1	Neutral	R2	AM114
1329	A8	0.5325	22.15	ZMB1_pH7	ZMB1	Neutral	R2	AM114
1332	A8	0.5376	22.2	ZMB1_pH7	ZMB1	Neutral	R2	AM114
1335	A8	0.536	22.25	ZMB1_pH7	ZMB1	Neutral	R2	AM114
1338	A8	0.5353	22.3	ZMB1_pH7	ZMB1	Neutral	R2	AM114
1341	A8	0.5391	22.35	ZMB1_pH7	ZMB1	Neutral	R2	AM114
1344	A8	0.5354	22.4	ZMB1_pH7	ZMB1	Neutral	R2	AM114
1347	A8	0.5374	22.45	ZMB1_pH7	ZMB1	Neutral	R2	AM114
1350	A8	0.5286	22.5	ZMB1_pH7	ZMB1	Neutral	R2	AM114
1353	A8	0.5364	22.55	ZMB1_pH7	ZMB1	Neutral	R2	AM114
1356	A8	0.5383	22.6	ZMB1_pH7	ZMB1	Neutral	R2	AM114
1359	A8	0.5347	22.65	ZMB1_pH7	ZMB1	Neutral	R2	AM114
1362	A8	0.5417	22.7	ZMB1_pH7	ZMB1	Neutral	R2	AM114
1365	A8	0.5401	22.75	ZMB1_pH7	ZMB1	Neutral	R2	AM114
1368	A8	0.5379	22.8	ZMB1_pH7	ZMB1	Neutral	R2	AM114
1371	A8	0.5408	22.85	ZMB1_pH7	ZMB1	Neutral	R2	AM114
1374	A8	0.5402	22.9	ZMB1_pH7	ZMB1	Neutral	R2	AM114
1377	A8	0.5406	22.95	ZMB1_pH7	ZMB1	Neutral	R2	AM114
1380	A8	0.5398	23	ZMB1_pH7	ZMB1	Neutral	R2	AM114
1383	A8	0.5382	23.05	ZMB1_pH7	ZMB1	Neutral	R2	AM114
1386	A8	0.5368	23.1	ZMB1_pH7	ZMB1	Neutral	R2	AM114
1389	A8	0.5396	23.15	ZMB1_pH7	ZMB1	Neutral	R2	AM114
1392	A8	0.5382	23.2	ZMB1_pH7	ZMB1	Neutral	R2	AM114
1395	A8	0.5402	23.25	ZMB1_pH7	ZMB1	Neutral	R2	AM114
1398	A8	0.5364	23.3	ZMB1_pH7	ZMB1	Neutral	R2	AM114
1401	A8	0.5369	23.35	ZMB1_pH7	ZMB1	Neutral	R2	AM114
1404	A8	0.5396	23.4	ZMB1_pH7	ZMB1	Neutral	R2	AM114
1407	A8	0.5363	23.45	ZMB1_pH7	ZMB1	Neutral	R2	AM114
1410	A8	0.5338	23.5	ZMB1_pH7	ZMB1	Neutral	R2	AM114
1413	A8	0.5356	23.55	ZMB1_pH7	ZMB1	Neutral	R2	AM114
1416	A8	0.5358	23.6	ZMB1_pH7	ZMB1	Neutral	R2	AM114
1419	A8	0.5364	23.65	ZMB1_pH7	ZMB1	Neutral	R2	AM114
1422	A8	0.5323	23.7	ZMB1_pH7	ZMB1	Neutral	R2	AM114
1425	A8	0.5367	23.75	ZMB1_pH7	ZMB1	Neutral	R2	AM114
1428	A8	0.5358	23.8	ZMB1_pH7	ZMB1	Neutral	R2	AM114
1431	A8	0.5339	23.85	ZMB1_pH7	ZMB1	Neutral	R2	AM114
1434	A8	0.5366	23.9	ZMB1_pH7	ZMB1	Neutral	R2	AM114
1437	A8	0.5329	23.95	ZMB1_pH7	ZMB1	Neutral	R2	AM114
1440	A8	0.5352	24	ZMB1_pH7	ZMB1	Neutral	R2	AM114
1443	A8	0.5381	24.05	ZMB1_pH7	ZMB1	Neutral	R2	AM114
1446	A8	0.5334	24.1	ZMB1_pH7	ZMB1	Neutral	R2	AM114
1449	A8	0.5354	24.15	ZMB1_pH7	ZMB1	Neutral	R2	AM114
1452	A8	0.5387	24.2	ZMB1_pH7	ZMB1	Neutral	R2	AM114
1455	A8	0.5384	24.25	ZMB1_pH7	ZMB1	Neutral	R2	AM114
1458	A8	0.5358	24.3	ZMB1_pH7	ZMB1	Neutral	R2	AM114
1461	A8	0.5354	24.35	ZMB1_pH7	ZMB1	Neutral	R2	AM114
1464	A8	0.5396	24.4	ZMB1_pH7	ZMB1	Neutral	R2	AM114
1467	A8	0.5376	24.45	ZMB1_pH7	ZMB1	Neutral	R2	AM114
1470	A8	0.5395	24.5	ZMB1_pH7	ZMB1	Neutral	R2	AM114
1473	A8	0.5377	24.55	ZMB1_pH7	ZMB1	Neutral	R2	AM114
1476	A8	0.5363	24.6	ZMB1_pH7	ZMB1	Neutral	R2	AM114
1479	A8	0.539	24.65	ZMB1_pH7	ZMB1	Neutral	R2	AM114
1482	A8	0.5373	24.7	ZMB1_pH7	ZMB1	Neutral	R2	AM114
1485	A8	0.5369	24.75	ZMB1_pH7	ZMB1	Neutral	R2	AM114
1488	A8	0.5386	24.8	ZMB1_pH7	ZMB1	Neutral	R2	AM114
1491	A8	0.5375	24.85	ZMB1_pH7	ZMB1	Neutral	R2	AM114
1494	A8	0.5394	24.9	ZMB1_pH7	ZMB1	Neutral	R2	AM114
1497	A8	0.5376	24.95	ZMB1_pH7	ZMB1	Neutral	R2	AM114
1500	A8	0.5372	25	ZMB1_pH7	ZMB1	Neutral	R2	AM114
1503	A8	0.534	25.05	ZMB1_pH7	ZMB1	Neutral	R2	AM114
1506	A8	0.5361	25.1	ZMB1_pH7	ZMB1	Neutral	R2	AM114
1509	A8	0.5378	25.15	ZMB1_pH7	ZMB1	Neutral	R2	AM114
1512	A8	0.5381	25.2	ZMB1_pH7	ZMB1	Neutral	R2	AM114
1515	A8	0.5357	25.25	ZMB1_pH7	ZMB1	Neutral	R2	AM114
1518	A8	0.5365	25.3	ZMB1_pH7	ZMB1	Neutral	R2	AM114
1521	A8	0.5384	25.35	ZMB1_pH7	ZMB1	Neutral	R2	AM114
1524	A8	0.5406	25.4	ZMB1_pH7	ZMB1	Neutral	R2	AM114
1527	A8	0.5372	25.45	ZMB1_pH7	ZMB1	Neutral	R2	AM114
1530	A8	0.5387	25.5	ZMB1_pH7	ZMB1	Neutral	R2	AM114
1533	A8	0.5393	25.55	ZMB1_pH7	ZMB1	Neutral	R2	AM114
1536	A8	0.5402	25.6	ZMB1_pH7	ZMB1	Neutral	R2	AM114
1539	A8	0.5416	25.65	ZMB1_pH7	ZMB1	Neutral	R2	AM114
1542	A8	0.5391	25.7	ZMB1_pH7	ZMB1	Neutral	R2	AM114
1545	A8	0.5399	25.75	ZMB1_pH7	ZMB1	Neutral	R2	AM114
1548	A8	0.5402	25.8	ZMB1_pH7	ZMB1	Neutral	R2	AM114
1551	A8	0.5397	25.85	ZMB1_pH7	ZMB1	Neutral	R2	AM114
1554	A8	0.5418	25.9	ZMB1_pH7	ZMB1	Neutral	R2	AM114
1557	A8	0.5394	25.95	ZMB1_pH7	ZMB1	Neutral	R2	AM114
1560	A8	0.5407	26	ZMB1_pH7	ZMB1	Neutral	R2	AM114
1563	A8	0.5401	26.05	ZMB1_pH7	ZMB1	Neutral	R2	AM114
1566	A8	0.5396	26.1	ZMB1_pH7	ZMB1	Neutral	R2	AM114
1569	A8	0.54	26.15	ZMB1_pH7	ZMB1	Neutral	R2	AM114
1572	A8	0.5391	26.2	ZMB1_pH7	ZMB1	Neutral	R2	AM114
1575	A8	0.5396	26.25	ZMB1_pH7	ZMB1	Neutral	R2	AM114
1578	A8	0.5393	26.3	ZMB1_pH7	ZMB1	Neutral	R2	AM114
1581	A8	0.5382	26.35	ZMB1_pH7	ZMB1	Neutral	R2	AM114
1584	A8	0.5383	26.4	ZMB1_pH7	ZMB1	Neutral	R2	AM114
1587	A8	0.5392	26.45	ZMB1_pH7	ZMB1	Neutral	R2	AM114
1590	A8	0.5414	26.5	ZMB1_pH7	ZMB1	Neutral	R2	AM114
1593	A8	0.5416	26.55	ZMB1_pH7	ZMB1	Neutral	R2	AM114
1596	A8	0.5375	26.6	ZMB1_pH7	ZMB1	Neutral	R2	AM114
1599	A8	0.5388	26.65	ZMB1_pH7	ZMB1	Neutral	R2	AM114
1602	A8	0.5417	26.7	ZMB1_pH7	ZMB1	Neutral	R2	AM114
1605	A8	0.5386	26.75	ZMB1_pH7	ZMB1	Neutral	R2	AM114
1608	A8	0.5376	26.8	ZMB1_pH7	ZMB1	Neutral	R2	AM114
1611	A8	0.5357	26.85	ZMB1_pH7	ZMB1	Neutral	R2	AM114
1614	A8	0.5398	26.9	ZMB1_pH7	ZMB1	Neutral	R2	AM114
1617	A8	0.5393	26.95	ZMB1_pH7	ZMB1	Neutral	R2	AM114
1620	A8	0.539	27	ZMB1_pH7	ZMB1	Neutral	R2	AM114
1623	A8	0.5413	27.05	ZMB1_pH7	ZMB1	Neutral	R2	AM114
1626	A8	0.5388	27.1	ZMB1_pH7	ZMB1	Neutral	R2	AM114
1629	A8	0.5393	27.15	ZMB1_pH7	ZMB1	Neutral	R2	AM114
1632	A8	0.5411	27.2	ZMB1_pH7	ZMB1	Neutral	R2	AM114
1635	A8	0.541	27.25	ZMB1_pH7	ZMB1	Neutral	R2	AM114
1638	A8	0.5399	27.3	ZMB1_pH7	ZMB1	Neutral	R2	AM114
1641	A8	0.5409	27.35	ZMB1_pH7	ZMB1	Neutral	R2	AM114
1644	A8	0.5424	27.4	ZMB1_pH7	ZMB1	Neutral	R2	AM114
1647	A8	0.5413	27.45	ZMB1_pH7	ZMB1	Neutral	R2	AM114
1650	A8	0.5424	27.5	ZMB1_pH7	ZMB1	Neutral	R2	AM114
1653	A8	0.5418	27.55	ZMB1_pH7	ZMB1	Neutral	R2	AM114
1656	A8	0.5416	27.6	ZMB1_pH7	ZMB1	Neutral	R2	AM114
1659	A8	0.5422	27.65	ZMB1_pH7	ZMB1	Neutral	R2	AM114
1662	A8	0.5377	27.7	ZMB1_pH7	ZMB1	Neutral	R2	AM114
1665	A8	0.5375	27.75	ZMB1_pH7	ZMB1	Neutral	R2	AM114
1668	A8	0.5424	27.8	ZMB1_pH7	ZMB1	Neutral	R2	AM114
1671	A8	0.5408	27.85	ZMB1_pH7	ZMB1	Neutral	R2	AM114
1674	A8	0.5371	27.9	ZMB1_pH7	ZMB1	Neutral	R2	AM114
1677	A8	0.5369	27.95	ZMB1_pH7	ZMB1	Neutral	R2	AM114
1680	A8	0.5358	28	ZMB1_pH7	ZMB1	Neutral	R2	AM114
1683	A8	0.5413	28.05	ZMB1_pH7	ZMB1	Neutral	R2	AM114
1686	A8	0.5426	28.1	ZMB1_pH7	ZMB1	Neutral	R2	AM114
1689	A8	0.5404	28.15	ZMB1_pH7	ZMB1	Neutral	R2	AM114
1692	A8	0.5396	28.2	ZMB1_pH7	ZMB1	Neutral	R2	AM114
1695	A8	0.5377	28.25	ZMB1_pH7	ZMB1	Neutral	R2	AM114
1698	A8	0.538	28.3	ZMB1_pH7	ZMB1	Neutral	R2	AM114
1701	A8	0.5399	28.35	ZMB1_pH7	ZMB1	Neutral	R2	AM114
1704	A8	0.5394	28.4	ZMB1_pH7	ZMB1	Neutral	R2	AM114
1707	A8	0.54	28.45	ZMB1_pH7	ZMB1	Neutral	R2	AM114
1710	A8	0.5399	28.5	ZMB1_pH7	ZMB1	Neutral	R2	AM114
1713	A8	0.539	28.55	ZMB1_pH7	ZMB1	Neutral	R2	AM114
1716	A8	0.539	28.6	ZMB1_pH7	ZMB1	Neutral	R2	AM114
1719	A8	0.539	28.65	ZMB1_pH7	ZMB1	Neutral	R2	AM114
1722	A8	0.5378	28.7	ZMB1_pH7	ZMB1	Neutral	R2	AM114
1725	A8	0.5362	28.75	ZMB1_pH7	ZMB1	Neutral	R2	AM114
1728	A8	0.5403	28.8	ZMB1_pH7	ZMB1	Neutral	R2	AM114
1731	A8	0.5399	28.85	ZMB1_pH7	ZMB1	Neutral	R2	AM114
1734	A8	0.5404	28.9	ZMB1_pH7	ZMB1	Neutral	R2	AM114
1737	A8	0.5388	28.95	ZMB1_pH7	ZMB1	Neutral	R2	AM114
1740	A8	0.539	29	ZMB1_pH7	ZMB1	Neutral	R2	AM114
1743	A8	0.5412	29.05	ZMB1_pH7	ZMB1	Neutral	R2	AM114
1746	A8	0.5401	29.1	ZMB1_pH7	ZMB1	Neutral	R2	AM114
1749	A8	0.5396	29.15	ZMB1_pH7	ZMB1	Neutral	R2	AM114
1752	A8	0.5396	29.2	ZMB1_pH7	ZMB1	Neutral	R2	AM114
1755	A8	0.5397	29.25	ZMB1_pH7	ZMB1	Neutral	R2	AM114
1758	A8	0.5382	29.3	ZMB1_pH7	ZMB1	Neutral	R2	AM114
1761	A8	0.5397	29.35	ZMB1_pH7	ZMB1	Neutral	R2	AM114
1764	A8	0.5407	29.4	ZMB1_pH7	ZMB1	Neutral	R2	AM114
1767	A8	0.5405	29.45	ZMB1_pH7	ZMB1	Neutral	R2	AM114
1770	A8	0.5403	29.5	ZMB1_pH7	ZMB1	Neutral	R2	AM114
1773	A8	0.5395	29.55	ZMB1_pH7	ZMB1	Neutral	R2	AM114
1776	A8	0.541	29.6	ZMB1_pH7	ZMB1	Neutral	R2	AM114
1779	A8	0.5383	29.65	ZMB1_pH7	ZMB1	Neutral	R2	AM114
1782	A8	0.5401	29.7	ZMB1_pH7	ZMB1	Neutral	R2	AM114
1785	A8	0.538	29.75	ZMB1_pH7	ZMB1	Neutral	R2	AM114
1788	A8	0.5423	29.8	ZMB1_pH7	ZMB1	Neutral	R2	AM114
1791	A8	0.5428	29.85	ZMB1_pH7	ZMB1	Neutral	R2	AM114
1794	A8	0.5413	29.9	ZMB1_pH7	ZMB1	Neutral	R2	AM114
1797	A8	0.5369	29.95	ZMB1_pH7	ZMB1	Neutral	R2	AM114
1800	A8	0.5399	30	ZMB1_pH7	ZMB1	Neutral	R2	AM114
1803	A8	0.5388	30.05	ZMB1_pH7	ZMB1	Neutral	R2	AM114
1806	A8	0.5412	30.1	ZMB1_pH7	ZMB1	Neutral	R2	AM114
1809	A8	0.5401	30.15	ZMB1_pH7	ZMB1	Neutral	R2	AM114
1812	A8	0.5393	30.2	ZMB1_pH7	ZMB1	Neutral	R2	AM114
1815	A8	0.537	30.25	ZMB1_pH7	ZMB1	Neutral	R2	AM114
1818	A8	0.5393	30.3	ZMB1_pH7	ZMB1	Neutral	R2	AM114
1821	A8	0.5387	30.35	ZMB1_pH7	ZMB1	Neutral	R2	AM114
1824	A8	0.5386	30.4	ZMB1_pH7	ZMB1	Neutral	R2	AM114
1827	A8	0.5396	30.45	ZMB1_pH7	ZMB1	Neutral	R2	AM114
1830	A8	0.5379	30.5	ZMB1_pH7	ZMB1	Neutral	R2	AM114
1833	A8	0.5395	30.55	ZMB1_pH7	ZMB1	Neutral	R2	AM114
1836	A8	0.5386	30.6	ZMB1_pH7	ZMB1	Neutral	R2	AM114
1839	A8	0.5394	30.65	ZMB1_pH7	ZMB1	Neutral	R2	AM114
1842	A8	0.5386	30.7	ZMB1_pH7	ZMB1	Neutral	R2	AM114
1845	A8	0.5372	30.75	ZMB1_pH7	ZMB1	Neutral	R2	AM114
1848	A8	0.5375	30.8	ZMB1_pH7	ZMB1	Neutral	R2	AM114
1851	A8	0.5396	30.85	ZMB1_pH7	ZMB1	Neutral	R2	AM114
1854	A8	0.5368	30.9	ZMB1_pH7	ZMB1	Neutral	R2	AM114
1857	A8	0.5377	30.95	ZMB1_pH7	ZMB1	Neutral	R2	AM114
1860	A8	0.5365	31	ZMB1_pH7	ZMB1	Neutral	R2	AM114
1863	A8	0.5363	31.05	ZMB1_pH7	ZMB1	Neutral	R2	AM114
1866	A8	0.5373	31.1	ZMB1_pH7	ZMB1	Neutral	R2	AM114
1869	A8	0.5367	31.15	ZMB1_pH7	ZMB1	Neutral	R2	AM114
1872	A8	0.5359	31.2	ZMB1_pH7	ZMB1	Neutral	R2	AM114
1875	A8	0.5336	31.25	ZMB1_pH7	ZMB1	Neutral	R2	AM114
1878	A8	0.535	31.3	ZMB1_pH7	ZMB1	Neutral	R2	AM114
1881	A8	0.536	31.35	ZMB1_pH7	ZMB1	Neutral	R2	AM114
1884	A8	0.5367	31.4	ZMB1_pH7	ZMB1	Neutral	R2	AM114
1887	A8	0.534	31.45	ZMB1_pH7	ZMB1	Neutral	R2	AM114
1890	A8	0.5343	31.5	ZMB1_pH7	ZMB1	Neutral	R2	AM114
1893	A8	0.5361	31.55	ZMB1_pH7	ZMB1	Neutral	R2	AM114
1896	A8	0.5357	31.6	ZMB1_pH7	ZMB1	Neutral	R2	AM114
1899	A8	0.5346	31.65	ZMB1_pH7	ZMB1	Neutral	R2	AM114
1902	A8	0.5346	31.7	ZMB1_pH7	ZMB1	Neutral	R2	AM114
1905	A8	0.5337	31.75	ZMB1_pH7	ZMB1	Neutral	R2	AM114
1908	A8	0.533	31.8	ZMB1_pH7	ZMB1	Neutral	R2	AM114
1911	A8	0.5325	31.85	ZMB1_pH7	ZMB1	Neutral	R2	AM114
1914	A8	0.5336	31.9	ZMB1_pH7	ZMB1	Neutral	R2	AM114
1917	A8	0.5338	31.95	ZMB1_pH7	ZMB1	Neutral	R2	AM114
1920	A8	0.5314	32	ZMB1_pH7	ZMB1	Neutral	R2	AM114
1923	A8	0.5289	32.05	ZMB1_pH7	ZMB1	Neutral	R2	AM114
1926	A8	0.532	32.1	ZMB1_pH7	ZMB1	Neutral	R2	AM114
1929	A8	0.5319	32.15	ZMB1_pH7	ZMB1	Neutral	R2	AM114
1932	A8	0.5335	32.2	ZMB1_pH7	ZMB1	Neutral	R2	AM114
1935	A8	0.5324	32.25	ZMB1_pH7	ZMB1	Neutral	R2	AM114
1938	A8	0.5317	32.3	ZMB1_pH7	ZMB1	Neutral	R2	AM114
1941	A8	0.5313	32.35	ZMB1_pH7	ZMB1	Neutral	R2	AM114
1944	A8	0.5323	32.4	ZMB1_pH7	ZMB1	Neutral	R2	AM114
1947	A8	0.5326	32.45	ZMB1_pH7	ZMB1	Neutral	R2	AM114
1950	A8	0.5325	32.5	ZMB1_pH7	ZMB1	Neutral	R2	AM114
1953	A8	0.5336	32.55	ZMB1_pH7	ZMB1	Neutral	R2	AM114
1956	A8	0.5324	32.6	ZMB1_pH7	ZMB1	Neutral	R2	AM114
1959	A8	0.533	32.65	ZMB1_pH7	ZMB1	Neutral	R2	AM114
1962	A8	0.5321	32.7	ZMB1_pH7	ZMB1	Neutral	R2	AM114
1965	A8	0.5293	32.75	ZMB1_pH7	ZMB1	Neutral	R2	AM114
1968	A8	0.5307	32.8	ZMB1_pH7	ZMB1	Neutral	R2	AM114
1971	A8	0.531	32.85	ZMB1_pH7	ZMB1	Neutral	R2	AM114
1974	A8	0.5318	32.9	ZMB1_pH7	ZMB1	Neutral	R2	AM114
1977	A8	0.5292	32.95	ZMB1_pH7	ZMB1	Neutral	R2	AM114
1980	A8	0.5294	33	ZMB1_pH7	ZMB1	Neutral	R2	AM114
1983	A8	0.5314	33.05	ZMB1_pH7	ZMB1	Neutral	R2	AM114
1986	A8	0.5306	33.1	ZMB1_pH7	ZMB1	Neutral	R2	AM114
1989	A8	0.5319	33.15	ZMB1_pH7	ZMB1	Neutral	R2	AM114
1992	A8	0.5317	33.2	ZMB1_pH7	ZMB1	Neutral	R2	AM114
1995	A8	0.5289	33.25	ZMB1_pH7	ZMB1	Neutral	R2	AM114
1998	A8	0.5292	33.3	ZMB1_pH7	ZMB1	Neutral	R2	AM114
2001	A8	0.5314	33.35	ZMB1_pH7	ZMB1	Neutral	R2	AM114
2004	A8	0.5299	33.4	ZMB1_pH7	ZMB1	Neutral	R2	AM114
2007	A8	0.5313	33.45	ZMB1_pH7	ZMB1	Neutral	R2	AM114
2010	A8	0.5296	33.5	ZMB1_pH7	ZMB1	Neutral	R2	AM114
2013	A8	0.5296	33.55	ZMB1_pH7	ZMB1	Neutral	R2	AM114
2016	A8	0.5288	33.6	ZMB1_pH7	ZMB1	Neutral	R2	AM114
2019	A8	0.5297	33.65	ZMB1_pH7	ZMB1	Neutral	R2	AM114
2022	A8	0.5308	33.7	ZMB1_pH7	ZMB1	Neutral	R2	AM114
2025	A8	0.5301	33.75	ZMB1_pH7	ZMB1	Neutral	R2	AM114
2028	A8	0.5305	33.8	ZMB1_pH7	ZMB1	Neutral	R2	AM114
2031	A8	0.5306	33.85	ZMB1_pH7	ZMB1	Neutral	R2	AM114
2034	A8	0.5296	33.9	ZMB1_pH7	ZMB1	Neutral	R2	AM114
2037	A8	0.5308	33.95	ZMB1_pH7	ZMB1	Neutral	R2	AM114
2040	A8	0.5294	34	ZMB1_pH7	ZMB1	Neutral	R2	AM114
2043	A8	0.5281	34.05	ZMB1_pH7	ZMB1	Neutral	R2	AM114
2046	A8	0.5288	34.1	ZMB1_pH7	ZMB1	Neutral	R2	AM114
2049	A8	0.5309	34.15	ZMB1_pH7	ZMB1	Neutral	R2	AM114
2052	A8	0.5297	34.2	ZMB1_pH7	ZMB1	Neutral	R2	AM114
2055	A8	0.5286	34.25	ZMB1_pH7	ZMB1	Neutral	R2	AM114
2058	A8	0.5288	34.3	ZMB1_pH7	ZMB1	Neutral	R2	AM114
2061	A8	0.5287	34.35	ZMB1_pH7	ZMB1	Neutral	R2	AM114
2064	A8	0.5272	34.4	ZMB1_pH7	ZMB1	Neutral	R2	AM114
2067	A8	0.5296	34.45	ZMB1_pH7	ZMB1	Neutral	R2	AM114
2070	A8	0.5296	34.5	ZMB1_pH7	ZMB1	Neutral	R2	AM114
2073	A8	0.5281	34.55	ZMB1_pH7	ZMB1	Neutral	R2	AM114
2076	A8	0.528	34.6	ZMB1_pH7	ZMB1	Neutral	R2	AM114
2079	A8	0.5278	34.65	ZMB1_pH7	ZMB1	Neutral	R2	AM114
2082	A8	0.5272	34.7	ZMB1_pH7	ZMB1	Neutral	R2	AM114
2085	A8	0.5289	34.75	ZMB1_pH7	ZMB1	Neutral	R2	AM114
2088	A8	0.5279	34.8	ZMB1_pH7	ZMB1	Neutral	R2	AM114
2091	A8	0.5256	34.85	ZMB1_pH7	ZMB1	Neutral	R2	AM114
2094	A8	0.5273	34.9	ZMB1_pH7	ZMB1	Neutral	R2	AM114
2097	A8	0.5264	34.95	ZMB1_pH7	ZMB1	Neutral	R2	AM114
2100	A8	0.5268	35	ZMB1_pH7	ZMB1	Neutral	R2	AM114
2103	A8	0.5268	35.05	ZMB1_pH7	ZMB1	Neutral	R2	AM114
2106	A8	0.5273	35.1	ZMB1_pH7	ZMB1	Neutral	R2	AM114
2109	A8	0.525	35.15	ZMB1_pH7	ZMB1	Neutral	R2	AM114
2112	A8	0.5241	35.2	ZMB1_pH7	ZMB1	Neutral	R2	AM114
2115	A8	0.5244	35.25	ZMB1_pH7	ZMB1	Neutral	R2	AM114
2118	A8	0.5255	35.3	ZMB1_pH7	ZMB1	Neutral	R2	AM114
2121	A8	0.526	35.35	ZMB1_pH7	ZMB1	Neutral	R2	AM114
2124	A8	0.5257	35.4	ZMB1_pH7	ZMB1	Neutral	R2	AM114
2127	A8	0.5245	35.45	ZMB1_pH7	ZMB1	Neutral	R2	AM114
2130	A8	0.5257	35.5	ZMB1_pH7	ZMB1	Neutral	R2	AM114
2133	A8	0.5236	35.55	ZMB1_pH7	ZMB1	Neutral	R2	AM114
2136	A8	0.5246	35.6	ZMB1_pH7	ZMB1	Neutral	R2	AM114
2139	A8	0.5249	35.65	ZMB1_pH7	ZMB1	Neutral	R2	AM114
2142	A8	0.524	35.7	ZMB1_pH7	ZMB1	Neutral	R2	AM114
2145	A8	0.5241	35.75	ZMB1_pH7	ZMB1	Neutral	R2	AM114
2148	A8	0.5237	35.8	ZMB1_pH7	ZMB1	Neutral	R2	AM114
2151	A8	0.5249	35.85	ZMB1_pH7	ZMB1	Neutral	R2	AM114
2154	A8	0.5215	35.9	ZMB1_pH7	ZMB1	Neutral	R2	AM114
2157	A8	0.5247	35.95	ZMB1_pH7	ZMB1	Neutral	R2	AM114
2160	A8	0.5228	36	ZMB1_pH7	ZMB1	Neutral	R2	AM114
2163	A8	0.524	36.05	ZMB1_pH7	ZMB1	Neutral	R2	AM114
2166	A8	0.5241	36.1	ZMB1_pH7	ZMB1	Neutral	R2	AM114
2169	A8	0.5241	36.15	ZMB1_pH7	ZMB1	Neutral	R2	AM114
2172	A8	0.5232	36.2	ZMB1_pH7	ZMB1	Neutral	R2	AM114
2175	A8	0.5244	36.25	ZMB1_pH7	ZMB1	Neutral	R2	AM114
2178	A8	0.523	36.3	ZMB1_pH7	ZMB1	Neutral	R2	AM114
2181	A8	0.522	36.35	ZMB1_pH7	ZMB1	Neutral	R2	AM114
2184	A8	0.5218	36.4	ZMB1_pH7	ZMB1	Neutral	R2	AM114
2187	A8	0.5234	36.45	ZMB1_pH7	ZMB1	Neutral	R2	AM114
2190	A8	0.5216	36.5	ZMB1_pH7	ZMB1	Neutral	R2	AM114
2193	A8	0.5224	36.55	ZMB1_pH7	ZMB1	Neutral	R2	AM114
2196	A8	0.523	36.6	ZMB1_pH7	ZMB1	Neutral	R2	AM114
2199	A8	0.5221	36.65	ZMB1_pH7	ZMB1	Neutral	R2	AM114
2202	A8	0.5207	36.7	ZMB1_pH7	ZMB1	Neutral	R2	AM114
2205	A8	0.5218	36.75	ZMB1_pH7	ZMB1	Neutral	R2	AM114
2208	A8	0.5225	36.8	ZMB1_pH7	ZMB1	Neutral	R2	AM114
2211	A8	0.5224	36.85	ZMB1_pH7	ZMB1	Neutral	R2	AM114
2214	A8	0.5219	36.9	ZMB1_pH7	ZMB1	Neutral	R2	AM114
2217	A8	0.5224	36.95	ZMB1_pH7	ZMB1	Neutral	R2	AM114
2220	A8	0.522	37	ZMB1_pH7	ZMB1	Neutral	R2	AM114
2223	A8	0.5224	37.05	ZMB1_pH7	ZMB1	Neutral	R2	AM114
2226	A8	0.5226	37.1	ZMB1_pH7	ZMB1	Neutral	R2	AM114
2229	A8	0.521	37.15	ZMB1_pH7	ZMB1	Neutral	R2	AM114
2232	A8	0.5215	37.2	ZMB1_pH7	ZMB1	Neutral	R2	AM114
2235	A8	0.5232	37.25	ZMB1_pH7	ZMB1	Neutral	R2	AM114
2238	A8	0.5225	37.3	ZMB1_pH7	ZMB1	Neutral	R2	AM114
2241	A8	0.5228	37.35	ZMB1_pH7	ZMB1	Neutral	R2	AM114
2244	A8	0.5225	37.4	ZMB1_pH7	ZMB1	Neutral	R2	AM114
2247	A8	0.5212	37.45	ZMB1_pH7	ZMB1	Neutral	R2	AM114
2250	A8	0.5212	37.5	ZMB1_pH7	ZMB1	Neutral	R2	AM114
2253	A8	0.5213	37.55	ZMB1_pH7	ZMB1	Neutral	R2	AM114
2256	A8	0.5226	37.6	ZMB1_pH7	ZMB1	Neutral	R2	AM114
2259	A8	0.5213	37.65	ZMB1_pH7	ZMB1	Neutral	R2	AM114
2262	A8	0.5217	37.7	ZMB1_pH7	ZMB1	Neutral	R2	AM114
2265	A8	0.5214	37.75	ZMB1_pH7	ZMB1	Neutral	R2	AM114
2268	A8	0.5226	37.8	ZMB1_pH7	ZMB1	Neutral	R2	AM114
2271	A8	0.5211	37.85	ZMB1_pH7	ZMB1	Neutral	R2	AM114
2274	A8	0.5223	37.9	ZMB1_pH7	ZMB1	Neutral	R2	AM114
2277	A8	0.5226	37.95	ZMB1_pH7	ZMB1	Neutral	R2	AM114
2280	A8	0.5224	38	ZMB1_pH7	ZMB1	Neutral	R2	AM114
2283	A8	0.5221	38.05	ZMB1_pH7	ZMB1	Neutral	R2	AM114
2286	A8	0.5205	38.1	ZMB1_pH7	ZMB1	Neutral	R2	AM114
2289	A8	0.5232	38.15	ZMB1_pH7	ZMB1	Neutral	R2	AM114
2292	A8	0.5225	38.2	ZMB1_pH7	ZMB1	Neutral	R2	AM114
2295	A8	0.523	38.25	ZMB1_pH7	ZMB1	Neutral	R2	AM114
2298	A8	0.5229	38.3	ZMB1_pH7	ZMB1	Neutral	R2	AM114
2301	A8	0.5225	38.35	ZMB1_pH7	ZMB1	Neutral	R2	AM114
2304	A8	0.523	38.4	ZMB1_pH7	ZMB1	Neutral	R2	AM114
2307	A8	0.5215	38.45	ZMB1_pH7	ZMB1	Neutral	R2	AM114
2310	A8	0.5229	38.5	ZMB1_pH7	ZMB1	Neutral	R2	AM114
2313	A8	0.5233	38.55	ZMB1_pH7	ZMB1	Neutral	R2	AM114
2316	A8	0.5226	38.6	ZMB1_pH7	ZMB1	Neutral	R2	AM114
2319	A8	0.5233	38.65	ZMB1_pH7	ZMB1	Neutral	R2	AM114
2322	A8	0.5222	38.7	ZMB1_pH7	ZMB1	Neutral	R2	AM114
2325	A8	0.5213	38.75	ZMB1_pH7	ZMB1	Neutral	R2	AM114
2328	A8	0.5227	38.8	ZMB1_pH7	ZMB1	Neutral	R2	AM114
2331	A8	0.5218	38.85	ZMB1_pH7	ZMB1	Neutral	R2	AM114
2334	A8	0.5227	38.9	ZMB1_pH7	ZMB1	Neutral	R2	AM114
2337	A8	0.5226	38.95	ZMB1_pH7	ZMB1	Neutral	R2	AM114
2340	A8	0.5222	39	ZMB1_pH7	ZMB1	Neutral	R2	AM114
2343	A8	0.5228	39.05	ZMB1_pH7	ZMB1	Neutral	R2	AM114
2346	A8	0.5237	39.1	ZMB1_pH7	ZMB1	Neutral	R2	AM114
2349	A8	0.5234	39.15	ZMB1_pH7	ZMB1	Neutral	R2	AM114
2352	A8	0.5228	39.2	ZMB1_pH7	ZMB1	Neutral	R2	AM114
2355	A8	0.5232	39.25	ZMB1_pH7	ZMB1	Neutral	R2	AM114
2358	A8	0.5225	39.3	ZMB1_pH7	ZMB1	Neutral	R2	AM114
2361	A8	0.5227	39.35	ZMB1_pH7	ZMB1	Neutral	R2	AM114
2364	A8	0.5227	39.4	ZMB1_pH7	ZMB1	Neutral	R2	AM114
2367	A8	0.5232	39.45	ZMB1_pH7	ZMB1	Neutral	R2	AM114
2370	A8	0.5224	39.5	ZMB1_pH7	ZMB1	Neutral	R2	AM114
2373	A8	0.5227	39.55	ZMB1_pH7	ZMB1	Neutral	R2	AM114
2376	A8	0.5218	39.6	ZMB1_pH7	ZMB1	Neutral	R2	AM114
2379	A8	0.5226	39.65	ZMB1_pH7	ZMB1	Neutral	R2	AM114
2382	A8	0.5238	39.7	ZMB1_pH7	ZMB1	Neutral	R2	AM114
2385	A8	0.5222	39.75	ZMB1_pH7	ZMB1	Neutral	R2	AM114
2388	A8	0.5246	39.8	ZMB1_pH7	ZMB1	Neutral	R2	AM114
2391	A8	0.5242	39.85	ZMB1_pH7	ZMB1	Neutral	R2	AM114
2394	A8	0.5237	39.9	ZMB1_pH7	ZMB1	Neutral	R2	AM114
2397	A8	0.524	39.95	ZMB1_pH7	ZMB1	Neutral	R2	AM114
2400	A8	0.5242	40	ZMB1_pH7	ZMB1	Neutral	R2	AM114
2403	A8	0.5244	40.05	ZMB1_pH7	ZMB1	Neutral	R2	AM114
2406	A8	0.5231	40.1	ZMB1_pH7	ZMB1	Neutral	R2	AM114
2409	A8	0.5241	40.15	ZMB1_pH7	ZMB1	Neutral	R2	AM114
2412	A8	0.5247	40.2	ZMB1_pH7	ZMB1	Neutral	R2	AM114
2415	A8	0.5237	40.25	ZMB1_pH7	ZMB1	Neutral	R2	AM114
2418	A8	0.5237	40.3	ZMB1_pH7	ZMB1	Neutral	R2	AM114
2421	A8	0.5246	40.35	ZMB1_pH7	ZMB1	Neutral	R2	AM114
2424	A8	0.5252	40.4	ZMB1_pH7	ZMB1	Neutral	R2	AM114
2427	A8	0.5236	40.45	ZMB1_pH7	ZMB1	Neutral	R2	AM114
2430	A8	0.5245	40.5	ZMB1_pH7	ZMB1	Neutral	R2	AM114
2433	A8	0.5236	40.55	ZMB1_pH7	ZMB1	Neutral	R2	AM114
2436	A8	0.5257	40.6	ZMB1_pH7	ZMB1	Neutral	R2	AM114
2439	A8	0.5239	40.65	ZMB1_pH7	ZMB1	Neutral	R2	AM114
2442	A8	0.5248	40.7	ZMB1_pH7	ZMB1	Neutral	R2	AM114
2445	A8	0.5237	40.75	ZMB1_pH7	ZMB1	Neutral	R2	AM114
2448	A8	0.5237	40.8	ZMB1_pH7	ZMB1	Neutral	R2	AM114
2451	A8	0.5246	40.85	ZMB1_pH7	ZMB1	Neutral	R2	AM114
2454	A8	0.5252	40.9	ZMB1_pH7	ZMB1	Neutral	R2	AM114
2457	A8	0.5241	40.95	ZMB1_pH7	ZMB1	Neutral	R2	AM114
2460	A8	0.5236	41	ZMB1_pH7	ZMB1	Neutral	R2	AM114
2463	A8	0.5245	41.05	ZMB1_pH7	ZMB1	Neutral	R2	AM114
2466	A8	0.5255	41.1	ZMB1_pH7	ZMB1	Neutral	R2	AM114
2469	A8	0.5254	41.15	ZMB1_pH7	ZMB1	Neutral	R2	AM114
2472	A8	0.5257	41.2	ZMB1_pH7	ZMB1	Neutral	R2	AM114
2475	A8	0.5257	41.25	ZMB1_pH7	ZMB1	Neutral	R2	AM114
2478	A8	0.5255	41.3	ZMB1_pH7	ZMB1	Neutral	R2	AM114
2481	A8	0.5253	41.35	ZMB1_pH7	ZMB1	Neutral	R2	AM114
2484	A8	0.5268	41.4	ZMB1_pH7	ZMB1	Neutral	R2	AM114
2487	A8	0.5267	41.45	ZMB1_pH7	ZMB1	Neutral	R2	AM114
2490	A8	0.527	41.5	ZMB1_pH7	ZMB1	Neutral	R2	AM114
2493	A8	0.5268	41.55	ZMB1_pH7	ZMB1	Neutral	R2	AM114
2496	A8	0.5259	41.6	ZMB1_pH7	ZMB1	Neutral	R2	AM114
2499	A8	0.5267	41.65	ZMB1_pH7	ZMB1	Neutral	R2	AM114
2502	A8	0.5267	41.7	ZMB1_pH7	ZMB1	Neutral	R2	AM114
2505	A8	0.5274	41.75	ZMB1_pH7	ZMB1	Neutral	R2	AM114
2508	A8	0.5272	41.8	ZMB1_pH7	ZMB1	Neutral	R2	AM114
2511	A8	0.5273	41.85	ZMB1_pH7	ZMB1	Neutral	R2	AM114
2514	A8	0.5269	41.9	ZMB1_pH7	ZMB1	Neutral	R2	AM114
2517	A8	0.5257	41.95	ZMB1_pH7	ZMB1	Neutral	R2	AM114
2520	A8	0.5268	42	ZMB1_pH7	ZMB1	Neutral	R2	AM114
2523	A8	0.5267	42.05	ZMB1_pH7	ZMB1	Neutral	R2	AM114
2526	A8	0.5267	42.1	ZMB1_pH7	ZMB1	Neutral	R2	AM114
2529	A8	0.526	42.15	ZMB1_pH7	ZMB1	Neutral	R2	AM114
2532	A8	0.5276	42.2	ZMB1_pH7	ZMB1	Neutral	R2	AM114
2535	A8	0.5268	42.25	ZMB1_pH7	ZMB1	Neutral	R2	AM114
2538	A8	0.526	42.3	ZMB1_pH7	ZMB1	Neutral	R2	AM114
2541	A8	0.526	42.35	ZMB1_pH7	ZMB1	Neutral	R2	AM114
2544	A8	0.5274	42.4	ZMB1_pH7	ZMB1	Neutral	R2	AM114
2547	A8	0.5269	42.45	ZMB1_pH7	ZMB1	Neutral	R2	AM114
2550	A8	0.5267	42.5	ZMB1_pH7	ZMB1	Neutral	R2	AM114
2553	A8	0.5273	42.55	ZMB1_pH7	ZMB1	Neutral	R2	AM114
2556	A8	0.5285	42.6	ZMB1_pH7	ZMB1	Neutral	R2	AM114
2559	A8	0.5278	42.65	ZMB1_pH7	ZMB1	Neutral	R2	AM114
2562	A8	0.5275	42.7	ZMB1_pH7	ZMB1	Neutral	R2	AM114
2565	A8	0.5275	42.75	ZMB1_pH7	ZMB1	Neutral	R2	AM114
2568	A8	0.5287	42.8	ZMB1_pH7	ZMB1	Neutral	R2	AM114
2571	A8	0.5286	42.85	ZMB1_pH7	ZMB1	Neutral	R2	AM114
2574	A8	0.5287	42.9	ZMB1_pH7	ZMB1	Neutral	R2	AM114
2577	A8	0.5291	42.95	ZMB1_pH7	ZMB1	Neutral	R2	AM114
2580	A8	0.5288	43	ZMB1_pH7	ZMB1	Neutral	R2	AM114
2583	A8	0.5292	43.05	ZMB1_pH7	ZMB1	Neutral	R2	AM114
2586	A8	0.5294	43.1	ZMB1_pH7	ZMB1	Neutral	R2	AM114
2589	A8	0.53	43.15	ZMB1_pH7	ZMB1	Neutral	R2	AM114
2592	A8	0.5305	43.2	ZMB1_pH7	ZMB1	Neutral	R2	AM114
2595	A8	0.5283	43.25	ZMB1_pH7	ZMB1	Neutral	R2	AM114
2598	A8	0.5298	43.3	ZMB1_pH7	ZMB1	Neutral	R2	AM114
2601	A8	0.528	43.35	ZMB1_pH7	ZMB1	Neutral	R2	AM114
2604	A8	0.5306	43.4	ZMB1_pH7	ZMB1	Neutral	R2	AM114
2607	A8	0.5299	43.45	ZMB1_pH7	ZMB1	Neutral	R2	AM114
2610	A8	0.5293	43.5	ZMB1_pH7	ZMB1	Neutral	R2	AM114
2613	A8	0.5303	43.55	ZMB1_pH7	ZMB1	Neutral	R2	AM114
2616	A8	0.531	43.6	ZMB1_pH7	ZMB1	Neutral	R2	AM114
2619	A8	0.5306	43.65	ZMB1_pH7	ZMB1	Neutral	R2	AM114
2622	A8	0.5307	43.7	ZMB1_pH7	ZMB1	Neutral	R2	AM114
2625	A8	0.5305	43.75	ZMB1_pH7	ZMB1	Neutral	R2	AM114
2628	A8	0.5301	43.8	ZMB1_pH7	ZMB1	Neutral	R2	AM114
2631	A8	0.5308	43.85	ZMB1_pH7	ZMB1	Neutral	R2	AM114
2634	A8	0.5307	43.9	ZMB1_pH7	ZMB1	Neutral	R2	AM114
2637	A8	0.5304	43.95	ZMB1_pH7	ZMB1	Neutral	R2	AM114
2640	A8	0.5316	44	ZMB1_pH7	ZMB1	Neutral	R2	AM114
2643	A8	0.5309	44.05	ZMB1_pH7	ZMB1	Neutral	R2	AM114
2646	A8	0.5304	44.1	ZMB1_pH7	ZMB1	Neutral	R2	AM114
2649	A8	0.5312	44.15	ZMB1_pH7	ZMB1	Neutral	R2	AM114
2652	A8	0.5321	44.2	ZMB1_pH7	ZMB1	Neutral	R2	AM114
2655	A8	0.5319	44.25	ZMB1_pH7	ZMB1	Neutral	R2	AM114
2658	A8	0.5324	44.3	ZMB1_pH7	ZMB1	Neutral	R2	AM114
2661	A8	0.5329	44.35	ZMB1_pH7	ZMB1	Neutral	R2	AM114
2664	A8	0.5329	44.4	ZMB1_pH7	ZMB1	Neutral	R2	AM114
2667	A8	0.533	44.45	ZMB1_pH7	ZMB1	Neutral	R2	AM114
2670	A8	0.5327	44.5	ZMB1_pH7	ZMB1	Neutral	R2	AM114
2673	A8	0.5342	44.55	ZMB1_pH7	ZMB1	Neutral	R2	AM114
2676	A8	0.5349	44.6	ZMB1_pH7	ZMB1	Neutral	R2	AM114
2679	A8	0.5341	44.65	ZMB1_pH7	ZMB1	Neutral	R2	AM114
2682	A8	0.5338	44.7	ZMB1_pH7	ZMB1	Neutral	R2	AM114
2685	A8	0.5352	44.75	ZMB1_pH7	ZMB1	Neutral	R2	AM114
2688	A8	0.5361	44.8	ZMB1_pH7	ZMB1	Neutral	R2	AM114
2691	A8	0.5354	44.85	ZMB1_pH7	ZMB1	Neutral	R2	AM114
2694	A8	0.5354	44.9	ZMB1_pH7	ZMB1	Neutral	R2	AM114
2697	A8	0.5343	44.95	ZMB1_pH7	ZMB1	Neutral	R2	AM114
2700	A8	0.5361	45	ZMB1_pH7	ZMB1	Neutral	R2	AM114
2703	A8	0.5366	45.05	ZMB1_pH7	ZMB1	Neutral	R2	AM114
2706	A8	0.537	45.1	ZMB1_pH7	ZMB1	Neutral	R2	AM114
2709	A8	0.5369	45.15	ZMB1_pH7	ZMB1	Neutral	R2	AM114
2712	A8	0.537	45.2	ZMB1_pH7	ZMB1	Neutral	R2	AM114
2715	A8	0.5369	45.25	ZMB1_pH7	ZMB1	Neutral	R2	AM114
2718	A8	0.5381	45.3	ZMB1_pH7	ZMB1	Neutral	R2	AM114
2721	A8	0.5372	45.35	ZMB1_pH7	ZMB1	Neutral	R2	AM114
2724	A8	0.5378	45.4	ZMB1_pH7	ZMB1	Neutral	R2	AM114
2727	A8	0.5387	45.45	ZMB1_pH7	ZMB1	Neutral	R2	AM114
2730	A8	0.5384	45.5	ZMB1_pH7	ZMB1	Neutral	R2	AM114
2733	A8	0.5388	45.55	ZMB1_pH7	ZMB1	Neutral	R2	AM114
2736	A8	0.5397	45.6	ZMB1_pH7	ZMB1	Neutral	R2	AM114
2739	A8	0.5395	45.65	ZMB1_pH7	ZMB1	Neutral	R2	AM114
2742	A8	0.54	45.7	ZMB1_pH7	ZMB1	Neutral	R2	AM114
2745	A8	0.5406	45.75	ZMB1_pH7	ZMB1	Neutral	R2	AM114
2748	A8	0.54	45.8	ZMB1_pH7	ZMB1	Neutral	R2	AM114
2751	A8	0.5405	45.85	ZMB1_pH7	ZMB1	Neutral	R2	AM114
2754	A8	0.5415	45.9	ZMB1_pH7	ZMB1	Neutral	R2	AM114
2757	A8	0.541	45.95	ZMB1_pH7	ZMB1	Neutral	R2	AM114
2760	A8	0.5421	46	ZMB1_pH7	ZMB1	Neutral	R2	AM114
2763	A8	0.5412	46.05	ZMB1_pH7	ZMB1	Neutral	R2	AM114
2766	A8	0.541	46.1	ZMB1_pH7	ZMB1	Neutral	R2	AM114
2769	A8	0.5419	46.15	ZMB1_pH7	ZMB1	Neutral	R2	AM114
2772	A8	0.5431	46.2	ZMB1_pH7	ZMB1	Neutral	R2	AM114
2775	A8	0.543	46.25	ZMB1_pH7	ZMB1	Neutral	R2	AM114
2778	A8	0.5447	46.3	ZMB1_pH7	ZMB1	Neutral	R2	AM114
2781	A8	0.5439	46.35	ZMB1_pH7	ZMB1	Neutral	R2	AM114
2784	A8	0.5431	46.4	ZMB1_pH7	ZMB1	Neutral	R2	AM114
2787	A8	0.5436	46.45	ZMB1_pH7	ZMB1	Neutral	R2	AM114
2790	A8	0.5448	46.5	ZMB1_pH7	ZMB1	Neutral	R2	AM114
2793	A8	0.544	46.55	ZMB1_pH7	ZMB1	Neutral	R2	AM114
2796	A8	0.5454	46.6	ZMB1_pH7	ZMB1	Neutral	R2	AM114
2799	A8	0.5453	46.65	ZMB1_pH7	ZMB1	Neutral	R2	AM114
2802	A8	0.5452	46.7	ZMB1_pH7	ZMB1	Neutral	R2	AM114
2805	A8	0.5464	46.75	ZMB1_pH7	ZMB1	Neutral	R2	AM114
2808	A8	0.5451	46.8	ZMB1_pH7	ZMB1	Neutral	R2	AM114
2811	A8	0.5452	46.85	ZMB1_pH7	ZMB1	Neutral	R2	AM114
2814	A8	0.5462	46.9	ZMB1_pH7	ZMB1	Neutral	R2	AM114
2817	A8	0.5463	46.95	ZMB1_pH7	ZMB1	Neutral	R2	AM114
2820	A8	0.5463	47	ZMB1_pH7	ZMB1	Neutral	R2	AM114
2823	A8	0.5467	47.05	ZMB1_pH7	ZMB1	Neutral	R2	AM114
2826	A8	0.5469	47.1	ZMB1_pH7	ZMB1	Neutral	R2	AM114
2829	A8	0.5477	47.15	ZMB1_pH7	ZMB1	Neutral	R2	AM114
2832	A8	0.5468	47.2	ZMB1_pH7	ZMB1	Neutral	R2	AM114
2835	A8	0.5478	47.25	ZMB1_pH7	ZMB1	Neutral	R2	AM114
2838	A8	0.5477	47.3	ZMB1_pH7	ZMB1	Neutral	R2	AM114
2841	A8	0.5484	47.35	ZMB1_pH7	ZMB1	Neutral	R2	AM114
2844	A8	0.5485	47.4	ZMB1_pH7	ZMB1	Neutral	R2	AM114
2847	A8	0.5484	47.45	ZMB1_pH7	ZMB1	Neutral	R2	AM114
2850	A8	0.5485	47.5	ZMB1_pH7	ZMB1	Neutral	R2	AM114
2853	A8	0.5501	47.55	ZMB1_pH7	ZMB1	Neutral	R2	AM114
2856	A8	0.5503	47.6	ZMB1_pH7	ZMB1	Neutral	R2	AM114
2859	A8	0.5494	47.65	ZMB1_pH7	ZMB1	Neutral	R2	AM114
2862	A8	0.5497	47.7	ZMB1_pH7	ZMB1	Neutral	R2	AM114
2865	A8	0.5503	47.75	ZMB1_pH7	ZMB1	Neutral	R2	AM114
2868	A8	0.5515	47.8	ZMB1_pH7	ZMB1	Neutral	R2	AM114
2871	A8	0.5522	47.85	ZMB1_pH7	ZMB1	Neutral	R2	AM114
2874	A8	0.5512	47.9	ZMB1_pH7	ZMB1	Neutral	R2	AM114
2877	A8	0.5515	47.95	ZMB1_pH7	ZMB1	Neutral	R2	AM114
2880	A8	0.5525	48	ZMB1_pH7	ZMB1	Neutral	R2	AM114
0	A9	0.0054	0	ZMB1_pH7	ZMB1	Neutral	R3	AM114
3	A9	0.0073	0.05	ZMB1_pH7	ZMB1	Neutral	R3	AM114
6	A9	0.0079	0.1	ZMB1_pH7	ZMB1	Neutral	R3	AM114
9	A9	0.0087	0.15	ZMB1_pH7	ZMB1	Neutral	R3	AM114
12	A9	0.0084	0.2	ZMB1_pH7	ZMB1	Neutral	R3	AM114
15	A9	0.0091	0.25	ZMB1_pH7	ZMB1	Neutral	R3	AM114
18	A9	0.0129	0.3	ZMB1_pH7	ZMB1	Neutral	R3	AM114
21	A9	0.0139	0.35	ZMB1_pH7	ZMB1	Neutral	R3	AM114
24	A9	0.015	0.4	ZMB1_pH7	ZMB1	Neutral	R3	AM114
27	A9	0.0154	0.45	ZMB1_pH7	ZMB1	Neutral	R3	AM114
30	A9	0.0155	0.5	ZMB1_pH7	ZMB1	Neutral	R3	AM114
33	A9	0.0167	0.55	ZMB1_pH7	ZMB1	Neutral	R3	AM114
36	A9	0.015	0.6	ZMB1_pH7	ZMB1	Neutral	R3	AM114
39	A9	0.016	0.65	ZMB1_pH7	ZMB1	Neutral	R3	AM114
42	A9	0.0151	0.7	ZMB1_pH7	ZMB1	Neutral	R3	AM114
45	A9	0.0151	0.75	ZMB1_pH7	ZMB1	Neutral	R3	AM114
48	A9	0.0144	0.8	ZMB1_pH7	ZMB1	Neutral	R3	AM114
51	A9	0.0152	0.85	ZMB1_pH7	ZMB1	Neutral	R3	AM114
54	A9	0.0161	0.9	ZMB1_pH7	ZMB1	Neutral	R3	AM114
57	A9	0.0166	0.95	ZMB1_pH7	ZMB1	Neutral	R3	AM114
60	A9	0.0174	1	ZMB1_pH7	ZMB1	Neutral	R3	AM114
63	A9	0.0172	1.05	ZMB1_pH7	ZMB1	Neutral	R3	AM114
66	A9	0.0178	1.1	ZMB1_pH7	ZMB1	Neutral	R3	AM114
69	A9	0.0177	1.15	ZMB1_pH7	ZMB1	Neutral	R3	AM114
72	A9	0.0164	1.2	ZMB1_pH7	ZMB1	Neutral	R3	AM114
75	A9	0.0174	1.25	ZMB1_pH7	ZMB1	Neutral	R3	AM114
78	A9	0.0171	1.3	ZMB1_pH7	ZMB1	Neutral	R3	AM114
81	A9	0.0183	1.35	ZMB1_pH7	ZMB1	Neutral	R3	AM114
84	A9	0.02	1.4	ZMB1_pH7	ZMB1	Neutral	R3	AM114
87	A9	0.0197	1.45	ZMB1_pH7	ZMB1	Neutral	R3	AM114
90	A9	0.0187	1.5	ZMB1_pH7	ZMB1	Neutral	R3	AM114
93	A9	0.0198	1.55	ZMB1_pH7	ZMB1	Neutral	R3	AM114
96	A9	0.0189	1.6	ZMB1_pH7	ZMB1	Neutral	R3	AM114
99	A9	0.0181	1.65	ZMB1_pH7	ZMB1	Neutral	R3	AM114
102	A9	0.0219	1.7	ZMB1_pH7	ZMB1	Neutral	R3	AM114
105	A9	0.0224	1.75	ZMB1_pH7	ZMB1	Neutral	R3	AM114
108	A9	0.0222	1.8	ZMB1_pH7	ZMB1	Neutral	R3	AM114
111	A9	0.0217	1.85	ZMB1_pH7	ZMB1	Neutral	R3	AM114
114	A9	0.0191	1.9	ZMB1_pH7	ZMB1	Neutral	R3	AM114
117	A9	0.0232	1.95	ZMB1_pH7	ZMB1	Neutral	R3	AM114
120	A9	0.0236	2	ZMB1_pH7	ZMB1	Neutral	R3	AM114
123	A9	0.0244	2.05	ZMB1_pH7	ZMB1	Neutral	R3	AM114
126	A9	0.0251	2.1	ZMB1_pH7	ZMB1	Neutral	R3	AM114
129	A9	0.0275	2.15	ZMB1_pH7	ZMB1	Neutral	R3	AM114
132	A9	0.0266	2.2	ZMB1_pH7	ZMB1	Neutral	R3	AM114
135	A9	0.0271	2.25	ZMB1_pH7	ZMB1	Neutral	R3	AM114
138	A9	0.0279	2.3	ZMB1_pH7	ZMB1	Neutral	R3	AM114
141	A9	0.0295	2.35	ZMB1_pH7	ZMB1	Neutral	R3	AM114
144	A9	0.0281	2.4	ZMB1_pH7	ZMB1	Neutral	R3	AM114
147	A9	0.0292	2.45	ZMB1_pH7	ZMB1	Neutral	R3	AM114
150	A9	0.0319	2.5	ZMB1_pH7	ZMB1	Neutral	R3	AM114
153	A9	0.0317	2.55	ZMB1_pH7	ZMB1	Neutral	R3	AM114
156	A9	0.0319	2.6	ZMB1_pH7	ZMB1	Neutral	R3	AM114
159	A9	0.0347	2.65	ZMB1_pH7	ZMB1	Neutral	R3	AM114
162	A9	0.0332	2.7	ZMB1_pH7	ZMB1	Neutral	R3	AM114
165	A9	0.0359	2.75	ZMB1_pH7	ZMB1	Neutral	R3	AM114
168	A9	0.0354	2.8	ZMB1_pH7	ZMB1	Neutral	R3	AM114
171	A9	0.0356	2.85	ZMB1_pH7	ZMB1	Neutral	R3	AM114
174	A9	0.0398	2.9	ZMB1_pH7	ZMB1	Neutral	R3	AM114
177	A9	0.0388	2.95	ZMB1_pH7	ZMB1	Neutral	R3	AM114
180	A9	0.04	3	ZMB1_pH7	ZMB1	Neutral	R3	AM114
183	A9	0.041	3.05	ZMB1_pH7	ZMB1	Neutral	R3	AM114
186	A9	0.0415	3.1	ZMB1_pH7	ZMB1	Neutral	R3	AM114
189	A9	0.0478	3.15	ZMB1_pH7	ZMB1	Neutral	R3	AM114
192	A9	0.047	3.2	ZMB1_pH7	ZMB1	Neutral	R3	AM114
195	A9	0.0475	3.25	ZMB1_pH7	ZMB1	Neutral	R3	AM114
198	A9	0.0506	3.3	ZMB1_pH7	ZMB1	Neutral	R3	AM114
201	A9	0.0491	3.35	ZMB1_pH7	ZMB1	Neutral	R3	AM114
204	A9	0.0511	3.4	ZMB1_pH7	ZMB1	Neutral	R3	AM114
207	A9	0.0525	3.45	ZMB1_pH7	ZMB1	Neutral	R3	AM114
210	A9	0.0535	3.5	ZMB1_pH7	ZMB1	Neutral	R3	AM114
213	A9	0.0553	3.55	ZMB1_pH7	ZMB1	Neutral	R3	AM114
216	A9	0.0563	3.6	ZMB1_pH7	ZMB1	Neutral	R3	AM114
219	A9	0.0576	3.65	ZMB1_pH7	ZMB1	Neutral	R3	AM114
222	A9	0.0608	3.7	ZMB1_pH7	ZMB1	Neutral	R3	AM114
225	A9	0.062	3.75	ZMB1_pH7	ZMB1	Neutral	R3	AM114
228	A9	0.0586	3.8	ZMB1_pH7	ZMB1	Neutral	R3	AM114
[truncated: 21,065 more rows]

## Sheet: Fig_3C
Media	Pathobiont	Mean	Genus	pH
AM1_acidic	JC10	55.0223	Clostridium	Acidic
AM1_neutral	JC10	101.88	Clostridium	Neutral
SCFA_pH4	JC10	3.81252	SCFA	Acidic
SCFA_pH6	JC10	61.0987	SCFA	Acidic
SCFA_pH7	JC10	92.8051	SCFA	Neutral
ZMB1_pH4	JC10	82.7729	Blank_medium	Acidic
ZMB1_pH6	JC10	74.0337	Blank_medium	Acidic
AM1_acidic	VK66	53.1788	Clostridium	Acidic
AM1_neutral	VK66	89.5208	Clostridium	Neutral
SCFA_pH4	VK66	-2.92854	SCFA	Acidic
SCFA_pH6	VK66	5.97378	SCFA	Acidic
SCFA_pH7	VK66	85.9384	SCFA	Neutral
ZMB1_pH4	VK66	70.887	Blank_medium	Acidic
ZMB1_pH6	VK66	79.7257	Blank_medium	Acidic
AM1_acidic	MR1	8.35357	Clostridium	Acidic
AM1_neutral	MR1	99.08	Clostridium	Neutral
SCFA_pH4	MR1	-0.407886	SCFA	Acidic
SCFA_pH6	MR1	29.0287	SCFA	Acidic
SCFA_pH7	MR1	82.2767	SCFA	Neutral
ZMB1_pH4	MR1	89.8458	Blank_medium	Acidic
ZMB1_pH6	MR1	86.4796	Blank_medium	Acidic
AM1_acidic	AM114	30.4855	Clostridium	Acidic
AM1_neutral	AM114	93.6284	Clostridium	Neutral
SCFA_pH4	AM114	0.737145	SCFA	Acidic
SCFA_pH7	AM114	74.2873	SCFA	Neutral
SCFA_pH6	AM114	12.908	SCFA	Acidic
ZMB1_pH4	AM114	60.9998	Blank_medium	Acidic
ZMB1_pH6	AM114	65.5872	Blank_medium	Acidic

## Sheet: Fig_3D
48hrs:
Media	Strain	Means	R1	R2	R3
AM1	AM7	29.0739	28.9313	28.7277	29.5626
AM1	AM76	9.09236	8.61875	10.2015	8.45687
AM1	LB1	14.3548	13.9975	15.6333	13.4335
ZMB1	AM7	8.18061	7.23127	9.53783	7.77274
ZMB1	AM76	5.93976	5.41509	6.81613	5.58805
ZMB1	LB1	19.6516	18.1572	21.0021	19.7953
24hrs:
Media	Strain	Means	R1	R2	R3
AM1	AM7	9.6694	9.55492	9.64259	9.81069
AM1	AM76	2.80762	2.73665	3.26403	2.42218
AM1	LB1	1.97766	2.40678	1.85368	1.67252
ZMB1	AM7	2.52779	2.08611	3.05309	2.44417
ZMB1	AM76	1.34117	1.29909	1.36278	1.36163
ZMB1	LB1	2.42109	2.14928	2.64959	2.46441
10hrs:
Media	Strain	Means	R1	R2	R3
AM1	AM7	0.85472	0.784787	0.968378	0.810995
AM1	AM76	0.605322	0.554015	0.74001	0.52194
AM1	LB1	0.163167	0.31994	0.15684	0.01272
ZMB1	AM7	0.325205	0.20149	0.44232	0.331805
ZMB1	AM76	0.226205	0.203935	0.203558	0.271122
ZMB1	LB1	0.112655	0.087205	0.163005	0.087755

## Sheet: Fig_3E
Time_hours	Media	Strain	R1	R2	R3
0	AM1	LB1	0.003	0.0007	0.0002
0.05	AM1	LB1	0.0048	0.0015	0.001
0.1	AM1	LB1	0.006	0.0036	0.0012
0.15	AM1	LB1	0.0059	0.004	0.0014
0.2	AM1	LB1	0.0075	0.0036	0.0018
0.25	AM1	LB1	0.0084	0.0036	0.0019
0.3	AM1	LB1	0.0084	0.0036	0.002
0.35	AM1	LB1	0.0086	0.0044	0.002
0.4	AM1	LB1	0.0092	0.0049	0.0018
0.45	AM1	LB1	0.0111	0.0049	0.0013
0.5	AM1	LB1	0.0084	0.0051	0.0015
0.55	AM1	LB1	0.0094	0.0048	0.0015
0.6	AM1	LB1	0.0087	0.0049	0.0013
0.65	AM1	LB1	0.01	0.0047	0.0017
0.7	AM1	LB1	0.013	0.005	0.0013
0.75	AM1	LB1	0.0118	0.0059	0.0012
0.8	AM1	LB1	0.0121	0.0065	0.0015
0.85	AM1	LB1	0.0116	0.0058	0.0015
0.9	AM1	LB1	0.0122	0.0074	0.0012
0.95	AM1	LB1	0.0132	0.0062	0.002
1	AM1	LB1	0.0142	0.0046	0.0018
1.05	AM1	LB1	0.0142	0.0056	0.0021
1.1	AM1	LB1	0.0152	0.0067	0.0017
1.15	AM1	LB1	0.0142	0.0066	0.001
1.2	AM1	LB1	0.0151	0.0055	0.0003
1.25	AM1	LB1	0.0164	0.0061	-0.0001
1.3	AM1	LB1	0.0161	0.005	-0.0006
1.35	AM1	LB1	0.0146	0.0056	-0.0006
1.4	AM1	LB1	0.0158	0.0059	-0.0006
1.45	AM1	LB1	0.0127	0.0041	-0.0009
1.5	AM1	LB1	0.0134	0.0018	-0.0009
1.55	AM1	LB1	0.0136	0.0038	-0.0015
1.6	AM1	LB1	0.0155	0.0046	-0.0012
1.65	AM1	LB1	0.015	0.0049	-0.0016
1.7	AM1	LB1	0.0159	0.002	-0.0017
1.75	AM1	LB1	0.0158	0.0047	-0.0013
1.8	AM1	LB1	0.0155	0.0041	-0.0018
1.85	AM1	LB1	0.0159	0.0039	-0.0019
1.9	AM1	LB1	0.0147	0.005	-0.0018
1.95	AM1	LB1	0.0173	0.0045	-0.0016
2	AM1	LB1	0.0187	0.004	-0.0018
2.05	AM1	LB1	0.0193	0.0051	-0.0026
2.1	AM1	LB1	0.0172	0.0045	-0.0025
2.15	AM1	LB1	0.0183	0.0046	-0.0024
2.2	AM1	LB1	0.0181	0.0043	-0.0024
2.25	AM1	LB1	0.018	0.0059	-0.0032
2.3	AM1	LB1	0.0184	0.0039	-0.0029
2.35	AM1	LB1	0.0177	0.0047	-0.0029
2.4	AM1	LB1	0.02	0.0051	-0.0032
2.45	AM1	LB1	0.02	0.0034	-0.004
2.5	AM1	LB1	0.023	0.0047	-0.0039
2.55	AM1	LB1	0.0238	0.0052	-0.0034
2.6	AM1	LB1	0.0225	0.004	-0.0027
2.65	AM1	LB1	0.0231	0.0045	-0.0027
2.7	AM1	LB1	0.0219	0.0054	-0.0027
2.75	AM1	LB1	0.0232	0.004	-0.0028
2.8	AM1	LB1	0.0268	0.0043	-0.0022
2.85	AM1	LB1	0.0257	0.0027	-0.002
2.9	AM1	LB1	0.0245	0.0033	-0.001
2.95	AM1	LB1	0.0233	0.0035	-0.0009
3	AM1	LB1	0.0228	0.0038	0.0004
3.05	AM1	LB1	0.0234	0.0047	0.0005
3.1	AM1	LB1	0.0241	0.0047	0.0005
3.15	AM1	LB1	0.0246	0.0038	-0.0005
3.2	AM1	LB1	0.0257	0.0032	-0.0033
3.25	AM1	LB1	0.0245	0.0044	-0.0059
3.3	AM1	LB1	0.0257	0.0059	-0.0052
3.35	AM1	LB1	0.0248	0.0052	-0.0063
3.4	AM1	LB1	0.0252	0.0032	-0.0079
3.45	AM1	LB1	0.0247	0.0039	-0.0078
3.5	AM1	LB1	0.024	0.0058	-0.008
3.55	AM1	LB1	0.0249	0.0053	-0.0089
3.6	AM1	LB1	0.0256	0.0052	-0.0084
3.65	AM1	LB1	0.0262	0.0049	-0.0085
3.7	AM1	LB1	0.0267	0.0043	-0.0084
3.75	AM1	LB1	0.0255	0.0054	-0.0084
3.8	AM1	LB1	0.026	0.0065	-0.0081
3.85	AM1	LB1	0.0262	0.0068	-0.008
3.9	AM1	LB1	0.0259	0.0062	-0.008
3.95	AM1	LB1	0.026	0.0063	-0.0073
4	AM1	LB1	0.0249	0.0054	-0.0064
4.05	AM1	LB1	0.0248	0.0052	-0.0059
4.1	AM1	LB1	0.0261	0.0067	-0.0068
4.15	AM1	LB1	0.025	0.0056	-0.006
4.2	AM1	LB1	0.0258	0.0054	-0.0068
4.25	AM1	LB1	0.0267	0.005	-0.0075
4.3	AM1	LB1	0.0276	0.0053	-0.0073
4.35	AM1	LB1	0.0275	0.0045	-0.0075
4.4	AM1	LB1	0.0269	0.0046	-0.0063
4.45	AM1	LB1	0.028	0.0065	-0.0064
4.5	AM1	LB1	0.0251	0.0083	-0.0061
4.55	AM1	LB1	0.0258	0.0095	-0.0058
4.6	AM1	LB1	0.0283	0.0089	-0.0067
4.65	AM1	LB1	0.0279	0.0078	-0.0067
4.7	AM1	LB1	0.0293	0.009	-0.006
4.75	AM1	LB1	0.0302	0.008	-0.0065
4.8	AM1	LB1	0.0291	0.0093	-0.0068
4.85	AM1	LB1	0.0303	0.0087	-0.0057
4.9	AM1	LB1	0.0295	0.0097	-0.0058
4.95	AM1	LB1	0.0299	0.0102	-0.0065
5	AM1	LB1	0.0289	0.0105	-0.0058
5.05	AM1	LB1	0.0306	0.0093	-0.0052
5.1	AM1	LB1	0.0311	0.0096	-0.0059
5.15	AM1	LB1	0.0308	0.01	-0.0059
5.2	AM1	LB1	0.0321	0.0108	-0.0063
5.25	AM1	LB1	0.0321	0.01	-0.006
5.3	AM1	LB1	0.0321	0.011	-0.0058
5.35	AM1	LB1	0.032	0.0114	-0.0059
5.4	AM1	LB1	0.032	0.0113	-0.0068
5.45	AM1	LB1	0.0317	0.0127	-0.0062
5.5	AM1	LB1	0.0321	0.0121	-0.0051
5.55	AM1	LB1	0.0335	0.0124	-0.0047
5.6	AM1	LB1	0.0333	0.0125	-0.0046
5.65	AM1	LB1	0.0336	0.0123	-0.0049
5.7	AM1	LB1	0.0345	0.013	-0.005
5.75	AM1	LB1	0.0343	0.0124	-0.0051
5.8	AM1	LB1	0.0324	0.0136	-0.005
5.85	AM1	LB1	0.0326	0.0134	-0.0047
5.9	AM1	LB1	0.0333	0.0125	-0.0052
5.95	AM1	LB1	0.034	0.0133	-0.0039
6	AM1	LB1	0.0327	0.0149	-0.0043
6.05	AM1	LB1	0.0341	0.0156	-0.0038
6.1	AM1	LB1	0.035	0.0159	-0.0045
6.15	AM1	LB1	0.035	0.0171	-0.0037
6.2	AM1	LB1	0.0343	0.0177	-0.0041
6.25	AM1	LB1	0.0346	0.0176	-0.0037
6.3	AM1	LB1	0.0345	0.0178	-0.0038
6.35	AM1	LB1	0.0347	0.0184	-0.0043
6.4	AM1	LB1	0.0346	0.019	-0.0031
6.45	AM1	LB1	0.0369	0.019	-0.003
6.5	AM1	LB1	0.038	0.0192	-0.0037
6.55	AM1	LB1	0.0379	0.0192	-0.0032
6.6	AM1	LB1	0.039	0.0185	-0.0031
6.65	AM1	LB1	0.0384	0.02	-0.0031
6.7	AM1	LB1	0.0395	0.0204	-0.0018
6.75	AM1	LB1	0.0398	0.0202	-0.0021
6.8	AM1	LB1	0.0399	0.0193	-0.0022
6.85	AM1	LB1	0.0412	0.0207	-0.002
6.9	AM1	LB1	0.0406	0.0214	-0.0023
6.95	AM1	LB1	0.0396	0.0208	-0.0015
7	AM1	LB1	0.0402	0.0206	-0.0023
7.05	AM1	LB1	0.0413	0.0206	-0.0016
7.1	AM1	LB1	0.0421	0.0207	-0.0005
7.15	AM1	LB1	0.0429	0.0208	-0.0015
7.2	AM1	LB1	0.0432	0.022	-0.0012
7.25	AM1	LB1	0.0421	0.0225	0
7.3	AM1	LB1	0.0428	0.0221	-0.0006
7.35	AM1	LB1	0.043	0.0235	0.0004
7.4	AM1	LB1	0.0446	0.0254	0.0011
7.45	AM1	LB1	0.0441	0.0243	0.0018
7.5	AM1	LB1	0.044	0.0239	0.0023
7.55	AM1	LB1	0.0446	0.024	0.0028
7.6	AM1	LB1	0.0452	0.0248	0.0037
7.65	AM1	LB1	0.0459	0.027	0.0036
7.7	AM1	LB1	0.0465	0.0268	0.0038
7.75	AM1	LB1	0.0462	0.0264	0.0043
7.8	AM1	LB1	0.047	0.0262	0.0053
7.85	AM1	LB1	0.0473	0.0262	0.0052
7.9	AM1	LB1	0.047	0.0275	0.0063
7.95	AM1	LB1	0.0469	0.0287	0.0072
8	AM1	LB1	0.048	0.0294	0.0077
8.05	AM1	LB1	0.0489	0.0299	0.0077
8.1	AM1	LB1	0.048	0.0309	0.0089
8.15	AM1	LB1	0.0481	0.0319	0.0084
8.2	AM1	LB1	0.0475	0.0314	0.0082
8.25	AM1	LB1	0.0483	0.0313	0.0089
8.3	AM1	LB1	0.0478	0.0325	0.0097
8.35	AM1	LB1	0.0488	0.0349	0.0098
8.4	AM1	LB1	0.0485	0.0341	0.0093
8.45	AM1	LB1	0.0494	0.0337	0.0101
8.5	AM1	LB1	0.0493	0.0339	0.0097
8.55	AM1	LB1	0.0495	0.0358	0.0104
8.6	AM1	LB1	0.0498	0.0366	0.0112
8.65	AM1	LB1	0.0507	0.0364	0.0123
8.7	AM1	LB1	0.0511	0.0367	0.013
8.75	AM1	LB1	0.0522	0.0363	0.0126
8.8	AM1	LB1	0.0523	0.037	0.0141
8.85	AM1	LB1	0.0529	0.0373	0.014
8.9	AM1	LB1	0.0528	0.0382	0.0152
8.95	AM1	LB1	0.052	0.0375	0.0164
9	AM1	LB1	0.0524	0.0381	0.0164
9.05	AM1	LB1	0.0532	0.0392	0.0173
9.1	AM1	LB1	0.0531	0.0392	0.0173
9.15	AM1	LB1	0.0539	0.0383	0.0181
9.2	AM1	LB1	0.0549	0.0387	0.0193
9.25	AM1	LB1	0.0552	0.0395	0.0191
9.3	AM1	LB1	0.0555	0.0406	0.02
9.35	AM1	LB1	0.0562	0.0403	0.0212
9.4	AM1	LB1	0.0563	0.0406	0.0214
9.45	AM1	LB1	0.0571	0.041	0.0224
9.5	AM1	LB1	0.0583	0.0412	0.0222
9.55	AM1	LB1	0.0581	0.0409	0.0228
9.6	AM1	LB1	0.0583	0.0412	0.023
9.65	AM1	LB1	0.0581	0.0406	0.0236
9.7	AM1	LB1	0.058	0.0413	0.023
9.75	AM1	LB1	0.0595	0.0419	0.0245
9.8	AM1	LB1	0.0596	0.0431	0.025
9.85	AM1	LB1	0.0599	0.045	0.026
9.9	AM1	LB1	0.0607	0.0454	0.0263
9.95	AM1	LB1	0.0617	0.0455	0.0267
10	AM1	LB1	0.0622	0.0455	0.0272
10.05	AM1	LB1	0.0639	0.0465	0.0289
10.1	AM1	LB1	0.064	0.0475	0.0287
10.15	AM1	LB1	0.0646	0.0478	0.0293
10.2	AM1	LB1	0.0645	0.0488	0.0295
10.25	AM1	LB1	0.0655	0.0489	0.03
10.3	AM1	LB1	0.0647	0.0506	0.0315
10.35	AM1	LB1	0.0663	0.0521	0.0319
10.4	AM1	LB1	0.0666	0.0519	0.0326
10.45	AM1	LB1	0.0668	0.0513	0.0327
10.5	AM1	LB1	0.0673	0.051	0.0336
10.55	AM1	LB1	0.0678	0.0525	0.0345
10.6	AM1	LB1	0.0684	0.055	0.0346
10.65	AM1	LB1	0.0697	0.0566	0.0356
10.7	AM1	LB1	0.0698	0.056	0.0365
10.75	AM1	LB1	0.0693	0.0559	0.0372
10.8	AM1	LB1	0.0708	0.055	0.0365
10.85	AM1	LB1	0.0709	0.0553	0.0369
10.9	AM1	LB1	0.0706	0.0561	0.0373
10.95	AM1	LB1	0.0716	0.0567	0.0376
11	AM1	LB1	0.0718	0.058	0.0386
11.05	AM1	LB1	0.0723	0.0584	0.0383
11.1	AM1	LB1	0.0729	0.0595	0.0393
11.15	AM1	LB1	0.0734	0.0624	0.0402
11.2	AM1	LB1	0.073	0.0636	0.0405
11.25	AM1	LB1	0.0743	0.0651	0.0405
11.3	AM1	LB1	0.0746	0.0672	0.0404
11.35	AM1	LB1	0.0748	0.0669	0.0409
11.4	AM1	LB1	0.0757	0.0665	0.0419
11.45	AM1	LB1	0.076	0.067	0.0422
11.5	AM1	LB1	0.0764	0.0678	0.0424
11.55	AM1	LB1	0.077	0.0701	0.0423
11.6	AM1	LB1	0.0775	0.0708	0.0425
11.65	AM1	LB1	0.0777	0.0723	0.0422
11.7	AM1	LB1	0.0777	0.0732	0.0436
11.75	AM1	LB1	0.0777	0.0739	0.0436
11.8	AM1	LB1	0.0785	0.0724	0.044
11.85	AM1	LB1	0.0794	0.0727	0.0448
11.9	AM1	LB1	0.0809	0.075	0.0454
11.95	AM1	LB1	0.0819	0.075	0.0458
12	AM1	LB1	0.0829	0.0742	0.0457
12.05	AM1	LB1	0.0823	0.0752	0.0465
12.1	AM1	LB1	0.0824	0.0765	0.0464
12.15	AM1	LB1	0.0844	0.0777	0.0467
12.2	AM1	LB1	0.0862	0.0781	0.0477
12.25	AM1	LB1	0.0869	0.0806	0.0489
12.3	AM1	LB1	0.0873	0.082	0.049
12.35	AM1	LB1	0.0862	0.0822	0.0488
12.4	AM1	LB1	0.0869	0.0813	0.0499
12.45	AM1	LB1	0.0871	0.0832	0.0505
12.5	AM1	LB1	0.0875	0.0827	0.0519
12.55	AM1	LB1	0.0881	0.0823	0.0521
12.6	AM1	LB1	0.0891	0.0838	0.0538
12.65	AM1	LB1	0.0879	0.0854	0.0536
12.7	AM1	LB1	0.0878	0.0852	0.0539
12.75	AM1	LB1	0.0877	0.0844	0.0554
12.8	AM1	LB1	0.0889	0.0864	0.0578
12.85	AM1	LB1	0.0889	0.0925	0.0594
12.9	AM1	LB1	0.0899	0.0973	0.0605
12.95	AM1	LB1	0.0901	0.0974	0.0608
13	AM1	LB1	0.089	0.0984	0.0624
13.05	AM1	LB1	0.0913	0.0995	0.0636
13.1	AM1	LB1	0.0917	0.1013	0.066
13.15	AM1	LB1	0.0919	0.1019	0.0683
13.2	AM1	LB1	0.0921	0.106	0.0704
13.25	AM1	LB1	0.0918	0.1054	0.0695
13.3	AM1	LB1	0.0929	0.1039	0.0686
13.35	AM1	LB1	0.0947	0.1059	0.0685
13.4	AM1	LB1	0.0955	0.1096	0.068
13.45	AM1	LB1	0.0956	0.1104	0.068
13.5	AM1	LB1	0.0968	0.1148	0.0682
13.55	AM1	LB1	0.0965	0.1133	0.0683
13.6	AM1	LB1	0.0961	0.112	0.0684
13.65	AM1	LB1	0.0973	0.113	0.0681
13.7	AM1	LB1	0.0983	0.1128	0.0675
13.75	AM1	LB1	0.0981	0.1108	0.0672
13.8	AM1	LB1	0.0995	0.1109	0.0681
13.85	AM1	LB1	0.0999	0.1104	0.0678
13.9	AM1	LB1	0.101	0.1106	0.0674
13.95	AM1	LB1	0.103	0.1104	0.0674
14	AM1	LB1	0.1036	0.1114	0.0682
14.05	AM1	LB1	0.1033	0.1117	0.0688
14.1	AM1	LB1	0.1042	0.1102	0.0691
14.15	AM1	LB1	0.1047	0.1097	0.0696
14.2	AM1	LB1	0.105	0.1111	0.0675
14.25	AM1	LB1	0.1063	0.1134	0.0677
14.3	AM1	LB1	0.1061	0.1153	0.0691
14.35	AM1	LB1	0.1068	0.1158	0.0696
14.4	AM1	LB1	0.1066	0.1171	0.0712
14.45	AM1	LB1	0.107	0.1166	0.0718
14.5	AM1	LB1	0.1077	0.1143	0.0724
14.55	AM1	LB1	0.1079	0.1131	0.0729
14.6	AM1	LB1	0.1085	0.1126	0.0744
14.65	AM1	LB1	0.1089	0.1142	0.0767
14.7	AM1	LB1	0.1089	0.1163	0.0799
14.75	AM1	LB1	0.1089	0.1193	0.0846
14.8	AM1	LB1	0.109	0.1193	0.088
14.85	AM1	LB1	0.1086	0.1188	0.0867
14.9	AM1	LB1	0.1096	0.1175	0.0863
14.95	AM1	LB1	0.1104	0.1172	0.0874
15	AM1	LB1	0.1115	0.1159	0.0909
15.05	AM1	LB1	0.1124	0.1146	0.0921
15.1	AM1	LB1	0.1149	0.1137	0.0919
15.15	AM1	LB1	0.1148	0.1133	0.0927
15.2	AM1	LB1	0.1154	0.1136	0.0925
15.25	AM1	LB1	0.1157	0.1124	0.0933
15.3	AM1	LB1	0.1174	0.1119	0.0957
15.35	AM1	LB1	0.117	0.1114	0.0961
15.4	AM1	LB1	0.1177	0.1108	0.0955
15.45	AM1	LB1	0.1182	0.1101	0.0955
15.5	AM1	LB1	0.1195	0.111	0.0954
15.55	AM1	LB1	0.1203	0.11	0.0944
15.6	AM1	LB1	0.1211	0.1098	0.0944
15.65	AM1	LB1	0.1215	0.1099	0.0951
15.7	AM1	LB1	0.1215	0.1115	0.0955
15.75	AM1	LB1	0.1224	0.1117	0.0965
15.8	AM1	LB1	0.1234	0.1117	0.0974
15.85	AM1	LB1	0.125	0.1109	0.098
15.9	AM1	LB1	0.1247	0.1113	0.0976
15.95	AM1	LB1	0.1257	0.1111	0.0968
16	AM1	LB1	0.1262	0.1094	0.0969
16.05	AM1	LB1	0.1267	0.108	0.0979
16.1	AM1	LB1	0.1282	0.1076	0.0974
16.15	AM1	LB1	0.1289	0.1093	0.098
16.2	AM1	LB1	0.1288	0.1093	0.0982
16.25	AM1	LB1	0.1293	0.1107	0.0993
16.3	AM1	LB1	0.129	0.1116	0.1008
16.35	AM1	LB1	0.13	0.1125	0.1013
16.4	AM1	LB1	0.1312	0.1123	0.0998
16.45	AM1	LB1	0.1318	0.1121	0.1007
16.5	AM1	LB1	0.1321	0.1117	0.1019
16.55	AM1	LB1	0.1338	0.1127	0.1026
16.6	AM1	LB1	0.1348	0.1127	0.1025
16.65	AM1	LB1	0.1359	0.1115	0.103
16.7	AM1	LB1	0.1363	0.1111	0.1029
16.75	AM1	LB1	0.1363	0.1109	0.1047
16.8	AM1	LB1	0.1378	0.1115	0.1062
16.85	AM1	LB1	0.139	0.1114	0.1068
16.9	AM1	LB1	0.1395	0.1117	0.1067
16.95	AM1	LB1	0.1401	0.1108	0.1074
17	AM1	LB1	0.1402	0.1118	0.1084
17.05	AM1	LB1	0.1406	0.1119	0.1095
17.1	AM1	LB1	0.1413	0.1116	0.1096
17.15	AM1	LB1	0.1409	0.1116	0.1106
17.2	AM1	LB1	0.1413	0.111	0.1116
17.25	AM1	LB1	0.1428	0.1112	0.1115
17.3	AM1	LB1	0.143	0.1113	0.1117
17.35	AM1	LB1	0.1437	0.1115	0.1129
17.4	AM1	LB1	0.1437	0.111	0.1135
17.45	AM1	LB1	0.1436	0.1113	0.1146
17.5	AM1	LB1	0.1441	0.112	0.1152
17.55	AM1	LB1	0.1453	0.1115	0.1158
17.6	AM1	LB1	0.1456	0.1131	0.1155
17.65	AM1	LB1	0.1449	0.1122	0.1167
17.7	AM1	LB1	0.1456	0.113	0.1176
17.75	AM1	LB1	0.1463	0.1132	0.1188
17.8	AM1	LB1	0.1468	0.1131	0.1195
17.85	AM1	LB1	0.1468	0.1132	0.1196
17.9	AM1	LB1	0.1481	0.113	0.1197
17.95	AM1	LB1	0.149	0.1129	0.1207
18	AM1	LB1	0.1494	0.1136	0.1223
18.05	AM1	LB1	0.1509	0.1134	0.1229
18.1	AM1	LB1	0.1509	0.1145	0.1244
18.15	AM1	LB1	0.152	0.1151	0.1254
18.2	AM1	LB1	0.1524	0.114	0.1262
18.25	AM1	LB1	0.1532	0.1141	0.1273
18.3	AM1	LB1	0.1545	0.1144	0.1283
18.35	AM1	LB1	0.1554	0.1143	0.1291
18.4	AM1	LB1	0.1561	0.1147	0.13
18.45	AM1	LB1	0.1561	0.1145	0.1302
18.5	AM1	LB1	0.1561	0.1156	0.1318
18.55	AM1	LB1	0.157	0.1157	0.1328
18.6	AM1	LB1	0.1562	0.1163	0.1341
18.65	AM1	LB1	0.1573	0.1165	0.135
18.7	AM1	LB1	0.1584	0.1169	0.1355
18.75	AM1	LB1	0.1596	0.1176	0.1357
18.8	AM1	LB1	0.1613	0.118	0.1366
18.85	AM1	LB1	0.1617	0.1182	0.1379
18.9	AM1	LB1	0.1626	0.1188	0.1389
18.95	AM1	LB1	0.1626	0.1193	0.1392
19	AM1	LB1	0.1639	0.1201	0.1396
19.05	AM1	LB1	0.1648	0.1196	0.1405
19.1	AM1	LB1	0.166	0.1211	0.1408
19.15	AM1	LB1	0.1663	0.1209	0.1415
19.2	AM1	LB1	0.1666	0.1215	0.1419
19.25	AM1	LB1	0.1687	0.1223	0.1415
19.3	AM1	LB1	0.1689	0.1221	0.1437
19.35	AM1	LB1	0.1701	0.1226	0.1442
19.4	AM1	LB1	0.1714	0.1224	0.1446
19.45	AM1	LB1	0.1721	0.1227	0.1452
19.5	AM1	LB1	0.1734	0.1226	0.145
19.55	AM1	LB1	0.1746	0.124	0.1457
19.6	AM1	LB1	0.1747	0.1247	0.1467
19.65	AM1	LB1	0.1754	0.1263	0.1473
19.7	AM1	LB1	0.1771	0.1256	0.1485
19.75	AM1	LB1	0.1771	0.1272	0.15
19.8	AM1	LB1	0.1788	0.1274	0.1511
19.85	AM1	LB1	0.1803	0.1279	0.1523
19.9	AM1	LB1	0.1812	0.1284	0.153
19.95	AM1	LB1	0.1823	0.1289	0.1539
20	AM1	LB1	0.1824	0.1292	0.1549
20.05	AM1	LB1	0.1841	0.1293	0.1556
20.1	AM1	LB1	0.1846	0.13	0.1556
20.15	AM1	LB1	0.1853	0.1309	0.1571
20.2	AM1	LB1	0.1858	0.1317	0.1574
20.25	AM1	LB1	0.1872	0.1327	0.1583
20.3	AM1	LB1	0.1889	0.1331	0.1595
20.35	AM1	LB1	0.1892	0.1331	0.1601
20.4	AM1	LB1	0.1899	0.1342	0.1605
20.45	AM1	LB1	0.1911	0.1359	0.1618
20.5	AM1	LB1	0.1921	0.1374	0.1629
20.55	AM1	LB1	0.1928	0.1381	0.1643
20.6	AM1	LB1	0.1943	0.1384	0.1658
20.65	AM1	LB1	0.1946	0.1397	0.1676
20.7	AM1	LB1	0.1958	0.1386	0.1688
20.75	AM1	LB1	0.1971	0.1398	0.1693
20.8	AM1	LB1	0.1983	0.141	0.1708
20.85	AM1	LB1	0.1993	0.1424	0.1719
20.9	AM1	LB1	0.2014	0.1436	0.1736
20.95	AM1	LB1	0.2019	0.1447	0.1739
21	AM1	LB1	0.2023	0.1455	0.1746
21.05	AM1	LB1	0.2029	0.1456	0.1754
21.1	AM1	LB1	0.2061	0.1468	0.1765
21.15	AM1	LB1	0.2072	0.1479	0.1768
21.2	AM1	LB1	0.2077	0.1488	0.1777
21.25	AM1	LB1	0.2091	0.1497	0.1798
21.3	AM1	LB1	0.2112	0.1499	0.1805
21.35	AM1	LB1	0.2136	0.151	0.1816
21.4	AM1	LB1	0.2136	0.1527	0.1829
21.45	AM1	LB1	0.2154	0.1538	0.184
21.5	AM1	LB1	0.2161	0.1551	0.1847
21.55	AM1	LB1	0.2178	0.1552	0.1853
21.6	AM1	LB1	0.219	0.1556	0.1867
21.65	AM1	LB1	0.2213	0.1585	0.1883
21.7	AM1	LB1	0.2216	0.1576	0.1885
21.75	AM1	LB1	0.2231	0.16	0.1901
21.8	AM1	LB1	0.2241	0.1606	0.1909
21.85	AM1	LB1	0.2255	0.1647	0.1919
21.9	AM1	LB1	0.2263	0.1657	0.1929
21.95	AM1	LB1	0.2284	0.1683	0.1948
22	AM1	LB1	0.2302	0.1695	0.1969
22.05	AM1	LB1	0.231	0.1679	0.1967
22.1	AM1	LB1	0.2326	0.1702	0.1982
22.15	AM1	LB1	0.2344	0.1705	0.1997
22.2	AM1	LB1	0.2351	0.1726	0.2006
22.25	AM1	LB1	0.2369	0.1734	0.2024
22.3	AM1	LB1	0.2382	0.1747	0.2031
22.35	AM1	LB1	0.2394	0.1758	0.2053
22.4	AM1	LB1	0.2415	0.1757	0.2065
22.45	AM1	LB1	0.2421	0.18	0.2078
22.5	AM1	LB1	0.2439	0.1802	0.2094
22.55	AM1	LB1	0.2446	0.1841	0.2107
22.6	AM1	LB1	0.2464	0.1858	0.2126
22.65	AM1	LB1	0.2479	0.1877	0.2147
22.7	AM1	LB1	0.2499	0.1881	0.2164
22.75	AM1	LB1	0.2512	0.1901	0.2176
22.8	AM1	LB1	0.252	0.1924	0.2189
22.85	AM1	LB1	0.2538	0.1923	0.2194
22.9	AM1	LB1	0.2557	0.1952	0.2224
22.95	AM1	LB1	0.2565	0.1964	0.2232
23	AM1	LB1	0.2581	0.1984	0.2238
23.05	AM1	LB1	0.2603	0.1996	0.2252
23.1	AM1	LB1	0.2619	0.2026	0.2278
23.15	AM1	LB1	0.2636	0.2041	0.2296
23.2	AM1	LB1	0.2652	0.2067	0.2307
23.25	AM1	LB1	0.2663	0.2081	0.2332
23.3	AM1	LB1	0.2679	0.21	0.2344
23.35	AM1	LB1	0.2684	0.2126	0.2354
23.4	AM1	LB1	0.271	0.2152	0.2367
23.45	AM1	LB1	0.2715	0.2189	0.2392
23.5	AM1	LB1	0.2732	0.22	0.2406
23.55	AM1	LB1	0.2745	0.2227	0.2425
23.6	AM1	LB1	0.2761	0.224	0.242
23.65	AM1	LB1	0.2767	0.2258	0.2452
23.7	AM1	LB1	0.2793	0.2281	0.246
23.75	AM1	LB1	0.2803	0.2306	0.2472
23.8	AM1	LB1	0.2826	0.2339	0.2493
23.85	AM1	LB1	0.2842	0.2376	0.2507
23.9	AM1	LB1	0.286	0.2406	0.2518
23.95	AM1	LB1	0.2863	0.2433	0.2541
24	AM1	LB1	0.2872	0.2468	0.2545
24.05	AM1	LB1	0.2893	0.2496	0.2563
24.1	AM1	LB1	0.2901	0.2526	0.2583
24.15	AM1	LB1	0.2922	0.2534	0.2605
24.2	AM1	LB1	0.2937	0.2589	0.2606
24.25	AM1	LB1	0.2948	0.2615	0.2622
24.3	AM1	LB1	0.2975	0.2631	0.2645
24.35	AM1	LB1	0.2987	0.2689	0.2664
24.4	AM1	LB1	0.2995	0.2726	0.2677
24.45	AM1	LB1	0.3028	0.2716	0.2701
24.5	AM1	LB1	0.3036	0.2746	0.2694
24.55	AM1	LB1	0.3049	0.2784	0.2715
24.6	AM1	LB1	0.3069	0.2809	0.2737
24.65	AM1	LB1	0.308	0.2819	0.2743
24.7	AM1	LB1	0.3101	0.2901	0.276
24.75	AM1	LB1	0.311	0.2944	0.2782
24.8	AM1	LB1	0.3125	0.3031	0.2794
24.85	AM1	LB1	0.3141	0.3104	0.281
24.9	AM1	LB1	0.3146	0.3143	0.2818
24.95	AM1	LB1	0.3159	0.317	0.2837
25	AM1	LB1	0.3183	0.324	0.2846
25.05	AM1	LB1	0.3203	0.3292	0.2863
25.1	AM1	LB1	0.3215	0.3318	0.2858
25.15	AM1	LB1	0.3217	0.3369	0.2876
25.2	AM1	LB1	0.3235	0.3463	0.2904
25.25	AM1	LB1	0.3241	0.3468	0.2906
25.3	AM1	LB1	0.3272	0.3527	0.2918
25.35	AM1	LB1	0.3287	0.3577	0.2932
25.4	AM1	LB1	0.33	0.363	0.294
25.45	AM1	LB1	0.3303	0.3707	0.2968
25.5	AM1	LB1	0.3319	0.3687	0.2983
25.55	AM1	LB1	0.3343	0.3671	0.2992
25.6	AM1	LB1	0.3361	0.3692	0.3005
25.65	AM1	LB1	0.3373	0.3725	0.3007
25.7	AM1	LB1	0.338	0.374	0.3023
25.75	AM1	LB1	0.3388	0.379	0.3038
25.8	AM1	LB1	0.3408	0.379	0.3032
25.85	AM1	LB1	0.3422	0.3796	0.306
25.9	AM1	LB1	0.3431	0.3851	0.3063
25.95	AM1	LB1	0.3449	0.3991	0.3076
26	AM1	LB1	0.3451	0.4044	0.3093
26.05	AM1	LB1	0.3464	0.4105	0.3105
26.1	AM1	LB1	0.3476	0.4125	0.3135
26.15	AM1	LB1	0.3502	0.4186	0.3126
26.2	AM1	LB1	0.3516	0.4262	0.3135
26.25	AM1	LB1	0.3532	0.4293	0.3149
26.3	AM1	LB1	0.3549	0.4237	0.3167
26.35	AM1	LB1	0.3542	0.4293	0.316
26.4	AM1	LB1	0.3575	0.4303	0.3189
26.45	AM1	LB1	0.3581	0.4363	0.3201
26.5	AM1	LB1	0.3579	0.4409	0.3213
26.55	AM1	LB1	0.3596	0.4455	0.3212
26.6	AM1	LB1	0.3619	0.4505	0.3229
26.65	AM1	LB1	0.3634	0.4521	0.3227
26.7	AM1	LB1	0.3638	0.4479	0.3248
26.75	AM1	LB1	0.3648	0.45	0.3244
26.8	AM1	LB1	0.3654	0.4509	0.3248
26.85	AM1	LB1	0.3662	0.4531	0.3253
26.9	AM1	LB1	0.3678	0.457	0.3276
26.95	AM1	LB1	0.37	0.4566	0.3288
27	AM1	LB1	0.3685	0.4602	0.33
27.05	AM1	LB1	0.3706	0.4606	0.3307
27.1	AM1	LB1	0.372	0.4648	0.3305
27.15	AM1	LB1	0.3728	0.4675	0.3298
27.2	AM1	LB1	0.3725	0.4716	0.3299
27.25	AM1	LB1	0.3751	0.4793	0.3324
27.3	AM1	LB1	0.3759	0.4837	0.3329
27.35	AM1	LB1	0.3767	0.4875	0.3331
27.4	AM1	LB1	0.3771	0.4949	0.3317
27.45	AM1	LB1	0.3775	0.4925	0.3334
27.5	AM1	LB1	0.3783	0.4878	0.3339
27.55	AM1	LB1	0.3799	0.4878	0.3345
27.6	AM1	LB1	0.3805	0.4938	0.3351
27.65	AM1	LB1	0.3836	0.4922	0.3362
27.7	AM1	LB1	0.3831	0.4931	0.336
27.75	AM1	LB1	0.3843	0.4977	0.3369
27.8	AM1	LB1	0.3834	0.5141	0.3381
27.85	AM1	LB1	0.3867	0.5166	0.3382
27.9	AM1	LB1	0.3861	0.5101	0.3375
27.95	AM1	LB1	0.3866	0.509	0.3385
28	AM1	LB1	0.3868	0.5108	0.3393
28.05	AM1	LB1	0.3893	0.5087	0.3403
28.1	AM1	LB1	0.39	0.5128	0.3397
28.15	AM1	LB1	0.3895	0.5132	0.3406
28.2	AM1	LB1	0.3908	0.5177	0.3405
28.25	AM1	LB1	0.3902	0.5189	0.342
28.3	AM1	LB1	0.3909	0.5207	0.3422
28.35	AM1	LB1	0.3911	0.5223	0.3431
28.4	AM1	LB1	0.3928	0.5262	0.343
28.45	AM1	LB1	0.3921	0.532	0.3443
28.5	AM1	LB1	0.3926	0.5324	0.3441
28.55	AM1	LB1	0.394	0.5303	0.3443
28.6	AM1	LB1	0.3945	0.5335	0.3442
28.65	AM1	LB1	0.3948	0.5424	0.3451
28.7	AM1	LB1	0.3949	0.5387	0.3453
28.75	AM1	LB1	0.3955	0.5402	0.3454
28.8	AM1	LB1	0.3975	0.5383	0.3459
28.85	AM1	LB1	0.3971	0.5416	0.346
28.9	AM1	LB1	0.3974	0.5476	0.347
28.95	AM1	LB1	0.3983	0.5407	0.3466
29	AM1	LB1	0.3972	0.5454	0.3476
29.05	AM1	LB1	0.4013	0.5464	0.3495
29.1	AM1	LB1	0.3998	0.5501	0.3492
29.15	AM1	LB1	0.4016	0.5467	0.3518
29.2	AM1	LB1	0.4011	0.5487	0.3505
29.25	AM1	LB1	0.4018	0.5479	0.3518
29.3	AM1	LB1	0.4026	0.5489	0.3507
29.35	AM1	LB1	0.4045	0.5512	0.3526
29.4	AM1	LB1	0.4021	0.5495	0.3545
29.45	AM1	LB1	0.4043	0.548	0.3546
29.5	AM1	LB1	0.4059	0.5532	0.356
29.55	AM1	LB1	0.4054	0.5549	0.3562
29.6	AM1	LB1	0.4066	0.5509	0.3573
29.65	AM1	LB1	0.4041	0.5518	0.3585
29.7	AM1	LB1	0.4062	0.5569	0.3591
29.75	AM1	LB1	0.4068	0.5635	0.3593
29.8	AM1	LB1	0.4039	0.5619	0.3607
29.85	AM1	LB1	0.4067	0.5583	0.3622
29.9	AM1	LB1	0.406	0.5598	0.3636
29.95	AM1	LB1	0.4063	0.5567	0.366
30	AM1	LB1	0.4071	0.5577	0.3661
30.05	AM1	LB1	0.4076	0.5609	0.3688
30.1	AM1	LB1	0.4073	0.5606	0.3702
30.15	AM1	LB1	0.4076	0.5623	0.3697
30.2	AM1	LB1	0.4088	0.5707	0.3714
30.25	AM1	LB1	0.4068	0.5683	0.3733
30.3	AM1	LB1	0.4084	0.5733	0.3745
30.35	AM1	LB1	0.4105	0.5706	0.3757
30.4	AM1	LB1	0.4099	0.5695	0.3779
30.45	AM1	LB1	0.4096	0.5754	0.3802
30.5	AM1	LB1	0.4102	0.5785	0.3819
30.55	AM1	LB1	0.4096	0.5831	0.3826
30.6	AM1	LB1	0.4116	0.5775	0.3846
30.65	AM1	LB1	0.4106	0.5739	0.3868
30.7	AM1	LB1	0.4107	0.5743	0.3893
30.75	AM1	LB1	0.411	0.576	0.3908
30.8	AM1	LB1	0.4109	0.5711	0.3939
30.85	AM1	LB1	0.411	0.5693	0.3943
30.9	AM1	LB1	0.4105	0.5739	0.3978
30.95	AM1	LB1	0.4106	0.5741	0.399
31	AM1	LB1	0.4112	0.5728	0.3999
31.05	AM1	LB1	0.4102	0.5723	0.4036
31.1	AM1	LB1	0.4097	0.5735	0.4051
31.15	AM1	LB1	0.4116	0.5733	0.4079
31.2	AM1	LB1	0.4114	0.5771	0.4097
31.25	AM1	LB1	0.4116	0.5812	0.4104
31.3	AM1	LB1	0.4106	0.5835	0.4134
31.35	AM1	LB1	0.4114	0.5811	0.415
31.4	AM1	LB1	0.4117	0.5846	0.4172
31.45	AM1	LB1	0.4137	0.5914	0.4182
31.5	AM1	LB1	0.4135	0.5903	0.4214
31.55	AM1	LB1	0.414	0.5823	0.4246
31.6	AM1	LB1	0.4105	0.5805	0.4272
31.65	AM1	LB1	0.4143	0.577	0.4289
31.7	AM1	LB1	0.4152	0.5778	0.4317
31.75	AM1	LB1	0.416	0.5843	0.4324
31.8	AM1	LB1	0.4149	0.5915	0.4346
31.85	AM1	LB1	0.4158	0.5941	0.4379
31.9	AM1	LB1	0.4155	0.5958	0.4412
31.95	AM1	LB1	0.4157	0.5968	0.4437
32	AM1	LB1	0.4162	0.5961	0.4452
32.05	AM1	LB1	0.4188	0.5946	0.448
32.1	AM1	LB1	0.4183	0.5933	0.4514
32.15	AM1	LB1	0.4202	0.5989	0.4514
32.2	AM1	LB1	0.4193	0.5944	0.4522
32.25	AM1	LB1	0.4202	0.5914	0.4575
32.3	AM1	LB1	0.4232	0.5999	0.46
32.35	AM1	LB1	0.4251	0.602	0.4603
32.4	AM1	LB1	0.4266	0.5991	0.4615
32.45	AM1	LB1	0.4268	0.5996	0.4652
32.5	AM1	LB1	0.4239	0.6039	0.4675
32.55	AM1	LB1	0.4251	0.597	0.4691
32.6	AM1	LB1	0.4273	0.5912	0.4715
32.65	AM1	LB1	0.4271	0.5889	0.4747
32.7	AM1	LB1	0.428	0.5889	0.4762
32.75	AM1	LB1	0.4298	0.5945	0.4764
32.8	AM1	LB1	0.4278	0.5923	0.4787
32.85	AM1	LB1	0.431	0.5875	0.4801
32.9	AM1	LB1	0.4323	0.5909	0.4827
32.95	AM1	LB1	0.4343	0.5894	0.4837
33	AM1	LB1	0.4327	0.5857	0.4849
33.05	AM1	LB1	0.435	0.586	0.4869
33.1	AM1	LB1	0.4361	0.5878	0.4888
33.15	AM1	LB1	0.4358	0.591	0.4896
33.2	AM1	LB1	0.4374	0.5903	0.4911
33.25	AM1	LB1	0.4386	0.5911	0.4947
33.3	AM1	LB1	0.4384	0.5858	0.4969
33.35	AM1	LB1	0.4387	0.5912	0.498
33.4	AM1	LB1	0.4393	0.5937	0.5005
33.45	AM1	LB1	0.4394	0.5898	0.5032
33.5	AM1	LB1	0.4391	0.5873	0.5042
33.55	AM1	LB1	0.4377	0.5862	0.5056
33.6	AM1	LB1	0.437	0.586	0.5082
33.65	AM1	LB1	0.4381	0.5858	0.5078
33.7	AM1	LB1	0.4394	0.585	0.5089
33.75	AM1	LB1	0.4394	0.5873	0.5109
33.8	AM1	LB1	0.4404	0.5878	0.5129
33.85	AM1	LB1	0.4416	0.5862	0.5141
33.9	AM1	LB1	0.4428	0.5908	0.5162
33.95	AM1	LB1	0.444	0.5931	0.5184
34	AM1	LB1	0.4474	0.5973	0.5194
34.05	AM1	LB1	0.4462	0.5951	0.5203
34.1	AM1	LB1	0.4475	0.5901	0.5211
34.15	AM1	LB1	0.4506	0.599	0.5223
34.2	AM1	LB1	0.4522	0.6051	0.5245
34.25	AM1	LB1	0.4545	0.6006	0.5256
34.3	AM1	LB1	0.4544	0.5948	0.5267
34.35	AM1	LB1	0.4577	0.5925	0.5284
34.4	AM1	LB1	0.4556	0.5953	0.5307
34.45	AM1	LB1	0.456	0.5914	0.5316
34.5	AM1	LB1	0.4563	0.5941	0.5323
34.55	AM1	LB1	0.4584	0.5958	0.531
34.6	AM1	LB1	0.46	0.5997	0.5336
34.65	AM1	LB1	0.4614	0.599	0.5354
34.7	AM1	LB1	0.4611	0.5972	0.5352
34.75	AM1	LB1	0.4605	0.5954	0.5369
34.8	AM1	LB1	0.4633	0.5953	0.5378
34.85	AM1	LB1	0.463	0.5942	0.539
34.9	AM1	LB1	0.4638	0.5949	0.5396
34.95	AM1	LB1	0.4653	0.5979	0.5398
35	AM1	LB1	0.4688	0.6044	0.5416
35.05	AM1	LB1	0.4723	0.6088	0.543
35.1	AM1	LB1	0.4743	0.6079	0.5436
35.15	AM1	LB1	0.4727	0.6029	0.5454
35.2	AM1	LB1	0.4742	0.5989	0.5454
35.25	AM1	LB1	0.4747	0.5973	0.5453
35.3	AM1	LB1	0.4766	0.597	0.5471
35.35	AM1	LB1	0.4759	0.5947	0.5468
35.4	AM1	LB1	0.4764	0.6007	0.5483
35.45	AM1	LB1	0.4779	0.5981	0.5491
35.5	AM1	LB1	0.4779	0.6021	0.5496
35.55	AM1	LB1	0.4778	0.6022	0.5499
35.6	AM1	LB1	0.4814	0.606	0.5506
35.65	AM1	LB1	0.4807	0.6101	0.5525
35.7	AM1	LB1	0.484	0.608	0.5523
35.75	AM1	LB1	0.487	0.6031	0.5515
35.8	AM1	LB1	0.4885	0.6038	0.5534
35.85	AM1	LB1	0.4884	0.6054	0.5535
35.9	AM1	LB1	0.4882	0.6137	0.5543
35.95	AM1	LB1	0.4899	0.6136	0.5554
36	AM1	LB1	0.4917	0.6153	0.5566
36.05	AM1	LB1	0.4932	0.6173	0.5562
36.1	AM1	LB1	0.4936	0.6118	0.5561
36.15	AM1	LB1	0.4942	0.6088	0.5552
36.2	AM1	LB1	0.4942	0.6117	0.5568
36.25	AM1	LB1	0.4945	0.6163	0.5576
36.3	AM1	LB1	0.4961	0.6185	0.5571
36.35	AM1	LB1	0.4979	0.6178	0.5579
36.4	AM1	LB1	0.5006	0.6155	0.5592
36.45	AM1	LB1	0.502	0.606	0.5602
36.5	AM1	LB1	0.5053	0.6069	0.5597
36.55	AM1	LB1	0.5048	0.6077	0.5601
36.6	AM1	LB1	0.5059	0.6073	0.5602
36.65	AM1	LB1	0.5073	0.6106	0.5586
36.7	AM1	LB1	0.5092	0.6108	0.5598
36.75	AM1	LB1	0.5115	0.6082	0.5614
36.8	AM1	LB1	0.5148	0.6056	0.5601
36.85	AM1	LB1	0.5159	0.6084	0.5605
36.9	AM1	LB1	0.5176	0.6093	0.5608
36.95	AM1	LB1	0.5171	0.6061	0.5598
37	AM1	LB1	0.5174	0.6152	0.5608
37.05	AM1	LB1	0.5171	0.6125	0.5609
37.1	AM1	LB1	0.5171	0.6152	0.5606
37.15	AM1	LB1	0.5199	0.6155	0.5608
37.2	AM1	LB1	0.5224	0.6157	0.5626
37.25	AM1	LB1	0.5223	0.6084	0.5615
37.3	AM1	LB1	0.5236	0.611	0.5607
37.35	AM1	LB1	0.5236	0.6143	0.5598
37.4	AM1	LB1	0.522	0.6192	0.5614
37.45	AM1	LB1	0.5239	0.612	0.5603
37.5	AM1	LB1	0.5261	0.6059	0.5618
37.55	AM1	LB1	0.5288	0.6077	0.563
37.6	AM1	LB1	0.5298	0.607	0.5641
37.65	AM1	LB1	0.5317	0.606	0.5637
37.7	AM1	LB1	0.5308	0.6074	0.5627
37.75	AM1	LB1	0.5331	0.6043	0.561
37.8	AM1	LB1	0.5321	0.6047	0.5627
37.85	AM1	LB1	0.5316	0.6025	0.5632
37.9	AM1	LB1	0.533	0.6059	0.5628
37.95	AM1	LB1	0.5346	0.6084	0.5632
38	AM1	LB1	0.5365	0.6046	0.5641
38.05	AM1	LB1	0.5361	0.6027	0.5642
38.1	AM1	LB1	0.5349	0.601	0.5644
38.15	AM1	LB1	0.5363	0.5996	0.5637
38.2	AM1	LB1	0.5371	0.6058	0.5635
38.25	AM1	LB1	0.5396	0.6074	0.5644
38.3	AM1	LB1	0.5422	0.6068	0.5637
38.35	AM1	LB1	0.5427	0.6086	0.5628
38.4	AM1	LB1	0.5442	0.6148	0.5639
38.45	AM1	LB1	0.5437	0.6205	0.5629
38.5	AM1	LB1	0.544	0.6208	0.5648
38.55	AM1	LB1	0.5457	0.6224	0.5646
38.6	AM1	LB1	0.5475	0.6241	0.5648
38.65	AM1	LB1	0.5481	0.6238	0.5652
38.7	AM1	LB1	0.5476	0.6264	0.5633
38.75	AM1	LB1	0.5483	0.6301	0.5631
38.8	AM1	LB1	0.5477	0.6278	0.563
38.85	AM1	LB1	0.5481	0.6285	0.5644
38.9	AM1	LB1	0.5478	0.6325	0.5646
38.95	AM1	LB1	0.5472	0.6285	0.5654
39	AM1	LB1	0.5474	0.6215	0.5648
39.05	AM1	LB1	0.5496	0.6206	0.5656
39.1	AM1	LB1	0.5504	0.6213	0.5664
39.15	AM1	LB1	0.551	0.6214	0.5689
39.2	AM1	LB1	0.5511	0.6159	0.5691
39.25	AM1	LB1	0.5515	0.6126	0.5688
39.3	AM1	LB1	0.5518	0.6122	0.5691
39.35	AM1	LB1	0.5529	0.6153	0.5681
39.4	AM1	LB1	0.5538	0.6156	0.568
39.45	AM1	LB1	0.5558	0.6206	0.5697
39.5	AM1	LB1	0.5577	0.6197	0.5692
39.55	AM1	LB1	0.5569	0.6166	0.5709
39.6	AM1	LB1	0.5584	0.6154	0.571
39.65	AM1	LB1	0.5593	0.6206	0.5706
39.7	AM1	LB1	0.5592	0.6257	0.5725
39.75	AM1	LB1	0.5594	0.6227	0.5747
39.8	AM1	LB1	0.559	0.6216	0.574
39.85	AM1	LB1	0.5619	0.6201	0.5723
39.9	AM1	LB1	0.5618	0.6218	0.5736
39.95	AM1	LB1	0.5645	0.619	0.5724
40	AM1	LB1	0.5656	0.6142	0.5702
40.05	AM1	LB1	0.5666	0.6118	0.5717
40.1	AM1	LB1	0.5675	0.612	0.5735
40.15	AM1	LB1	0.568	0.6122	0.5737
40.2	AM1	LB1	0.5672	0.6139	0.5745
40.25	AM1	LB1	0.567	0.6152	0.5759
40.3	AM1	LB1	0.5669	0.6148	0.5758
40.35	AM1	LB1	0.5668	0.612	0.5779
40.4	AM1	LB1	0.5665	0.6135	0.5767
40.45	AM1	LB1	0.567	0.6194	0.5751
40.5	AM1	LB1	0.5697	0.6223	0.5741
40.55	AM1	LB1	0.5696	0.6217	0.5749
40.6	AM1	LB1	0.5698	0.6201	0.572
40.65	AM1	LB1	0.5694	0.6197	0.5712
40.7	AM1	LB1	0.5706	0.6196	0.5722
40.75	AM1	LB1	0.5722	0.6197	0.5729
40.8	AM1	LB1	0.5734	0.6275	0.5726
40.85	AM1	LB1	0.5724	0.6273	0.5744
40.9	AM1	LB1	0.5734	0.6234	0.5751
40.95	AM1	LB1	0.573	0.6279	0.5739
41	AM1	LB1	0.5742	0.6227	0.5736
41.05	AM1	LB1	0.5729	0.6212	0.5745
41.1	AM1	LB1	0.5719	0.6216	0.573
41.15	AM1	LB1	0.572	0.6214	0.573
41.2	AM1	LB1	0.5743	0.6232	0.575
41.25	AM1	LB1	0.5749	0.621	0.5759
41.3	AM1	LB1	0.576	0.6265	0.5765
41.35	AM1	LB1	0.5742	0.6275	0.5768
41.4	AM1	LB1	0.5754	0.6233	0.5772
41.45	AM1	LB1	0.5772	0.6253	0.5791
41.5	AM1	LB1	0.578	0.6248	0.5797
41.55	AM1	LB1	0.5784	0.6274	0.5775
41.6	AM1	LB1	0.5781	0.627	0.5775
41.65	AM1	LB1	0.5784	0.6297	0.577
41.7	AM1	LB1	0.578	0.6286	0.5777
41.75	AM1	LB1	0.5783	0.6277	0.5791
41.8	AM1	LB1	0.5784	0.6235	0.5813
41.85	AM1	LB1	0.5791	0.6241	0.5825
41.9	AM1	LB1	0.5789	0.6213	0.582
41.95	AM1	LB1	0.5792	0.6202	0.5833
42	AM1	LB1	0.5786	0.6233	0.5843
42.05	AM1	LB1	0.5784	0.6283	0.5851
42.1	AM1	LB1	0.5783	0.6248	0.587
42.15	AM1	LB1	0.5783	0.6302	0.5852
42.2	AM1	LB1	0.5773	0.6278	0.5853
42.25	AM1	LB1	0.5783	0.6254	0.584
42.3	AM1	LB1	0.5787	0.6304	0.5828
42.35	AM1	LB1	0.5785	0.6331	0.5804
42.4	AM1	LB1	0.5798	0.6334	0.5827
42.45	AM1	LB1	0.5786	0.6338	0.5831
42.5	AM1	LB1	0.5782	0.6285	0.5826
42.55	AM1	LB1	0.5807	0.6304	0.581
42.6	AM1	LB1	0.5809	0.6343	0.5805
42.65	AM1	LB1	0.5811	0.6385	0.5799
42.7	AM1	LB1	0.5815	0.6366	0.5798
42.75	AM1	LB1	0.5822	0.6362	0.5787
42.8	AM1	LB1	0.5814	0.6341	0.5802
42.85	AM1	LB1	0.5805	0.6389	0.5807
42.9	AM1	LB1	0.5798	0.6399	0.5805
42.95	AM1	LB1	0.5801	0.637	0.579
43	AM1	LB1	0.5791	0.6335	0.579
43.05	AM1	LB1	0.58	0.6319	0.5803
43.1	AM1	LB1	0.5818	0.6294	0.5788
43.15	AM1	LB1	0.582	0.6262	0.5785
43.2	AM1	LB1	0.5818	0.6356	0.5794
43.25	AM1	LB1	0.5815	0.6392	0.5805
43.3	AM1	LB1	0.5827	0.6368	0.5809
43.35	AM1	LB1	0.5833	0.6399	0.5809
43.4	AM1	LB1	0.5836	0.6388	0.5818
43.45	AM1	LB1	0.5838	0.6388	0.5823
43.5	AM1	LB1	0.5836	0.6393	0.5829
43.55	AM1	LB1	0.5836	0.6382	0.5823
43.6	AM1	LB1	0.5835	0.6397	0.5865
43.65	AM1	LB1	0.5845	0.6371	0.5908
43.7	AM1	LB1	0.5846	0.6399	0.5919
43.75	AM1	LB1	0.5831	0.6391	0.59
43.8	AM1	LB1	0.5828	0.6447	0.5893
43.85	AM1	LB1	0.5842	0.649	0.587
43.9	AM1	LB1	0.585	0.6491	0.5877
43.95	AM1	LB1	0.5842	0.6434	0.5881
44	AM1	LB1	0.5845	0.6437	0.5874
44.05	AM1	LB1	0.5851	0.6413	0.5885
44.1	AM1	LB1	0.5841	0.6381	0.5902
44.15	AM1	LB1	0.5824	0.6437	0.5929
44.2	AM1	LB1	0.5807	0.6436	0.5937
44.25	AM1	LB1	0.582	0.6387	0.5907
44.3	AM1	LB1	0.5829	0.6371	0.5903
44.35	AM1	LB1	0.583	0.6394	0.5916
44.4	AM1	LB1	0.5836	0.6451	0.5921
44.45	AM1	LB1	0.5846	0.6462	0.5917
44.5	AM1	LB1	0.5837	0.6403	0.5898
44.55	AM1	LB1	0.5862	0.6401	0.5893
44.6	AM1	LB1	0.5868	0.6397	0.5915
44.65	AM1	LB1	0.5858	0.6433	0.593
44.7	AM1	LB1	0.5861	0.6436	0.5925
44.75	AM1	LB1	0.5849	0.6411	0.595
44.8	AM1	LB1	0.5837	0.6474	0.5947
44.85	AM1	LB1	0.5853	0.6483	0.5936
44.9	AM1	LB1	0.5861	0.6506	0.5953
44.95	AM1	LB1	0.5868	0.6477	0.5999
45	AM1	LB1	0.5871	0.6469	0.6004
45.05	AM1	LB1	0.5861	0.65	0.597
45.1	AM1	LB1	0.5858	0.6456	0.5973
45.15	AM1	LB1	0.5862	0.6401	0.5991
45.2	AM1	LB1	0.5854	0.641	0.6024
45.25	AM1	LB1	0.5862	0.6422	0.6015
45.3	AM1	LB1	0.5864	0.641	0.6011
45.35	AM1	LB1	0.5871	0.6511	0.6033
45.4	AM1	LB1	0.5873	0.6545	0.6046
45.45	AM1	LB1	0.5868	0.655	0.6031
45.5	AM1	LB1	0.5855	0.6538	0.6051
45.55	AM1	LB1	0.5852	0.6536	0.6048
45.6	AM1	LB1	0.5879	0.6533	0.6038
45.65	AM1	LB1	0.5891	0.6533	0.6025
45.7	AM1	LB1	0.5868	0.6517	0.6018
45.75	AM1	LB1	0.5854	0.6558	0.5997
45.8	AM1	LB1	0.5845	0.6591	0.5999
45.85	AM1	LB1	0.585	0.6578	0.602
45.9	AM1	LB1	0.5854	0.6538	0.6049
45.95	AM1	LB1	0.587	0.6596	0.6051
46	AM1	LB1	0.5888	0.6626	0.6048
46.05	AM1	LB1	0.5897	0.6594	0.6034
46.1	AM1	LB1	0.5903	0.6596	0.6014
46.15	AM1	LB1	0.5906	0.6593	0.604
46.2	AM1	LB1	0.5912	0.6627	0.6043
46.25	AM1	LB1	0.5903	0.6573	0.6009
46.3	AM1	LB1	0.5902	0.6595	0.6019
46.35	AM1	LB1	0.5905	0.663	0.6034
46.4	AM1	LB1	0.5884	0.6634	0.6046
46.45	AM1	LB1	0.5889	0.656	0.607
46.5	AM1	LB1	0.5904	0.659	0.611
46.55	AM1	LB1	0.5911	0.6633	0.6092
46.6	AM1	LB1	0.5889	0.6584	0.6067
46.65	AM1	LB1	0.5895	0.6568	0.6081
46.7	AM1	LB1	0.5908	0.661	0.6069
46.75	AM1	LB1	0.5919	0.6626	0.6056
46.8	AM1	LB1	0.5935	0.6607	0.6059
46.85	AM1	LB1	0.5949	0.6599	0.6071
46.9	AM1	LB1	0.5937	0.6551	0.6089
46.95	AM1	LB1	0.5925	0.6561	0.6096
47	AM1	LB1	0.5911	0.6598	0.6127
47.05	AM1	LB1	0.5911	0.6639	0.615
47.1	AM1	LB1	0.5925	0.6601	0.6152
47.15	AM1	LB1	0.5927	0.6558	0.6117
47.2	AM1	LB1	0.5941	0.6542	0.6095
47.25	AM1	LB1	0.5952	0.6544	0.6076
47.3	AM1	LB1	0.5947	0.6638	0.6095
47.35	AM1	LB1	0.5962	0.6635	0.6106
47.4	AM1	LB1	0.5969	0.6623	0.6113
47.45	AM1	LB1	0.5973	0.6666	0.6101
47.5	AM1	LB1	0.5984	0.6694	0.6114
47.55	AM1	LB1	0.5982	0.6702	0.6133
47.6	AM1	LB1	0.5973	0.6675	0.6141
47.65	AM1	LB1	0.5975	0.6666	0.6128
47.7	AM1	LB1	0.5969	0.6655	0.6136
47.75	AM1	LB1	0.5974	0.6626	0.6129
47.8	AM1	LB1	0.5969	0.6603	0.6121
47.85	AM1	LB1	0.5965	0.6621	0.6086
47.9	AM1	LB1	0.5949	0.6652	0.6081
47.95	AM1	LB1	0.5967	0.6707	0.611
48	AM1	LB1	0.5976	0.6736	0.6134
48.05	AM1	LB1	0.5987	0.6703	0.6148
48.1	AM1	LB1	0.5985	0.6692	0.6137
48.15	AM1	LB1	0.5989	0.669	0.6124
48.2	AM1	LB1	0.5982	0.6666	0.6113
48.25	AM1	LB1	0.5988	0.6711	0.6136
48.3	AM1	LB1	0.5977	0.6693	0.6152
48.35	AM1	LB1	0.598	0.6681	0.6164
48.4	AM1	LB1	0.5993	0.6684	0.6178
48.45	AM1	LB1	0.5993	0.6713	0.6193
48.5	AM1	LB1	0.5989	0.6756	0.6168
48.55	AM1	LB1	0.6006	0.6825	0.6192
48.6	AM1	LB1	0.6005	0.681	0.6172
48.65	AM1	LB1	0.6006	0.6834	0.6161
48.7	AM1	LB1	0.6004	0.6838	0.6158
48.75	AM1	LB1	0.6013	0.6841	0.6147
48.8	AM1	LB1	0.6015	0.6868	0.6131
48.85	AM1	LB1	0.6028	0.6848	0.6156
48.9	AM1	LB1	0.6028	0.683	0.6162
48.95	AM1	LB1	0.6035	0.687	0.6148
49	AM1	LB1	0.6043	0.682	0.6158
49.05	AM1	LB1	0.6035	0.6858	0.6179
49.1	AM1	LB1	0.6035	0.6868	0.62
49.15	AM1	LB1	0.6036	0.686	0.6196
49.2	AM1	LB1	0.6026	0.6857	0.6175
49.25	AM1	LB1	0.6037	0.6873	0.6183
49.3	AM1	LB1	0.6048	0.685	0.6205
49.35	AM1	LB1	0.6038	0.6877	0.6207
49.4	AM1	LB1	0.6039	0.6884	0.6174
49.45	AM1	LB1	0.6051	0.6895	0.6167
49.5	AM1	LB1	0.6055	0.6885	0.6202
49.55	AM1	LB1	0.6065	0.6892	0.6214
49.6	AM1	LB1	0.6069	0.6904	0.624
49.65	AM1	LB1	0.6068	0.6857	0.6236
49.7	AM1	LB1	0.6058	0.6856	0.624
49.75	AM1	LB1	0.6059	0.6863	0.6218
49.8	AM1	LB1	0.6067	0.6885	0.6223
49.85	AM1	LB1	0.6051	0.6822	0.6214
49.9	AM1	LB1	0.6039	0.6798	0.6197
49.95	AM1	LB1	0.6041	0.6848	0.621
50	AM1	LB1	0.604	0.6865	0.6201
50.05	AM1	LB1	0.6054	0.6882	0.62
50.1	AM1	LB1	0.6043	0.6896	0.6241
50.15	AM1	LB1	0.6045	0.6902	0.6262
50.2	AM1	LB1	0.6054	0.6918	0.6295
50.25	AM1	LB1	0.605	0.6931	0.6305
50.3	AM1	LB1	0.6067	0.6886	0.6275
50.35	AM1	LB1	0.607	0.6869	0.6272
50.4	AM1	LB1	0.6063	0.6873	0.6293
50.45	AM1	LB1	0.606	0.6899	0.6299
50.5	AM1	LB1	0.6047	0.6914	0.6279
50.55	AM1	LB1	0.6045	0.6916	0.6258
50.6	AM1	LB1	0.6054	0.6921	0.6275
50.65	AM1	LB1	0.6062	0.69	0.629
50.7	AM1	LB1	0.6078	0.6908	0.6273
50.75	AM1	LB1	0.6072	0.6906	0.6279
50.8	AM1	LB1	0.607	0.691	0.6264
50.85	AM1	LB1	0.609	0.6928	0.625
50.9	AM1	LB1	0.6092	0.6921	0.624
50.95	AM1	LB1	0.608	0.6912	0.6247
51	AM1	LB1	0.6081	0.6915	0.6247
51.05	AM1	LB1	0.6084	0.694	0.6248
51.1	AM1	LB1	0.6093	0.691	0.6274
51.15	AM1	LB1	0.6084	0.6921	0.6282
51.2	AM1	LB1	0.6083	0.6946	0.6288
51.25	AM1	LB1	0.6082	0.6967	0.6281
51.3	AM1	LB1	0.6084	0.6948	0.6285
51.35	AM1	LB1	0.6081	0.6956	0.6297
51.4	AM1	LB1	0.6102	0.6955	0.6332
51.45	AM1	LB1	0.6091	0.6963	0.6354
51.5	AM1	LB1	0.6107	0.6966	0.6377
51.55	AM1	LB1	0.6113	0.6963	0.6342
51.6	AM1	LB1	0.6109	0.6965	0.6305
51.65	AM1	LB1	0.6133	0.6916	0.6312
51.7	AM1	LB1	0.6146	0.6917	0.6322
51.75	AM1	LB1	0.6148	0.6966	0.6303
51.8	AM1	LB1	0.6141	0.6948	0.6336
51.85	AM1	LB1	0.6128	0.6958	0.6374
51.9	AM1	LB1	0.611	0.6941	0.6378
51.95	AM1	LB1	0.613	0.6955	0.6391
52	AM1	LB1	0.6129	0.6942	0.6391
52.05	AM1	LB1	0.6134	0.693	0.6382
52.1	AM1	LB1	0.6123	0.6959	0.6358
52.15	AM1	LB1	0.6123	0.6981	0.6334
52.2	AM1	LB1	0.613	0.7014	0.6323
52.25	AM1	LB1	0.6141	0.7001	0.6349
52.3	AM1	LB1	0.6144	0.7015	0.6363
52.35	AM1	LB1	0.6153	0.7001	0.6344
52.4	AM1	LB1	0.6151	0.6963	0.6351
52.45	AM1	LB1	0.6153	0.698	0.6348
52.5	AM1	LB1	0.6153	0.7028	0.6372
52.55	AM1	LB1	0.6155	0.7025	0.6385
52.6	AM1	LB1	0.6144	0.7009	0.6382
52.65	AM1	LB1	0.6149	0.7011	0.6375
52.7	AM1	LB1	0.6158	0.7022	0.6367
52.75	AM1	LB1	0.6181	0.7012	0.6395
52.8	AM1	LB1	0.6193	0.701	0.6405
52.85	AM1	LB1	0.6207	0.7027	0.6423
52.9	AM1	LB1	0.6187	0.7064	0.6377
52.95	AM1	LB1	0.6189	0.7073	0.6369
53	AM1	LB1	0.6189	0.7046	0.6378
53.05	AM1	LB1	0.62	0.7037	0.6367
53.1	AM1	LB1	0.6202	0.705	0.6376
53.15	AM1	LB1	0.6193	0.7056	0.6388
53.2	AM1	LB1	0.62	0.703	0.6366
53.25	AM1	LB1	0.6188	0.7015	0.6357
53.3	AM1	LB1	0.6191	0.7026	0.636
53.35	AM1	LB1	0.6197	0.7016	0.6383
53.4	AM1	LB1	0.6202	0.7024	0.6368
53.45	AM1	LB1	0.6215	0.7039	0.6385
53.5	AM1	LB1	0.6219	0.7043	0.6409
53.55	AM1	LB1	0.6209	0.7029	0.6438
53.6	AM1	LB1	0.619	0.7039	0.6458
53.65	AM1	LB1	0.6183	0.7045	0.6439
53.7	AM1	LB1	0.618	0.7056	0.6442
53.75	AM1	LB1	0.6191	0.7045	0.6483
53.8	AM1	LB1	0.6212	0.7066	0.6471
53.85	AM1	LB1	0.6209	0.7071	0.6478
53.9	AM1	LB1	0.619	0.7054	0.6479
53.95	AM1	LB1	0.6193	0.7061	0.6498
54	AM1	LB1	0.6206	0.7062	0.6465
54.05	AM1	LB1	0.6226	0.7039	0.6436
54.1	AM1	LB1	0.6233	0.7039	0.6451
54.15	AM1	LB1	0.6239	0.704	0.6452
54.2	AM1	LB1	0.6236	0.7054	0.6453
54.25	AM1	LB1	0.6239	0.707	0.6449
54.3	AM1	LB1	0.6236	0.704	0.6488
54.35	AM1	LB1	0.622	0.7049	0.6491
54.4	AM1	LB1	0.6226	0.7053	0.648
54.45	AM1	LB1	0.6224	0.7054	0.6456
54.5	AM1	LB1	0.6205	0.7078	0.6443
54.55	AM1	LB1	0.6217	0.7054	0.6441
54.6	AM1	LB1	0.6219	0.7054	0.6429
54.65	AM1	LB1	0.6233	0.7082	0.6436
54.7	AM1	LB1	0.6235	0.7071	0.6441
54.75	AM1	LB1	0.6235	0.7068	0.6448
54.8	AM1	LB1	0.6248	0.7076	0.6433
54.85	AM1	LB1	0.6259	0.706	0.6441
54.9	AM1	LB1	0.6241	0.7084	0.6469
54.95	AM1	LB1	0.6246	0.7087	0.6478
55	AM1	LB1	0.6251	0.711	0.645
55.05	AM1	LB1	0.6266	0.7113	0.6458
55.1	AM1	LB1	0.6253	0.7108	0.6452
55.15	AM1	LB1	0.6236	0.7103	0.6456
55.2	AM1	LB1	0.624	0.7087	0.6462
55.25	AM1	LB1	0.6257	0.7107	0.6469
55.3	AM1	LB1	0.6259	0.709	0.6489
55.35	AM1	LB1	0.6237	0.7108	0.6489
55.4	AM1	LB1	0.6249	0.7139	0.6518
55.45	AM1	LB1	0.6253	0.7102	0.6536
55.5	AM1	LB1	0.625	0.7125	0.6529
55.55	AM1	LB1	0.6248	0.7144	0.6522
55.6	AM1	LB1	0.6239	0.7107	0.6524
55.65	AM1	LB1	0.6239	0.7122	0.6499
55.7	AM1	LB1	0.6252	0.7138	0.6493
55.75	AM1	LB1	0.6237	0.7124	0.6502
55.8	AM1	LB1	0.6248	0.7122	0.6518
55.85	AM1	LB1	0.6263	0.7144	0.6527
55.9	AM1	LB1	0.6271	0.714	0.6547
55.95	AM1	LB1	0.6285	0.714	0.6487
56	AM1	LB1	0.6292	0.7121	0.6494
56.05	AM1	LB1	0.6294	0.7153	0.6495
56.1	AM1	LB1	0.629	0.7163	0.65
56.15	AM1	LB1	0.6278	0.7136	0.6472
56.2	AM1	LB1	0.6276	0.7136	0.6461
56.25	AM1	LB1	0.6263	0.7172	0.6478
56.3	AM1	LB1	0.626	0.7182	0.6506
56.35	AM1	LB1	0.6264	0.7155	0.6512
56.4	AM1	LB1	0.6277	0.7154	0.648
56.45	AM1	LB1	0.6263	0.716	0.6475
56.5	AM1	LB1	0.6259	0.7156	0.6474
56.55	AM1	LB1	0.6283	0.715	0.6491
56.6	AM1	LB1	0.628	0.7136	0.6515
56.65	AM1	LB1	0.6286	0.7167	0.6477
56.7	AM1	LB1	0.6289	0.7143	0.648
56.75	AM1	LB1	0.6283	0.7142	0.6472
56.8	AM1	LB1	0.6269	0.7156	0.6486
56.85	AM1	LB1	0.627	0.7159	0.6515
56.9	AM1	LB1	0.6269	0.7172	0.6512
56.95	AM1	LB1	0.6275	0.7159	0.6515
57	AM1	LB1	0.6266	0.7153	0.6524
57.05	AM1	LB1	0.6271	0.7167	0.6515
57.1	AM1	LB1	0.6279	0.7165	0.6516
57.15	AM1	LB1	0.6278	0.7158	0.6521
57.2	AM1	LB1	0.628	0.7158	0.6551
57.25	AM1	LB1	0.6291	0.7175	0.6527
57.3	AM1	LB1	0.632	0.7191	0.6521
57.35	AM1	LB1	0.6321	0.7179	0.6543
57.4	AM1	LB1	0.6325	0.7174	0.6549
57.45	AM1	LB1	0.6315	0.7172	0.6525
57.5	AM1	LB1	0.6314	0.7142	0.6532
57.55	AM1	LB1	0.6331	0.7149	0.6538
57.6	AM1	LB1	0.6329	0.7167	0.6516
57.65	AM1	LB1	0.6344	0.7189	0.6527
57.7	AM1	LB1	0.6338	0.7187	0.657
57.75	AM1	LB1	0.6349	0.7163	0.657
57.8	AM1	LB1	0.6353	0.7177	0.6575
57.85	AM1	LB1	0.635	0.7194	0.656
57.9	AM1	LB1	0.6349	0.7205	0.655
57.95	AM1	LB1	0.6346	0.7189	0.6552
58	AM1	LB1	0.6344	0.7195	0.6555
58.05	AM1	LB1	0.6337	0.7181	0.6539
58.1	AM1	LB1	0.6343	0.7181	0.6539
58.15	AM1	LB1	0.6348	0.7198	0.6526
58.2	AM1	LB1	0.6358	0.7177	0.6531
58.25	AM1	LB1	0.6365	0.7165	0.6583
58.3	AM1	LB1	0.6363	0.72	0.6594
58.35	AM1	LB1	0.6373	0.7194	0.6591
58.4	AM1	LB1	0.6358	0.719	0.6584
58.45	AM1	LB1	0.635	0.7215	0.6587
58.5	AM1	LB1	0.6331	0.7213	0.6586
58.55	AM1	LB1	0.6316	0.7206	0.6622
58.6	AM1	LB1	0.6301	0.7205	0.6645
58.65	AM1	LB1	0.6299	0.7195	0.6625
58.7	AM1	LB1	0.6314	0.7213	0.6661
58.75	AM1	LB1	0.6334	0.7196	0.6684
58.8	AM1	LB1	0.6343	0.7188	0.6686
58.85	AM1	LB1	0.6346	0.7196	0.6683
58.9	AM1	LB1	0.6354	0.7221	0.6662
58.95	AM1	LB1	0.6354	0.7229	0.665
59	AM1	LB1	0.6348	0.7234	0.6686
59.05	AM1	LB1	0.6364	0.7213	0.6687
59.1	AM1	LB1	0.6384	0.7196	0.671
59.15	AM1	LB1	0.6382	0.7208	0.6728
59.2	AM1	LB1	0.6357	0.7231	0.6781
59.25	AM1	LB1	0.6347	0.7232	0.6805
59.3	AM1	LB1	0.6354	0.7228	0.6833
59.35	AM1	LB1	0.636	0.7231	0.681
59.4	AM1	LB1	0.6351	0.7241	0.6811
59.45	AM1	LB1	0.6345	0.7242	0.6829
59.5	AM1	LB1	0.6344	0.7257	0.6804
59.55	AM1	LB1	0.6349	0.7262	0.68
59.6	AM1	LB1	0.6349	0.7251	0.6799
59.65	AM1	LB1	0.6346	0.7236	0.6786
59.7	AM1	LB1	0.6337	0.7241	0.6755
59.75	AM1	LB1	0.6357	0.7247	0.6783
59.8	AM1	LB1	0.6372	0.7247	0.6768
59.85	AM1	LB1	0.6383	0.7235	0.6773
59.9	AM1	LB1	0.6381	0.7219	0.6766
59.95	AM1	LB1	0.6371	0.721	0.6759
60	AM1	LB1	0.637	0.7223	0.6771
60.05	AM1	LB1	0.6354	0.7234	0.6793
60.1	AM1	LB1	0.6366	0.7221	0.6793
60.15	AM1	LB1	0.6397	0.7241	0.6774
60.2	AM1	LB1	0.641	0.7242	0.6753
60.25	AM1	LB1	0.6414	0.7237	0.6775
60.3	AM1	LB1	0.6398	0.7241	0.6791
60.35	AM1	LB1	0.6396	0.7238	0.6756
60.4	AM1	LB1	0.6404	0.7239	0.6741
60.45	AM1	LB1	0.6389	0.7238	0.6785
60.5	AM1	LB1	0.6384	0.7231	0.6807
60.55	AM1	LB1	0.6371	0.7255	0.6776
60.6	AM1	LB1	0.6378	0.7256	0.6795
60.65	AM1	LB1	0.6387	0.7247	0.679
60.7	AM1	LB1	0.6395	0.7262	0.6784
60.75	AM1	LB1	0.6401	0.7277	0.6785
60.8	AM1	LB1	0.6387	0.7258	0.6797
60.85	AM1	LB1	0.6394	0.7256	0.6796
60.9	AM1	LB1	0.6399	0.728	0.6766
60.95	AM1	LB1	0.637	0.7278	0.681
61	AM1	LB1	0.6367	0.7255	0.6818
61.05	AM1	LB1	0.6388	0.7258	0.6819
61.1	AM1	LB1	0.6411	0.7276	0.6799
61.15	AM1	LB1	0.6405	0.7285	0.6812
61.2	AM1	LB1	0.6424	0.728	0.679
61.25	AM1	LB1	0.6417	0.7288	0.6793
61.3	AM1	LB1	0.6405	0.7281	0.6802
61.35	AM1	LB1	0.6409	0.7258	0.6803
61.4	AM1	LB1	0.6429	0.7277	0.678
61.45	AM1	LB1	0.6428	0.729	0.6775
61.5	AM1	LB1	0.6415	0.7283	0.6772
61.55	AM1	LB1	0.6398	0.7266	0.6795
61.6	AM1	LB1	0.6406	0.7255	0.679
61.65	AM1	LB1	0.6416	0.7259	0.6795
61.7	AM1	LB1	0.6416	0.7278	0.6809
61.75	AM1	LB1	0.6418	0.7281	0.6779
61.8	AM1	LB1	0.642	0.729	0.6808
61.85	AM1	LB1	0.6408	0.73	0.6795
61.9	AM1	LB1	0.6424	0.7289	0.6759
61.95	AM1	LB1	0.643	0.7283	0.6783
62	AM1	LB1	0.6431	0.7283	0.6827
62.05	AM1	LB1	0.6431	0.7283	0.6791
62.1	AM1	LB1	0.6419	0.729	0.6784
62.15	AM1	LB1	0.643	0.7287	0.6757
62.2	AM1	LB1	0.6437	0.7278	0.6777
62.25	AM1	LB1	0.6426	0.7287	0.6792
62.3	AM1	LB1	0.6427	0.7282	0.6782
62.35	AM1	LB1	0.645	0.7273	0.6825
62.4	AM1	LB1	0.648	0.7307	0.6793
62.45	AM1	LB1	0.6478	0.7306	0.6809
62.5	AM1	LB1	0.6481	0.7294	0.6817
62.55	AM1	LB1	0.6444	0.7314	0.6833
62.6	AM1	LB1	0.6442	0.7304	0.6815
62.65	AM1	LB1	0.6456	0.7293	0.6798
62.7	AM1	LB1	0.6464	0.7311	0.6786
62.75	AM1	LB1	0.6467	0.7301	0.6791
62.8	AM1	LB1	0.6454	0.7287	0.6776
62.85	AM1	LB1	0.6441	0.7292	0.6739
62.9	AM1	LB1	0.6425	0.7285	0.6808
62.95	AM1	LB1	0.6434	0.7279	0.6801
63	AM1	LB1	0.6448	0.7297	0.6754
63.05	AM1	LB1	0.6431	0.7305	0.6744
63.1	AM1	LB1	0.6437	0.732	0.6774
63.15	AM1	LB1	0.6464	0.7308	0.678
63.2	AM1	LB1	0.6466	0.73	0.6778
63.25	AM1	LB1	0.6429	0.7318	0.6797
63.3	AM1	LB1	0.6431	0.7301	0.6797
63.35	AM1	LB1	0.6434	0.7303	0.6786
63.4	AM1	LB1	0.6433	0.7315	0.6797
63.45	AM1	LB1	0.6451	0.7316	0.6823
63.5	AM1	LB1	0.6445	0.7308	0.6813
63.55	AM1	LB1	0.6437	0.7338	0.6813
63.6	AM1	LB1	0.6458	0.7327	0.6796
63.65	AM1	LB1	0.6477	0.7307	0.6815
63.7	AM1	LB1	0.6475	0.7305	0.6798
63.75	AM1	LB1	0.6499	0.7325	0.6795
63.8	AM1	LB1	0.6491	0.733	0.6795
63.85	AM1	LB1	0.6496	0.7347	0.683
63.9	AM1	LB1	0.651	0.7326	0.6826
63.95	AM1	LB1	0.6514	0.7302	0.6825
64	AM1	LB1	0.6525	0.7313	0.681
64.05	AM1	LB1	0.6521	0.7325	0.679
64.1	AM1	LB1	0.6509	0.7313	0.6825
64.15	AM1	LB1	0.6521	0.7306	0.6822
64.2	AM1	LB1	0.6526	0.7329	0.682
64.25	AM1	LB1	0.6517	0.7348	0.6823
64.3	AM1	LB1	0.6508	0.7325	0.6802
64.35	AM1	LB1	0.6501	0.7327	0.68
64.4	AM1	LB1	0.6498	0.7328	0.6838
64.45	AM1	LB1	0.6526	0.7318	0.6827
64.5	AM1	LB1	0.654	0.7333	0.6807
64.55	AM1	LB1	0.6543	0.7335	0.6822
64.6	AM1	LB1	0.6523	0.7331	0.682
64.65	AM1	LB1	0.6493	0.7342	0.6837
64.7	AM1	LB1	0.6499	0.7347	0.6839
64.75	AM1	LB1	0.6505	0.7342	0.6835
64.8	AM1	LB1	0.6537	0.7352	0.682
64.85	AM1	LB1	0.6538	0.7309	0.6812
64.9	AM1	LB1	0.655	0.7313	0.681
64.95	AM1	LB1	0.6549	0.7346	0.683
65	AM1	LB1	0.6552	0.7344	0.6809
65.05	AM1	LB1	0.6534	0.7341	0.6801
65.1	AM1	LB1	0.6534	0.7341	0.6822
65.15	AM1	LB1	0.6546	0.7343	0.6841
65.2	AM1	LB1	0.6543	0.7338	0.6847
65.25	AM1	LB1	0.655	0.7346	0.6826
65.3	AM1	LB1	0.6552	0.7361	0.6817
65.35	AM1	LB1	0.6545	0.7368	0.6825
65.4	AM1	LB1	0.6546	0.7348	0.6858
65.45	AM1	LB1	0.6523	0.735	0.6839
65.5	AM1	LB1	0.6525	0.7364	0.6795
65.55	AM1	LB1	0.6525	0.7343	0.6815
65.6	AM1	LB1	0.6517	0.7344	0.685
65.65	AM1	LB1	0.6514	0.7358	0.6841
65.7	AM1	LB1	0.6524	0.7356	0.6817
65.75	AM1	LB1	0.6528	0.7352	0.6839
65.8	AM1	LB1	0.6558	0.7327	0.6851
65.85	AM1	LB1	0.6559	0.7331	0.6848
65.9	AM1	LB1	0.656	0.7349	0.6822
65.95	AM1	LB1	0.657	0.7353	0.6828
66	AM1	LB1	0.6573	0.736	0.6862
66.05	AM1	LB1	0.6561	0.7366	0.6856
66.1	AM1	LB1	0.6569	0.7362	0.6859
66.15	AM1	LB1	0.6567	0.7351	0.6882
66.2	AM1	LB1	0.656	0.7371	0.6858
66.25	AM1	LB1	0.6538	0.7381	0.6823
66.3	AM1	LB1	0.6539	0.7367	0.6836
66.35	AM1	LB1	0.6554	0.7362	0.6858
66.4	AM1	LB1	0.6573	0.7356	0.6859
66.45	AM1	LB1	0.6589	0.7377	0.6875
66.5	AM1	LB1	0.6595	0.7373	0.6883
66.55	AM1	LB1	0.6586	0.7373	0.6853
66.6	AM1	LB1	0.657	0.7378	0.6868
66.65	AM1	LB1	0.6569	0.7375	0.687
66.7	AM1	LB1	0.6587	0.7363	0.6862
66.75	AM1	LB1	0.6594	0.7374	0.6905
66.8	AM1	LB1	0.6585	0.7378	0.6905
66.85	AM1	LB1	0.6578	0.7379	0.6903
66.9	AM1	LB1	0.6593	0.7399	0.6901
66.95	AM1	LB1	0.6578	0.7382	0.6914
67	AM1	LB1	0.6582	0.7388	0.6875
67.05	AM1	LB1	0.6608	0.7412	0.6897
67.1	AM1	LB1	0.6607	0.7424	0.6895
67.15	AM1	LB1	0.6576	0.7406	0.6886
67.2	AM1	LB1	0.6577	0.7392	0.6909
67.25	AM1	LB1	0.66	0.7391	0.6919
67.3	AM1	LB1	0.6623	0.7399	0.6912
67.35	AM1	LB1	0.6639	0.741	0.6955
67.4	AM1	LB1	0.663	0.7395	0.6962
67.45	AM1	LB1	0.6618	0.7397	0.694
67.5	AM1	LB1	0.6617	0.7416	0.6942
67.55	AM1	LB1	0.6635	0.7425	0.6938
67.6	AM1	LB1	0.6642	0.7411	0.6951
67.65	AM1	LB1	0.6653	0.7442	0.6943
67.7	AM1	LB1	0.6663	0.7444	0.694
67.75	AM1	LB1	0.6629	0.7418	0.6948
67.8	AM1	LB1	0.6614	0.7412	0.6925
67.85	AM1	LB1	0.6645	0.7412	0.6942
67.9	AM1	LB1	0.6661	0.7447	0.695
67.95	AM1	LB1	0.6634	0.7453	0.6937
68	AM1	LB1	0.6627	0.7455	0.6936
68.05	AM1	LB1	0.6633	0.7432	0.6945
68.1	AM1	LB1	0.6641	0.7439	0.6909
68.15	AM1	LB1	0.6648	0.7435	0.6933
68.2	AM1	LB1	0.6642	0.7428	0.6937
68.25	AM1	LB1	0.6667	0.7442	0.6964
68.3	AM1	LB1	0.669	0.7457	0.696
68.35	AM1	LB1	0.6715	0.7459	0.6947
68.4	AM1	LB1	0.6671	0.7434	0.6961
68.45	AM1	LB1	0.6663	0.743	0.6972
68.5	AM1	LB1	0.6677	0.7455	0.6973
68.55	AM1	LB1	0.667	0.7444	0.6976
68.6	AM1	LB1	0.6678	0.7457	0.7007
68.65	AM1	LB1	0.6697	0.7481	0.7016
68.7	AM1	LB1	0.6692	0.7479	0.7001
68.75	AM1	LB1	0.6721	0.7462	0.7007
68.8	AM1	LB1	0.6727	0.7444	0.7008
68.85	AM1	LB1	0.6703	0.7459	0.7022
68.9	AM1	LB1	0.668	0.7483	0.6973
68.95	AM1	LB1	0.6681	0.7484	0.6982
69	AM1	LB1	0.6682	0.7468	0.6991
69.05	AM1	LB1	0.6701	0.7466	0.6987
69.1	AM1	LB1	0.6712	0.7488	0.6965
69.15	AM1	LB1	0.6691	0.7469	0.6982
69.2	AM1	LB1	0.6665	0.7479	0.6998
69.25	AM1	LB1	0.6681	0.7508	0.6993
69.3	AM1	LB1	0.6695	0.7501	0.6977
69.35	AM1	LB1	0.6723	0.7484	0.6994
69.4	AM1	LB1	0.6713	0.7502	0.7009
69.45	AM1	LB1	0.6691	0.7483	0.7018
69.5	AM1	LB1	0.671	0.7483	0.6968
69.55	AM1	LB1	0.6713	0.7512	0.7005
69.6	AM1	LB1	0.6716	0.749	0.6988
69.65	AM1	LB1	0.6746	0.7494	0.6989
69.7	AM1	LB1	0.6727	0.7487	0.7001
69.75	AM1	LB1	0.6745	0.7505	0.6996
69.8	AM1	LB1	0.676	0.7499	0.7018
69.85	AM1	LB1	0.6748	0.7499	0.7019
69.9	AM1	LB1	0.6746	0.7481	0.704
69.95	AM1	LB1	0.6774	0.7472	0.7027
70	AM1	LB1	0.6781	0.7489	0.7013
70.05	AM1	LB1	0.6814	0.7477	0.7024
70.1	AM1	LB1	0.6797	0.7484	0.7026
70.15	AM1	LB1	0.679	0.7507	0.703
70.2	AM1	LB1	0.6797	0.7485	0.7015
70.25	AM1	LB1	0.6804	0.7499	0.7028
70.3	AM1	LB1	0.6799	0.7507	0.7014
70.35	AM1	LB1	0.6804	0.7479	0.7007
70.4	AM1	LB1	0.6813	0.7497	0.7039
70.45	AM1	LB1	0.6813	0.7498	0.7051
70.5	AM1	LB1	0.6799	0.7513	0.7028
70.55	AM1	LB1	0.6796	0.7522	0.7058
70.6	AM1	LB1	0.6797	0.7533	0.7063
70.65	AM1	LB1	0.6787	0.7521	0.7057
70.7	AM1	LB1	0.6791	0.7517	0.7042
70.75	AM1	LB1	0.6776	0.754	0.7061
70.8	AM1	LB1	0.6784	0.753	0.7058
70.85	AM1	LB1	0.678	0.7505	0.7058
70.9	AM1	LB1	0.6754	0.7499	0.706
70.95	AM1	LB1	0.6759	0.7485	0.7066
71	AM1	LB1	0.6785	0.7501	0.7048
71.05	AM1	LB1	0.6769	0.7539	0.7055
71.1	AM1	LB1	0.6772	0.7515	0.7059
71.15	AM1	LB1	0.6789	0.7503	0.7052
71.2	AM1	LB1	0.6793	0.7502	0.7028
71.25	AM1	LB1	0.6803	0.7499	0.7034
71.3	AM1	LB1	0.6794	0.7534	0.7064
71.35	AM1	LB1	0.6762	0.7557	0.707
71.4	AM1	LB1	0.6753	0.7537	0.7071
71.45	AM1	LB1	0.6773	0.7542	0.7068
71.5	AM1	LB1	0.6784	0.7522	0.7074
71.55	AM1	LB1	0.6771	0.7521	0.7088
71.6	AM1	LB1	0.6747	0.7523	0.7096
71.65	AM1	LB1	0.6762	0.7517	0.7076
71.7	AM1	LB1	0.6786	0.7518	0.7091
71.75	AM1	LB1	0.6772	0.7539	0.7093
71.8	AM1	LB1	0.6791	0.7545	0.7089
71.85	AM1	LB1	0.681	0.7534	0.7097
71.9	AM1	LB1	0.6846	0.7525	0.709
71.95	AM1	LB1	0.6843	0.7515	0.7085
72	AM1	LB1	0.6821	0.7499	0.7066
0	ZMB1	LB1	-0.0005	0.004	-0.0007
0.05	ZMB1	LB1	0.0018	0.0048	0.0007
0.1	ZMB1	LB1	0.0017	0.0059	0.0005
0.15	ZMB1	LB1	0.002	0.0073	0.0011
0.2	ZMB1	LB1	0.0027	0.0069	0.0018
0.25	ZMB1	LB1	0.0029	0.0065	0.0018
0.3	ZMB1	LB1	0.0024	0.0071	0.0016
0.35	ZMB1	LB1	0.0032	0.0075	0.0027
0.4	ZMB1	LB1	0.0039	0.0056	0.0036
0.45	ZMB1	LB1	0.0034	0.0058	0.0041
0.5	ZMB1	LB1	0.0038	0.0047	0.0044
0.55	ZMB1	LB1	0.0039	0.0053	0.0044
0.6	ZMB1	LB1	0.0036	0.0057	0.0039
0.65	ZMB1	LB1	0.0037	0.0059	0.004
0.7	ZMB1	LB1	0.0034	0.0048	0.0039
0.75	ZMB1	LB1	0.0037	0.0059	0.0052
0.8	ZMB1	LB1	0.0041	0.0063	0.0046
0.85	ZMB1	LB1	0.0035	0.0055	0.0037
0.9	ZMB1	LB1	0.0044	0.0049	0.0006
0.95	ZMB1	LB1	0.0036	0.0058	0.0018
1	ZMB1	LB1	0.0042	0.0051	0.0032
1.05	ZMB1	LB1	0.0054	0.0058	0.0032
1.1	ZMB1	LB1	0.0054	0.0051	0.0022
1.15	ZMB1	LB1	0.0051	0.0056	0.0024
1.2	ZMB1	LB1	0.0039	0.0051	0.002
1.25	ZMB1	LB1	0.0013	0.0037	0.0014
1.3	ZMB1	LB1	0.0016	0.0047	0.0017
1.35	ZMB1	LB1	0.0004	0.005	0.0014
1.4	ZMB1	LB1	0.0015	0.0065	0.0034
1.45	ZMB1	LB1	0.0013	0.0065	0.001
1.5	ZMB1	LB1	0.0011	0.0064	0.0008
1.55	ZMB1	LB1	0.0016	0.0046	0.0019
1.6	ZMB1	LB1	0.0017	0.0039	0.0008
1.65	ZMB1	LB1	0.0012	0.0064	0.0012
1.7	ZMB1	LB1	0.0028	0.006	0.0006
1.75	ZMB1	LB1	0.0022	0.0069	0.0005
1.8	ZMB1	LB1	0.0011	0.0071	-0.0005
1.85	ZMB1	LB1	0.0016	0.007	-0.0017
1.9	ZMB1	LB1	0.0003	0.0055	-0.0015
1.95	ZMB1	LB1	0.002	0.005	-0.0009
2	ZMB1	LB1	0.0019	0.0046	-0.0005
2.05	ZMB1	LB1	0.0006	0.0042	-0.0013
2.1	ZMB1	LB1	-0.0002	0.005	-0.0006
2.15	ZMB1	LB1	0.0006	0.0042	-0.0002
2.2	ZMB1	LB1	-0.0007	0.0045	0.0003
2.25	ZMB1	LB1	0.0008	0.0036	0.0004
2.3	ZMB1	LB1	0.0008	0.0043	0.0001
2.35	ZMB1	LB1	0.0008	0.0054	-0.0006
2.4	ZMB1	LB1	0.0012	0.003	0.0008
2.45	ZMB1	LB1	0.0009	0.0045	-0.0011
2.5	ZMB1	LB1	0.001	0.0073	-0.0004
2.55	ZMB1	LB1	0.0005	0.0066	-0.0005
2.6	ZMB1	LB1	-0.0007	0.006	-0.0012
2.65	ZMB1	LB1	0.0001	0.0066	-0.0007
2.7	ZMB1	LB1	0.0015	0.0083	-0.0001
2.75	ZMB1	LB1	0.0022	0.0069	0.0014
2.8	ZMB1	LB1	0.0025	0.0071	0.0008
2.85	ZMB1	LB1	0.0031	0.0064	0.0004
2.9	ZMB1	LB1	0.0024	0.0069	0.0006
2.95	ZMB1	LB1	0.0022	0.0054	0.0015
3	ZMB1	LB1	0.0016	0.0074	0.0033
3.05	ZMB1	LB1	0.0025	0.0069	0.0021
3.1	ZMB1	LB1	0.0018	0.0075	0.0016
3.15	ZMB1	LB1	0.0014	0.0075	0.0005
3.2	ZMB1	LB1	0.0031	0.0083	0.0007
3.25	ZMB1	LB1	0.0034	0.0071	0.0003
3.3	ZMB1	LB1	0.0022	0.0076	-0.0008
3.35	ZMB1	LB1	0.0037	0.0067	-0.0003
3.4	ZMB1	LB1	0.0037	0.0077	0.0004
3.45	ZMB1	LB1	0.0037	0.0072	0.0004
3.5	ZMB1	LB1	0.0016	0.0066	-0.0005
3.55	ZMB1	LB1	0.0022	0.0071	0.0015
3.6	ZMB1	LB1	0.0027	0.0072	0.0013
3.65	ZMB1	LB1	0.0029	0.0079	0.0015
3.7	ZMB1	LB1	0.0037	0.0088	0.0003
3.75	ZMB1	LB1	0.0034	0.0078	0.0002
3.8	ZMB1	LB1	0.0025	0.007	0.0009
3.85	ZMB1	LB1	0.0022	0.0098	0.0004
3.9	ZMB1	LB1	0.0029	0.0104	0.0013
3.95	ZMB1	LB1	0.0045	0.0108	0.0013
4	ZMB1	LB1	0.0052	0.0099	0.0028
4.05	ZMB1	LB1	0.0041	0.0102	0.0024
4.1	ZMB1	LB1	0.0039	0.0102	0.0015
4.15	ZMB1	LB1	0.004	0.0093	0.0026
4.2	ZMB1	LB1	0.0035	0.0105	0.003
4.25	ZMB1	LB1	0.0036	0.0109	0.0033
4.3	ZMB1	LB1	0.0042	0.0105	0.0034
4.35	ZMB1	LB1	0.0035	0.0104	0.0026
4.4	ZMB1	LB1	0.0039	0.011	0.0033
4.45	ZMB1	LB1	0.0026	0.0113	0.0037
4.5	ZMB1	LB1	0.0046	0.012	0.0049
4.55	ZMB1	LB1	0.0054	0.0129	0.005
4.6	ZMB1	LB1	0.0043	0.0114	0.0053
4.65	ZMB1	LB1	0.0042	0.0126	0.0042
4.7	ZMB1	LB1	0.0045	0.0115	0.004
4.75	ZMB1	LB1	0.004	0.0123	0.0042
4.8	ZMB1	LB1	0.0036	0.0128	0.0053
4.85	ZMB1	LB1	0.0041	0.0124	0.0052
4.9	ZMB1	LB1	0.0045	0.0124	0.0058
4.95	ZMB1	LB1	0.0039	0.0131	0.0067
5	ZMB1	LB1	0.0044	0.0124	0.007
5.05	ZMB1	LB1	0.0042	0.0119	0.0078
5.1	ZMB1	LB1	0.0029	0.013	0.008
5.15	ZMB1	LB1	0.0031	0.0141	0.0079
5.2	ZMB1	LB1	0.0047	0.0145	0.0083
5.25	ZMB1	LB1	0.0056	0.0136	0.008
5.3	ZMB1	LB1	0.0055	0.014	0.0083
5.35	ZMB1	LB1	0.0052	0.0129	0.0082
5.4	ZMB1	LB1	0.0064	0.0124	0.0076
5.45	ZMB1	LB1	0.0061	0.0131	0.0085
5.5	ZMB1	LB1	0.0054	0.0139	0.0086
5.55	ZMB1	LB1	0.006	0.0136	0.0081
5.6	ZMB1	LB1	0.0068	0.0143	0.0084
5.65	ZMB1	LB1	0.0076	0.0146	0.0078
5.7	ZMB1	LB1	0.0075	0.0161	0.0088
5.75	ZMB1	LB1	0.0065	0.0153	0.0088
5.8	ZMB1	LB1	0.0064	0.0149	0.0082
5.85	ZMB1	LB1	0.0076	0.0155	0.0084
5.9	ZMB1	LB1	0.0076	0.0153	0.0092
5.95	ZMB1	LB1	0.0071	0.0165	0.0094
6	ZMB1	LB1	0.0087	0.0161	0.0103
6.05	ZMB1	LB1	0.0087	0.0157	0.0091
6.1	ZMB1	LB1	0.0081	0.0159	0.0103
6.15	ZMB1	LB1	0.0087	0.0168	0.0094
6.2	ZMB1	LB1	0.0099	0.0165	0.0099
6.25	ZMB1	LB1	0.0099	0.017	0.0101
6.3	ZMB1	LB1	0.0096	0.0178	0.01
6.35	ZMB1	LB1	0.009	0.0174	0.0097
6.4	ZMB1	LB1	0.0098	0.0181	0.0107
6.45	ZMB1	LB1	0.0106	0.018	0.0107
6.5	ZMB1	LB1	0.0106	0.0178	0.0104
6.55	ZMB1	LB1	0.01	0.0182	0.0109
6.6	ZMB1	LB1	0.0094	0.019	0.0116
6.65	ZMB1	LB1	0.009	0.0184	0.0112
6.7	ZMB1	LB1	0.0093	0.0197	0.0115
6.75	ZMB1	LB1	0.0099	0.0203	0.0111
6.8	ZMB1	LB1	0.0098	0.0198	0.0111
6.85	ZMB1	LB1	0.0094	0.0207	0.0112
6.9	ZMB1	LB1	0.0088	0.0199	0.0115
6.95	ZMB1	LB1	0.0096	0.021	0.0119
7	ZMB1	LB1	0.0101	0.0213	0.0116
7.05	ZMB1	LB1	0.0111	0.021	0.0117
7.1	ZMB1	LB1	0.0101	0.0215	0.0118
7.15	ZMB1	LB1	0.0103	0.0219	0.0116
7.2	ZMB1	LB1	0.0109	0.0218	0.0122
7.25	ZMB1	LB1	0.0128	0.0225	0.0127
7.3	ZMB1	LB1	0.0134	0.0223	0.0135
7.35	ZMB1	LB1	0.0127	0.023	0.0126
7.4	ZMB1	LB1	0.0131	0.0232	0.0137
7.45	ZMB1	LB1	0.0122	0.0237	0.0136
7.5	ZMB1	LB1	0.0128	0.0238	0.0142
7.55	ZMB1	LB1	0.0136	0.0253	0.0142
7.6	ZMB1	LB1	0.014	0.0245	0.0146
7.65	ZMB1	LB1	0.0146	0.0242	0.0145
7.7	ZMB1	LB1	0.0147	0.0256	0.0158
7.75	ZMB1	LB1	0.015	0.0263	0.0162
7.8	ZMB1	LB1	0.0156	0.0271	0.0159
7.85	ZMB1	LB1	0.0152	0.0278	0.0162
7.9	ZMB1	LB1	0.0152	0.0279	0.0166
7.95	ZMB1	LB1	0.0154	0.0275	0.0168
8	ZMB1	LB1	0.0165	0.0284	0.0169
8.05	ZMB1	LB1	0.0163	0.0284	0.0163
8.1	ZMB1	LB1	0.017	0.0294	0.0166
8.15	ZMB1	LB1	0.0159	0.0289	0.0181
8.2	ZMB1	LB1	0.017	0.0298	0.0175
8.25	ZMB1	LB1	0.0171	0.0299	0.0181
8.3	ZMB1	LB1	0.0178	0.0303	0.0187
8.35	ZMB1	LB1	0.0183	0.0303	0.0191
8.4	ZMB1	LB1	0.018	0.0318	0.0192
8.45	ZMB1	LB1	0.0185	0.0317	0.0194
8.5	ZMB1	LB1	0.0187	0.0334	0.0195
8.55	ZMB1	LB1	0.0193	0.0327	0.0202
8.6	ZMB1	LB1	0.0191	0.0321	0.0206
8.65	ZMB1	LB1	0.0194	0.0333	0.0211
8.7	ZMB1	LB1	0.0204	0.034	0.0209
8.75	ZMB1	LB1	0.0205	0.0334	0.0213
8.8	ZMB1	LB1	0.0213	0.033	0.0213
8.85	ZMB1	LB1	0.0209	0.0334	0.0216
8.9	ZMB1	LB1	0.0218	0.0335	0.0217
8.95	ZMB1	LB1	0.0219	0.0332	0.0217
9	ZMB1	LB1	0.0223	0.0347	0.0221
9.05	ZMB1	LB1	0.0232	0.0345	0.0235
9.1	ZMB1	LB1	0.0241	0.0348	0.0235
9.15	ZMB1	LB1	0.0239	0.0358	0.0232
9.2	ZMB1	LB1	0.0233	0.0363	0.0235
9.25	ZMB1	LB1	0.0243	0.0357	0.0231
9.3	ZMB1	LB1	0.0246	0.0355	0.0232
9.35	ZMB1	LB1	0.0246	0.0363	0.0235
9.4	ZMB1	LB1	0.0248	0.0366	0.0249
9.45	ZMB1	LB1	0.0254	0.0378	0.0252
9.5	ZMB1	LB1	0.0251	0.0393	0.0262
9.55	ZMB1	LB1	0.0253	0.0385	0.0275
9.6	ZMB1	LB1	0.0265	0.0381	0.0269
9.65	ZMB1	LB1	0.0272	0.0392	0.0274
9.7	ZMB1	LB1	0.0279	0.0397	0.0278
9.75	ZMB1	LB1	0.0278	0.0402	0.0289
9.8	ZMB1	LB1	0.0283	0.0398	0.0298
9.85	ZMB1	LB1	0.0295	0.0415	0.0301
9.9	ZMB1	LB1	0.0302	0.0422	0.0302
9.95	ZMB1	LB1	0.0304	0.0415	0.0298
10	ZMB1	LB1	0.0311	0.0424	0.0305
10.05	ZMB1	LB1	0.0303	0.0426	0.0319
10.1	ZMB1	LB1	0.0301	0.0433	0.0326
10.15	ZMB1	LB1	0.0311	0.0427	0.0328
10.2	ZMB1	LB1	0.0321	0.0425	0.0325
10.25	ZMB1	LB1	0.0324	0.0428	0.0334
10.3	ZMB1	LB1	0.0323	0.0442	0.0338
10.35	ZMB1	LB1	0.0332	0.0451	0.0342
10.4	ZMB1	LB1	0.0345	0.0455	0.0348
10.45	ZMB1	LB1	0.0348	0.0451	0.0346
10.5	ZMB1	LB1	0.0345	0.0459	0.0348
10.55	ZMB1	LB1	0.034	0.0467	0.0352
10.6	ZMB1	LB1	0.0347	0.0474	0.0363
10.65	ZMB1	LB1	0.0349	0.0486	0.0367
10.7	ZMB1	LB1	0.0365	0.0491	0.037
10.75	ZMB1	LB1	0.0363	0.0483	0.038
10.8	ZMB1	LB1	0.0359	0.0495	0.0376
10.85	ZMB1	LB1	0.0373	0.0498	0.0388
10.9	ZMB1	LB1	0.0369	0.0502	0.0389
10.95	ZMB1	LB1	0.0367	0.051	0.0399
11	ZMB1	LB1	0.0364	0.0527	0.0406
11.05	ZMB1	LB1	0.0369	0.0527	0.0416
11.1	ZMB1	LB1	0.0376	0.0529	0.0413
11.15	ZMB1	LB1	0.0379	0.0534	0.0424
11.2	ZMB1	LB1	0.0389	0.0532	0.0417
11.25	ZMB1	LB1	0.0394	0.0541	0.0416
11.3	ZMB1	LB1	0.0396	0.0542	0.0427
11.35	ZMB1	LB1	0.0395	0.0541	0.0438
11.4	ZMB1	LB1	0.0398	0.0539	0.0443
11.45	ZMB1	LB1	0.0396	0.055	0.0446
11.5	ZMB1	LB1	0.0405	0.0557	0.0456
11.55	ZMB1	LB1	0.0413	0.0568	0.0463
11.6	ZMB1	LB1	0.0417	0.0578	0.0471
11.65	ZMB1	LB1	0.042	0.0584	0.0471
11.7	ZMB1	LB1	0.0425	0.0592	0.0481
11.75	ZMB1	LB1	0.0416	0.06	0.0481
11.8	ZMB1	LB1	0.0419	0.0611	0.0485
11.85	ZMB1	LB1	0.042	0.0614	0.0489
11.9	ZMB1	LB1	0.0431	0.062	0.0492
11.95	ZMB1	LB1	0.0427	0.0622	0.0504
12	ZMB1	LB1	0.0429	0.0623	0.0508
12.05	ZMB1	LB1	0.0429	0.0636	0.0506
12.1	ZMB1	LB1	0.0434	0.0639	0.0513
12.15	ZMB1	LB1	0.0438	0.0653	0.0519
12.2	ZMB1	LB1	0.0435	0.066	0.0532
12.25	ZMB1	LB1	0.0435	0.0662	0.0524
12.3	ZMB1	LB1	0.0446	0.0661	0.0527
12.35	ZMB1	LB1	0.0452	0.0664	0.0534
12.4	ZMB1	LB1	0.0457	0.067	0.0539
12.45	ZMB1	LB1	0.0467	0.0676	0.0542
12.5	ZMB1	LB1	0.0472	0.0683	0.0536
12.55	ZMB1	LB1	0.0473	0.0688	0.0545
12.6	ZMB1	LB1	0.0469	0.0695	0.0546
12.65	ZMB1	LB1	0.048	0.0703	0.0545
12.7	ZMB1	LB1	0.049	0.0708	0.0546
12.75	ZMB1	LB1	0.049	0.0716	0.0556
12.8	ZMB1	LB1	0.0489	0.0717	0.0565
12.85	ZMB1	LB1	0.0498	0.0723	0.0572
12.9	ZMB1	LB1	0.0493	0.0722	0.0588
12.95	ZMB1	LB1	0.0512	0.072	0.0597
13	ZMB1	LB1	0.0508	0.0725	0.0607
13.05	ZMB1	LB1	0.0519	0.0738	0.0619
13.1	ZMB1	LB1	0.0524	0.0749	0.063
13.15	ZMB1	LB1	0.0528	0.075	0.0642
13.2	ZMB1	LB1	0.0535	0.0749	0.0641
13.25	ZMB1	LB1	0.0533	0.074	0.0652
13.3	ZMB1	LB1	0.0544	0.0745	0.0656
13.35	ZMB1	LB1	0.0554	0.0754	0.0664
13.4	ZMB1	LB1	0.0573	0.0753	0.0671
13.45	ZMB1	LB1	0.0573	0.0758	0.0679
13.5	ZMB1	LB1	0.0577	0.0768	0.0675
13.55	ZMB1	LB1	0.0576	0.0778	0.0675
13.6	ZMB1	LB1	0.057	0.0781	0.0686
13.65	ZMB1	LB1	0.0578	0.079	0.0689
13.7	ZMB1	LB1	0.0582	0.08	0.0685
13.75	ZMB1	LB1	0.0586	0.0816	0.0686
13.8	ZMB1	LB1	0.0591	0.0832	0.0704
13.85	ZMB1	LB1	0.0602	0.0832	0.0718
13.9	ZMB1	LB1	0.0608	0.0826	0.0716
13.95	ZMB1	LB1	0.0608	0.0829	0.0713
14	ZMB1	LB1	0.0614	0.084	0.0715
14.05	ZMB1	LB1	0.0619	0.0848	0.0729
14.1	ZMB1	LB1	0.0623	0.085	0.0736
14.15	ZMB1	LB1	0.0622	0.086	0.0737
14.2	ZMB1	LB1	0.0631	0.0873	0.0735
14.25	ZMB1	LB1	0.0637	0.089	0.0733
14.3	ZMB1	LB1	0.0654	0.0896	0.0741
14.35	ZMB1	LB1	0.0663	0.0906	0.0749
14.4	ZMB1	LB1	0.0671	0.0915	0.0761
14.45	ZMB1	LB1	0.0672	0.0924	0.0759
14.5	ZMB1	LB1	0.0682	0.0928	0.0769
14.55	ZMB1	LB1	0.07	0.0925	0.0776
14.6	ZMB1	LB1	0.0732	0.0935	0.0783
14.65	ZMB1	LB1	0.0721	0.0952	0.0794
14.7	ZMB1	LB1	0.0739	0.0949	0.0809
14.75	ZMB1	LB1	0.0748	0.0953	0.0823
14.8	ZMB1	LB1	0.0754	0.0963	0.0831
14.85	ZMB1	LB1	0.0759	0.0965	0.0832
14.9	ZMB1	LB1	0.0759	0.0964	0.0818
14.95	ZMB1	LB1	0.0767	0.0967	0.0844
15	ZMB1	LB1	0.077	0.0973	0.0868
15.05	ZMB1	LB1	0.0775	0.0977	0.0881
15.1	ZMB1	LB1	0.0776	0.099	0.0892
15.15	ZMB1	LB1	0.0783	0.0998	0.0893
15.2	ZMB1	LB1	0.0801	0.0996	0.09
15.25	ZMB1	LB1	0.0813	0.1012	0.0916
15.3	ZMB1	LB1	0.0826	0.102	0.0938
15.35	ZMB1	LB1	0.0835	0.1025	0.0936
15.4	ZMB1	LB1	0.0837	0.1043	0.0946
15.45	ZMB1	LB1	0.0856	0.1058	0.0956
15.5	ZMB1	LB1	0.0872	0.1072	0.0961
15.55	ZMB1	LB1	0.0872	0.1083	0.0976
15.6	ZMB1	LB1	0.0888	0.1077	0.0992
15.65	ZMB1	LB1	0.0909	0.1088	0.1018
15.7	ZMB1	LB1	0.0904	0.1087	0.1037
15.75	ZMB1	LB1	0.091	0.109	0.1049
15.8	ZMB1	LB1	0.0913	0.1104	0.1045
15.85	ZMB1	LB1	0.092	0.111	0.1063
15.9	ZMB1	LB1	0.0915	0.1114	0.1073
15.95	ZMB1	LB1	0.0913	0.1113	0.1079
16	ZMB1	LB1	0.0935	0.1129	0.1076
16.05	ZMB1	LB1	0.0936	0.113	0.1078
16.1	ZMB1	LB1	0.0935	0.1148	0.1083
16.15	ZMB1	LB1	0.0935	0.1155	0.1082
16.2	ZMB1	LB1	0.0943	0.1166	0.1093
16.25	ZMB1	LB1	0.0932	0.1181	0.1111
16.3	ZMB1	LB1	0.0942	0.1183	0.1109
16.35	ZMB1	LB1	0.0959	0.1193	0.1116
16.4	ZMB1	LB1	0.097	0.1205	0.1116
16.45	ZMB1	LB1	0.0968	0.1207	0.1124
16.5	ZMB1	LB1	0.0977	0.1217	0.1131
16.55	ZMB1	LB1	0.0999	0.1231	0.1134
16.6	ZMB1	LB1	0.101	0.1243	0.1141
16.65	ZMB1	LB1	0.103	0.127	0.1155
16.7	ZMB1	LB1	0.1028	0.1279	0.1173
16.75	ZMB1	LB1	0.1024	0.1286	0.1175
16.8	ZMB1	LB1	0.1037	0.129	0.1195
16.85	ZMB1	LB1	0.1048	0.1305	0.121
16.9	ZMB1	LB1	0.106	0.131	0.1213
16.95	ZMB1	LB1	0.1076	0.1314	0.1221
17	ZMB1	LB1	0.1073	0.1318	0.1225
17.05	ZMB1	LB1	0.1086	0.1333	0.123
17.1	ZMB1	LB1	0.1097	0.1338	0.1252
17.15	ZMB1	LB1	0.1109	0.1349	0.1257
17.2	ZMB1	LB1	0.1121	0.1364	0.1256
17.25	ZMB1	LB1	0.1125	0.1364	0.1264
17.3	ZMB1	LB1	0.1144	0.1369	0.1278
17.35	ZMB1	LB1	0.1157	0.1368	0.1281
17.4	ZMB1	LB1	0.1161	0.1377	0.1292
17.45	ZMB1	LB1	0.1164	0.1393	0.1297
17.5	ZMB1	LB1	0.1175	0.141	0.1315
17.55	ZMB1	LB1	0.1182	0.144	0.1329
17.6	ZMB1	LB1	0.1183	0.1472	0.1342
17.65	ZMB1	LB1	0.1204	0.1496	0.1348
17.7	ZMB1	LB1	0.1225	0.152	0.136
17.75	ZMB1	LB1	0.1231	0.1523	0.1366
17.8	ZMB1	LB1	0.1238	0.1536	0.1387
17.85	ZMB1	LB1	0.1247	0.1543	0.1396
17.9	ZMB1	LB1	0.127	0.1566	0.1404
17.95	ZMB1	LB1	0.1292	0.1574	0.142
18	ZMB1	LB1	0.13	0.1581	0.1426
18.05	ZMB1	LB1	0.1303	0.1593	0.1434
18.1	ZMB1	LB1	0.1323	0.1603	0.1451
18.15	ZMB1	LB1	0.1342	0.1623	0.1462
18.2	ZMB1	LB1	0.1356	0.1633	0.1471
18.25	ZMB1	LB1	0.1365	0.1651	0.1487
18.3	ZMB1	LB1	0.1391	0.1656	0.1506
18.35	ZMB1	LB1	0.1412	0.1669	0.1531
18.4	ZMB1	LB1	0.1431	0.1674	0.1544
18.45	ZMB1	LB1	0.1439	0.168	0.1557
18.5	ZMB1	LB1	0.1451	0.1696	0.1567
18.55	ZMB1	LB1	0.1463	0.171	0.1583
18.6	ZMB1	LB1	0.1479	0.1721	0.1597
18.65	ZMB1	LB1	0.1494	0.1738	0.161
18.7	ZMB1	LB1	0.1504	0.1757	0.1628
18.75	ZMB1	LB1	0.1518	0.1776	0.1646
18.8	ZMB1	LB1	0.1534	0.1785	0.1657
18.85	ZMB1	LB1	0.1547	0.1799	0.1676
18.9	ZMB1	LB1	0.1556	0.1819	0.1687
18.95	ZMB1	LB1	0.1569	0.1839	0.1708
19	ZMB1	LB1	0.1572	0.185	0.1721
19.05	ZMB1	LB1	0.1582	0.1867	0.1746
19.1	ZMB1	LB1	0.1598	0.1876	0.176
19.15	ZMB1	LB1	0.1622	0.1903	0.1784
19.2	ZMB1	LB1	0.1631	0.1919	0.1812
19.25	ZMB1	LB1	0.1646	0.1935	0.1836
19.3	ZMB1	LB1	0.1667	0.1956	0.1851
19.35	ZMB1	LB1	0.1682	0.1968	0.187
19.4	ZMB1	LB1	0.1697	0.1991	0.1891
19.45	ZMB1	LB1	0.1709	0.2004	0.1915
19.5	ZMB1	LB1	0.1726	0.2029	0.1936
19.55	ZMB1	LB1	0.1743	0.2051	0.1958
19.6	ZMB1	LB1	0.1751	0.2066	0.1979
19.65	ZMB1	LB1	0.1766	0.2079	0.1998
19.7	ZMB1	LB1	0.1782	0.2098	0.2021
19.75	ZMB1	LB1	0.1797	0.2117	0.2032
19.8	ZMB1	LB1	0.1827	0.2145	0.206
19.85	ZMB1	LB1	0.1833	0.2164	0.2078
19.9	ZMB1	LB1	0.1848	0.2182	0.211
19.95	ZMB1	LB1	0.1872	0.2199	0.2124
20	ZMB1	LB1	0.1891	0.2223	0.2146
20.05	ZMB1	LB1	0.1918	0.2238	0.216
20.1	ZMB1	LB1	0.1928	0.2268	0.2189
20.15	ZMB1	LB1	0.195	0.2293	0.2216
20.2	ZMB1	LB1	0.1973	0.2303	0.2243
20.25	ZMB1	LB1	0.1986	0.2335	0.227
20.3	ZMB1	LB1	0.201	0.2356	0.2293
20.35	ZMB1	LB1	0.202	0.2391	0.232
20.4	ZMB1	LB1	0.2041	0.2418	0.2345
20.45	ZMB1	LB1	0.2065	0.2437	0.237
20.5	ZMB1	LB1	0.2088	0.2466	0.2394
20.55	ZMB1	LB1	0.2102	0.2496	0.2422
20.6	ZMB1	LB1	0.2125	0.2515	0.2451
20.65	ZMB1	LB1	0.2148	0.2532	0.2474
20.7	ZMB1	LB1	0.217	0.2562	0.2514
20.75	ZMB1	LB1	0.2194	0.2583	0.2538
20.8	ZMB1	LB1	0.2213	0.2616	0.2566
20.85	ZMB1	LB1	0.2243	0.2655	0.2593
20.9	ZMB1	LB1	0.2259	0.268	0.2629
20.95	ZMB1	LB1	0.2285	0.2706	0.2665
21	ZMB1	LB1	0.2312	0.2734	0.2694
21.05	ZMB1	LB1	0.2335	0.2769	0.2728
21.1	ZMB1	LB1	0.235	0.2801	0.2758
21.15	ZMB1	LB1	0.2378	0.2823	0.2794
21.2	ZMB1	LB1	0.2405	0.2852	0.2822
21.25	ZMB1	LB1	0.2425	0.288	0.2865
21.3	ZMB1	LB1	0.2456	0.2913	0.2903
21.35	ZMB1	LB1	0.2486	0.2947	0.2928
21.4	ZMB1	LB1	0.2504	0.2967	0.2958
21.45	ZMB1	LB1	0.253	0.2995	0.2996
21.5	ZMB1	LB1	0.257	0.3035	0.3032
21.55	ZMB1	LB1	0.2596	0.3059	0.3067
21.6	ZMB1	LB1	0.2627	0.3095	0.3115
21.65	ZMB1	LB1	0.2659	0.3133	0.3147
21.7	ZMB1	LB1	0.2688	0.3165	0.3176
21.75	ZMB1	LB1	0.2712	0.3199	0.3207
21.8	ZMB1	LB1	0.2741	0.3224	0.3249
21.85	ZMB1	LB1	0.2779	0.3263	0.3288
21.9	ZMB1	LB1	0.2812	0.3304	0.3317
21.95	ZMB1	LB1	0.2846	0.3338	0.3361
22	ZMB1	LB1	0.2874	0.3373	0.3401
22.05	ZMB1	LB1	0.2914	0.341	0.3437
22.1	ZMB1	LB1	0.2946	0.3442	0.3479
22.15	ZMB1	LB1	0.2976	0.3482	0.3511
22.2	ZMB1	LB1	0.3013	0.3526	0.3552
22.25	ZMB1	LB1	0.3047	0.3552	0.3592
22.3	ZMB1	LB1	0.3081	0.3601	0.3631
22.35	ZMB1	LB1	0.3111	0.3646	0.3673
22.4	ZMB1	LB1	0.3138	0.3683	0.3719
22.45	ZMB1	LB1	0.3178	0.3721	0.3775
22.5	ZMB1	LB1	0.3217	0.3763	0.3812
22.55	ZMB1	LB1	0.3251	0.3808	0.3857
22.6	ZMB1	LB1	0.3296	0.3849	0.3903
22.65	ZMB1	LB1	0.3336	0.3895	0.3949
22.7	ZMB1	LB1	0.3377	0.3952	0.3992
22.75	ZMB1	LB1	0.3424	0.3995	0.4043
22.8	ZMB1	LB1	0.346	0.4028	0.4086
22.85	ZMB1	LB1	0.3496	0.4076	0.4142
22.9	ZMB1	LB1	0.3526	0.4116	0.4194
22.95	ZMB1	LB1	0.3567	0.4167	0.4239
23	ZMB1	LB1	0.3613	0.4213	0.4278
23.05	ZMB1	LB1	0.3648	0.4267	0.4326
23.1	ZMB1	LB1	0.37	0.4309	0.4369
23.15	ZMB1	LB1	0.374	0.4362	0.4419
23.2	ZMB1	LB1	0.3777	0.441	0.4465
23.25	ZMB1	LB1	0.382	0.4457	0.4514
23.3	ZMB1	LB1	0.3872	0.4502	0.4555
23.35	ZMB1	LB1	0.3919	0.4569	0.4604
23.4	ZMB1	LB1	0.3965	0.4614	0.4655
23.45	ZMB1	LB1	0.4001	0.4664	0.4705
23.5	ZMB1	LB1	0.4055	0.4704	0.4763
23.55	ZMB1	LB1	0.4102	0.4755	0.481
23.6	ZMB1	LB1	0.4143	0.4807	0.4858
23.65	ZMB1	LB1	0.4197	0.4857	0.4901
23.7	ZMB1	LB1	0.4242	0.4907	0.4946
23.75	ZMB1	LB1	0.4281	0.4962	0.5003
23.8	ZMB1	LB1	0.4327	0.5024	0.5052
23.85	ZMB1	LB1	0.4369	0.5078	0.5105
23.9	ZMB1	LB1	0.4419	0.5121	0.5159
23.95	ZMB1	LB1	0.4465	0.5179	0.5213
24	ZMB1	LB1	0.451	0.5232	0.5252
24.05	ZMB1	LB1	0.4568	0.5281	0.5312
24.1	ZMB1	LB1	0.4618	0.5341	0.5355
24.15	ZMB1	LB1	0.4669	0.5398	0.5402
24.2	ZMB1	LB1	0.4701	0.5452	0.5459
24.25	ZMB1	LB1	0.4755	0.5506	0.5502
24.3	ZMB1	LB1	0.4797	0.5556	0.5558
24.35	ZMB1	LB1	0.4842	0.5613	0.5607
24.4	ZMB1	LB1	0.4895	0.5666	0.5653
24.45	ZMB1	LB1	0.4934	0.5715	0.57
24.5	ZMB1	LB1	0.4986	0.5777	0.5748
24.55	ZMB1	LB1	0.5032	0.5828	0.5796
24.6	ZMB1	LB1	0.508	0.588	0.5854
24.65	ZMB1	LB1	0.5132	0.5924	0.5895
24.7	ZMB1	LB1	0.5175	0.5975	0.5942
24.75	ZMB1	LB1	0.5219	0.6026	0.5993
24.8	ZMB1	LB1	0.527	0.6084	0.6031
24.85	ZMB1	LB1	0.5328	0.6132	0.6082
24.9	ZMB1	LB1	0.5363	0.6182	0.6129
24.95	ZMB1	LB1	0.5416	0.6232	0.6176
25	ZMB1	LB1	0.5467	0.6282	0.6217
25.05	ZMB1	LB1	0.5499	0.6342	0.6259
25.1	ZMB1	LB1	0.5546	0.6377	0.6299
25.15	ZMB1	LB1	0.5581	0.6427	0.6348
25.2	ZMB1	LB1	0.5634	0.6487	0.6392
25.25	ZMB1	LB1	0.5672	0.6536	0.6439
25.3	ZMB1	LB1	0.5716	0.6586	0.6481
25.35	ZMB1	LB1	0.5758	0.6632	0.6519
25.4	ZMB1	LB1	0.58	0.667	0.6563
25.45	ZMB1	LB1	0.5845	0.6729	0.6598
25.5	ZMB1	LB1	0.5893	0.6769	0.664
25.55	ZMB1	LB1	0.5924	0.6809	0.668
25.6	ZMB1	LB1	0.5976	0.6863	0.6724
25.65	ZMB1	LB1	0.6015	0.6897	0.6763
25.7	ZMB1	LB1	0.6055	0.6944	0.6792
25.75	ZMB1	LB1	0.6099	0.6987	0.6834
25.8	ZMB1	LB1	0.6131	0.7026	0.6875
25.85	ZMB1	LB1	0.6173	0.7076	0.6905
25.9	ZMB1	LB1	0.6213	0.7118	0.6937
25.95	ZMB1	LB1	0.6252	0.7158	0.6977
26	ZMB1	LB1	0.6287	0.7194	0.7004
26.05	ZMB1	LB1	0.6323	0.7235	0.7041
26.1	ZMB1	LB1	0.6362	0.7271	0.7074
26.15	ZMB1	LB1	0.6397	0.7314	0.7107
26.2	ZMB1	LB1	0.6432	0.7351	0.7141
26.25	ZMB1	LB1	0.6463	0.7384	0.7165
26.3	ZMB1	LB1	0.6493	0.7433	0.7198
26.35	ZMB1	LB1	0.6526	0.7465	0.7236
26.4	ZMB1	LB1	0.6566	0.7495	0.7253
26.45	ZMB1	LB1	0.6591	0.7536	0.7287
26.5	ZMB1	LB1	0.6623	0.7566	0.7315
26.55	ZMB1	LB1	0.6662	0.76	0.7338
26.6	ZMB1	LB1	0.6691	0.7628	0.7366
26.65	ZMB1	LB1	0.6714	0.7656	0.7395
26.7	ZMB1	LB1	0.6744	0.7688	0.7417
26.75	ZMB1	LB1	0.6772	0.7716	0.7445
26.8	ZMB1	LB1	0.6802	0.7744	0.7464
26.85	ZMB1	LB1	0.6827	0.778	0.7493
26.9	ZMB1	LB1	0.6858	0.781	0.7519
26.95	ZMB1	LB1	0.6887	0.784	0.7543
27	ZMB1	LB1	0.6917	0.7863	0.7561
27.05	ZMB1	LB1	0.6938	0.7896	0.7581
27.1	ZMB1	LB1	0.6962	0.7917	0.7604
27.15	ZMB1	LB1	0.6985	0.7939	0.7627
27.2	ZMB1	LB1	0.7013	0.7973	0.7652
27.25	ZMB1	LB1	0.7033	0.7995	0.767
27.3	ZMB1	LB1	0.7054	0.8016	0.7691
27.35	ZMB1	LB1	0.7074	0.8042	0.7709
27.4	ZMB1	LB1	0.7099	0.8062	0.773
27.45	ZMB1	LB1	0.712	0.8091	0.7748
27.5	ZMB1	LB1	0.7143	0.8106	0.7763
27.55	ZMB1	LB1	0.7157	0.8128	0.7784
27.6	ZMB1	LB1	0.7181	0.8147	0.7803
27.65	ZMB1	LB1	0.7197	0.817	0.7816
27.7	ZMB1	LB1	0.7218	0.8188	0.7833
27.75	ZMB1	LB1	0.7236	0.8208	0.7849
27.8	ZMB1	LB1	0.7246	0.8224	0.7863
27.85	ZMB1	LB1	0.7266	0.8243	0.7878
[truncated: 6,647 more rows]
