# Supplementary material for: Clostridia from preterm infants metabolize human milk oligosaccharides to suppress pathobionts and modulate intestinal function in organoids
Source: Nat Microbiol. 2026 Mar 16;11(4):940–59. doi: 10.1038/s41564-026-02297-4 (PMC13056567; doi:10.1038/s41564-026-02297-4)
Supplement: Supplementary file 13 — Statistical source data. [file 41564_2026_2297_MOESM13_ESM.csv]

Sample	Strain	Species	Genus	Sugar	putrescine	spermidine	adenosine-2',3'-cyclic monophosphate	alpha-ketoglutarate	kynurenate	3-hydroxy-3-methylglutarate	3-phosphoglycerate	4-hydroxyphenylacetate	hypoxanthine	guanine	quinolinate	N-formylkynurenine	N-acetylputrescine	adenosine 5'-monophosphate (AMP)	2'-deoxyadenosine	5-methylthioadenosine (MTA)	ribose 1-phosphate	arginine	aspartate	3-(4-hydroxyphenyl)lactate	phenylpyruvate	biotin	succinate	3-hydroxybutyrate (BHBA)	cystine	cytidine 5'-monophosphate (5'-CMP)	glucosamine 6-phosphate	glucose 6-phosphate	dihydroxyacetone phosphate (DHAP)	homocysteine	fumarate	gamma-glutamylglutamate	gluconate	glycine	guanosine 5'-monophosphate (5'-GMP)	2'-deoxyguanosine	histamine	histidine	inosine	myo-inositol	isoleucine	3-sulfo-alanine	citrulline	lactose	leucine
AM1_Glc_1	AM1	C_perfringens	Clostridium	Glucose	-3.419792614	1.15301625	-3.686805905	2.149351634	0.282454972	-2.646252365	0.048060251	-0.093250252	0.679753954	0.000755681	0.105880419	0.030253704	-4.250292393	-5.903019057	-5.052357772	-3.690361372	-1.036333405	-4.427205607	0.010249513	-1.227278737	-3.418703183	0.01927866	1.529233198	0.935448556	-0.081894695	-2.962474897	-0.027506747	0.114926122	-4.112989208	0.379560564	4.059894199	0.154363944	-0.661456158	0.012383821	-4.050171124	-2.807243167	6.559859306	-2.861778523	-1.803173437	-0.050832613	-0.818468934	0.249882853	3.311375342	-5.922117792	-0.120026978
AM1_Glc_2	AM1	C_perfringens	Clostridium	Glucose	-3.419792614	0.69559535	0.645143841	1.981755279	0.109447068	-2.646252365	1.559088321	-0.373748231	1.09845527	-1.137629659	0.733696439	-0.272827971	-0.391172485	-5.903019057	-5.052357772	1.506550535	0.792951471	-3.858879474	-0.006218748	-1.971833969	-1.110652123	-0.231688468	1.228405308	1.234618371	-2.140581055	-2.962474897	1.839783754	1.992440609	2.281746097	-0.024112022	3.120749048	-0.024998543	-0.443635817	-3.901195732	-4.050171124	-2.807243167	5.664855236	-0.875537741	-0.247810001	-0.135395494	-0.057008057	-0.07966572	4.33269321	-5.922117792	-0.031782082
AM1_Glc_3	AM1	C_perfringens	Clostridium	Glucose	-3.419792614	1.17973691	1.078700408	2.514910366	0.375393545	-2.646252365	2.045715665	0.438020361	0.257444534	-0.903004602	0	0.124811535	-1.847456006	-5.903019057	-5.052357772	1.180670231	1.097154505	-3.875331257	-1.012252804	-1.706447544	0.61749073	-0.867116177	0.946239321	1.356353331	-0.309479312	-2.962474897	0.164318324	0.322208557	-4.112989208	0.218179116	3.899962646	-0.13915439	0.059089264	0.013406046	-4.050171124	-2.807243167	6.020547679	-1.154389066	-0.966032465	0.098189121	-0.22772233	-0.124621668	3.744728074	-5.922117792	-0.22722756
AM1_HMO_1	AM1	C_perfringens	Clostridium	HMO	-3.419792614	0.438152561	-3.686805905	0.46308243	-0.001345026	-2.646252365	-0.980543227	-0.167410287	0.206458369	-0.120370144	0.44294519	0.100260765	0.822294223	-5.903019057	-5.052357772	-0.20930757	-1.105213084	-4.573719001	0.247942729	-1.305436651	-3.418703183	0.062875995	0.722288693	0.842004383	-0.530211823	-2.962474897	-1.365260022	-1.540800029	-4.112989208	1.251902059	3.320244064	0.253357465	-1.868458239	0.318698149	-4.050171124	-2.807243167	6.496971354	-1.320868731	-3.189467799	-2.015789751	-0.326646395	0.30398637	0.093149915	1.731862413	0.008957722
AM1_HMO_2	AM1	C_perfringens	Clostridium	HMO	-3.419792614	-0.39173898	-0.039127978	0.378824966	-0.019078395	-0.542603845	0.6291723	-0.129897069	-1.93966145	-2.229473479	0.349595422	-0.085214087	0.633453347	-5.903019057	-5.052357772	-3.690361372	-1.14463978	-4.664562187	0.245038718	-2.448628481	-1.209496626	-0.251557416	1.285131347	0.584835589	0.11239342	-2.962474897	-1.09557185	-0.924617319	-4.112989208	-0.203605461	3.194914541	-0.019257645	-1.688511467	-3.49593037	-4.050171124	-2.807243167	5.209976793	-0.352931233	-1.509217336	-1.184758821	0.009111227	0.369287455	3.023130313	4.076129696	-0.005278151
AM1_HMO_3	AM1	C_perfringens	Clostridium	HMO	-3.419792614	0	-0.512042801	1.153284957	0.022423763	-2.646252365	-0.213093737	0.151781661	0.157841745	-0.395427297	-0.176981095	0.162901176	-0.194354171	-5.903019057	-5.052357772	-3.690361372	-0.449111727	-4.521545287	-0.342512791	-1.539063208	-0.797740153	-0.813275291	0.401809168	1.133968053	0.00891428	-2.962474897	-1.320732616	-1.526093258	-4.112989208	0.711827416	3.458876295	-0.000569428	-1.931532226	0.202509338	-4.050171124	-2.807243167	6.348354912	-1.515650268	-1.525556828	-3.402084112	-0.083302548	0.438807785	2.712466461	4.014062053	-0.133050498
AM248_Glc_1	AM248	C_perfringens	Clostridium	Glucose	-3.419792614	2.542925208	1.26163216	0.848921299	0.597377099	-2.646252365	3.133972466	0.814422548	-0.077770487	-0.823261096	0.090203688	-0.031203468	-4.250292393	-5.903019057	-5.052357772	-0.123086862	1.093147863	-0.881505495	-0.631799041	-1.984741221	-1.694950061	-0.066583603	0.384146125	0.859061684	-0.116669682	-2.962474897	0.040889055	0.264184495	-1.352075533	-0.209002468	3.861248951	-0.171540282	-0.581631261	-0.336959594	-4.050171124	-2.807243167	6.332623462	-8.04027524	-0.936280225	-0.074743511	-0.900099722	0.416173844	2.606711337	-5.922117792	-0.178314229
AM248_Glc_2	AM248	C_perfringens	Clostridium	Glucose	-3.419792614	1.286988579	-3.686805905	0.02710707	-0.704388967	-2.646252365	1.434037913	-0.264808569	-0.144519395	-2.112815136	-0.714074311	0.149550322	-1.652567489	-5.903019057	-5.052357772	-3.690361372	1.533395508	-0.094729717	0.55584863	-2.007367407	-0.735630832	-0.289028703	-2.402570657	-1.303191199	-4.298147799	-2.962474897	2.799156823	2.841100116	1.374935337	-2.295719366	2.015411102	-0.222934392	0.229216366	-4.998490887	-4.050171124	-2.807243167	-0.250695909	-0.053798687	-0.482256692	-0.168123482	0.106774781	-0.015144557	0.338609895	-4.510404427	-0.087694305
AM248_Glc_3	AM248	C_perfringens	Clostridium	Glucose	-3.419792614	2.020771661	1.197467908	0.799270176	0.070503534	-2.646252365	1.290631883	0.257761582	-0.018693089	-0.745505031	-0.288815898	0.249355434	-4.250292393	-5.903019057	-5.052357772	0.369539449	1.175023127	-0.215522014	-1.27976277	-2.386478365	0.068219004	-0.818448912	0.509520344	0.554918604	0.517503298	-2.962474897	-0.39331189	-0.313080484	-4.112989208	-0.452326132	3.916506453	0.135020486	-0.442447066	-0.012539105	-4.050171124	-2.807243167	6.466222534	-8.04027524	-0.506034788	0.186328447	-0.164171054	0.216987281	1.21075583	-5.922117792	-0.229832796
AM248_HMO_1	AM248	C_perfringens	Clostridium	HMO	-3.419792614	-1.363333554	-3.686805905	-0.352103507	-0.050997757	-2.646252365	-3.540294549	-0.752827391	-1.558733762	0.307924699	-2.109454333	0.506794889	0.248778922	-5.903019057	-5.052357772	-3.690361372	-3.862363136	-4.993746172	0.593014254	-1.401229749	-2.009564347	-0.102489859	-1.205302805	-0.266744476	-1.496676535	-2.962474897	-3.101459612	-2.911777578	-4.112989208	-1.542642501	1.050054099	0.020138762	-2.946020268	0.473716372	-4.050171124	-2.807243167	1.313058572	-0.087170202	-3.189467799	-0.195863007	-0.156567921	-2.339371779	2.878436066	2.980580711	-0.041172515
AM248_HMO_2	AM248	C_perfringens	Clostridium	HMO	-3.419792614	-1.676257326	-3.686805905	-1.369428288	-2.388764452	0.085572278	-3.540294549	0.377717767	2.259254142	0.704999888	-2.109454333	-1.659561967	-2.456043814	-5.903019057	-5.052357772	-3.690361372	-3.862363136	-5.013315432	-0.033460285	-5.850902403	0.680096813	0.234059921	-3.224456241	-1.08876297	0.395554552	-2.962474897	-4.487753973	-6.000753052	-4.112989208	-3.682013727	-1.590234239	-0.081544437	-5.278596998	0.850280114	-4.050171124	-2.807243167	-1.76937134	-0.01346214	-3.189467799	0.006916622	-0.97368187	-0.538913197	3.990342748	2.090976621	-0.739958465
AM248_HMO_3	AM248	C_perfringens	Clostridium	HMO	-3.419792614	-1.874933117	-3.686805905	-1.719138349	-2.388764452	0.053136422	-3.540294549	0.218654951	2.10685971	0.75585687	-2.109454333	-1.659561967	-4.250292393	-5.903019057	-5.052357772	-3.690361372	-3.862363136	-1.683566	-0.072360186	-5.850902403	-0.287802045	0.276454801	-3.616334483	-2.461630005	0.451741571	-2.962474897	-4.487753973	-6.000753052	-4.112989208	-3.682013727	-2.197115045	-0.143406361	-3.892302636	0.82138134	-4.050171124	-2.807243167	-3.952657687	0.037147271	-3.189467799	0.175331168	-1.207329863	-2.339371779	4.095201799	1.274410222	-0.636559821
AM37_Glc_1	AM37	C_baratii	Clostridium	Glucose	-3.419792614	-3.908132035	-3.686805905	-1.175582549	-2.388764452	-2.646252365	0.711178668	-1.185053511	2.670849094	0.436778379	-2.109454333	-1.659561967	-4.250292393	-2.32844238	-5.052357772	-3.690361372	0.228604149	0.160245844	-0.821729405	-2.749341962	0.089745778	0.058315814	-3.255045792	-1.454193968	0.171691748	-2.962474897	-1.845694585	-1.970375973	-4.112989208	-3.682013727	-2.547941125	-0.063628597	1.218515377	-1.387303887	-1.162869713	-2.807243167	-0.494349771	0.275661695	-0.035848402	0.350797991	-0.025773409	-0.529827437	-0.515847732	-0.936291656	0.06743474
AM37_Glc_2	AM37	C_baratii	Clostridium	Glucose	-3.419792614	-5.66802313	-3.686805905	-1.236736927	-2.388764452	-2.646252365	-0.71475899	-0.009094701	2.530442466	0.443896097	-2.109454333	-1.659561967	-4.250292393	-2.466939235	-5.052357772	-2.259087596	-3.862363136	0.179795754	-0.821494066	-4.464608042	-0.073215791	0.056223534	-3.344706856	-1.635142467	0.117425733	-2.962474897	-1.628009812	-1.756852037	-1.97535029	-3.682013727	-2.82688514	0.056449289	0.947431641	-1.469657501	-1.487783567	-2.807243167	-3.952657687	0.229536039	-0.486024632	0.414299278	0.020314806	-2.339371779	-1.454450528	-1.114424227	0.02588757
AM37_Glc_3	AM37	C_baratii	Clostridium	Glucose	-3.419792614	-4.281728769	-1.994784517	-1.397042205	-2.388764452	-2.646252365	-0.815200102	-2.866871543	2.532342496	0.294974153	-2.109454333	-1.659561967	-4.250292393	-1.240470648	-5.052357772	-3.690361372	-0.969064211	0.134078883	-0.707162437	-2.660987843	0.173421737	0.042984694	-3.397670787	-1.02701215	-0.332605509	-0.700045246	-1.844265494	-1.777686377	-1.52152884	-1.360465068	-2.644470571	-0.271164123	1.015080811	-1.367838	-0.211043844	-0.832445993	-0.709131536	0.159555505	-0.534087137	0.753107179	0.045397585	-0.623044611	-0.174066566	-0.560379889	-0.017788962
AM37_HMO_1	AM37	C_baratii	Clostridium	HMO	-3.419792614	-5.66802313	-3.686805905	-1.82844823	-2.388764452	-1.259958004	-3.540294549	-0.103180294	0.141667423	0.516784834	-2.109454333	-1.659561967	-4.250292393	-4.032813509	-5.052357772	-3.690361372	-3.862363136	0.154340014	-0.92999458	-2.926013692	0.489744916	-0.028208681	-3.712569623	-3.847924366	0.907990758	-2.962474897	-4.487753973	-6.000753052	-4.112989208	-3.682013727	-2.790464767	-0.098209026	-5.278596998	-1.533608599	-4.050171124	-2.807243167	-3.952657687	-0.016427611	-3.189467799	0.169948177	0.061436947	-0.567764059	-0.75428408	2.118688495	-0.040322337
AM37_HMO_2	AM37	C_baratii	Clostridium	HMO	-3.419792614	-4.05390707	-3.686805905	-1.301798736	-2.388764452	-2.646252365	-3.540294549	-0.461503609	0.523793496	0.489906171	-2.109454333	-1.659561967	-4.250292393	-4.516724696	-5.052357772	-3.690361372	-3.862363136	0.165973008	-0.872762691	-3.01039101	0.887134462	-0.015090225	-3.875609643	-3.847924366	0.855410071	-2.962474897	-4.487753973	-4.614458691	-4.112989208	-3.682013727	-2.606916303	-0.094911223	-5.278596998	-1.458575586	-4.050171124	-2.807243167	-0.548758482	0.013283316	-3.189467799	0.227664836	-0.026579297	-0.667095369	-0.414359067	2.035130362	-0.022907117
AM37_HMO_3	AM37	C_baratii	Clostridium	HMO	-3.419792614	-5.66802313	-3.686805905	-1.554116485	-2.388764452	-2.646252365	-3.540294549	0.391057553	0.763788702	0.550424091	-2.109454333	-1.659561967	-4.250292393	-5.903019057	-3.666063411	-3.690361372	-3.862363136	0.179346705	-0.932482324	-2.754768749	0.782003401	0.03633495	-3.708352142	-3.847924366	0.781523951	-2.962474897	-4.487753973	-4.040919271	-4.112989208	-3.682013727	-3.050569123	-0.030731973	-5.278596998	-1.391947192	-4.050171124	-2.807243167	-1.423682624	-0.032154248	-3.189467799	0.365101367	0.014393031	-0.626351907	-0.848698861	2.141751931	0.064719292
AM7_Glc_1	AM7	B_longum	Bifidobacterium	Glucose	-3.419792614	-5.66802313	-3.686805905	2.00762385	-2.388764452	-2.646252365	2.468210948	-0.539446251	0.242299346	0.512235341	-2.109454333	-1.659561967	-4.250292393	0	-2.411367535	-3.690361372	-3.862363136	0.061207903	0.047154295	2.841061413	0.308617791	0.351980501	0.022400658	-3.847924366	0.319537536	-0.049248538	2.358869389	2.555345377	0.678576783	-3.682013727	-1.993972919	0.184920482	1.194009802	0.852164507	0.0524986	-1.420948806	-3.952657687	0.113028011	0.018149098	-0.071637766	0.237932874	0.224469553	0.196206321	-5.922117792	0.041535081
AM7_Glc_2	AM7	B_longum	Bifidobacterium	Glucose	-3.419792614	-5.66802313	-3.686805905	-1.263402308	-2.388764452	-2.646252365	-1.281522258	0.438212071	-0.493573752	0.655499651	-2.109454333	-1.659561967	-4.250292393	-3.286662201	-5.052357772	-3.690361372	-3.862363136	0.057436825	-0.02207632	-1.102422896	0.295136212	0.013536712	-2.984170074	-3.847924366	0.493642703	-2.962474897	0.728698475	0.787149784	-4.112989208	-3.682013727	-2.830692185	-0.028451147	1.269808453	0.7533235	-1.930809125	-2.807243167	-3.952657687	0.268473145	-3.189467799	0.050368884	0.337615813	0.459568805	-0.965708434	-5.922117792	-0.278964853
AM7_Glc_3	AM7	B_longum	Bifidobacterium	Glucose	-3.419792614	-5.66802313	-3.686805905	-0.03328555	-2.388764452	1.083946192	4.034611234	-0.378423268	1.391149062	-0.020189529	-2.109454333	-1.659561967	-4.250292393	1.073512185	-5.052357772	-3.690361372	-3.862363136	-0.01381482	0.518036603	4.02210241	0.661101346	-0.086960629	0.819397603	-3.847924366	-3.948839232	0.957809354	2.193967988	2.53660461	1.92020466	0.910385023	-2.324067139	0.088036836	1.556167454	-1.6344288	1.561117634	0.673315345	-2.566363326	0.112139699	1.140770984	-0.339920358	-0.029505977	-0.361556548	0.069790305	-5.922117792	0.347752857
AM7_HMO_1	AM7	B_longum	Bifidobacterium	HMO	-3.419792614	-5.66802313	-3.686805905	-0.204895436	-2.388764452	-2.646252365	0	0.154198404	-0.075544395	0.64142283	-2.109454333	-1.659561967	-4.250292393	-0.927239668	-0.804791163	-3.690361372	-3.862363136	0.036449456	-0.024647993	1.781467637	0.792545327	0.343639287	-1.584439912	-3.847924366	0.518348139	-2.962474897	0.699804372	0.707935913	-0.651075472	-3.682013727	-2.91435144	-0.017471546	0.819167569	0.779380395	-1.302688645	-0.025652397	-3.952657687	0.112199396	-0.359757639	0.154877968	0.252131441	-0.953077418	-1.016719282	0.044433958	0.05809645
AM7_HMO_2	AM7	B_longum	Bifidobacterium	HMO	-3.419792614	-5.66802313	-3.686805905	-3.127606822	-2.388764452	-2.646252365	-3.540294549	0.179485934	-1.022956051	0.638496442	-2.109454333	-1.659561967	-4.250292393	-4.326340833	-5.052357772	-3.690361372	-3.862363136	0.05559016	-0.034313017	-2.158441027	0.145609336	-0.063562209	-3.368384027	-3.847924366	0.642420538	-2.962474897	-4.487753973	-3.135547505	-4.112989208	-3.682013727	-2.760933564	-0.213342129	-2.740068871	0.805497835	-4.050171124	-2.807243167	-3.952657687	0.066371256	-3.189467799	-0.03648515	0.2783018	0.169085625	-0.595293224	1.137232567	-0.225697469
AM7_HMO_3	AM7	B_longum	Bifidobacterium	HMO	-3.419792614	-5.66802313	-3.686805905	1.7762964	-2.388764452	-2.646252365	0.793725577	0.186826157	0.161605441	0.420117147	-2.109454333	-1.659561967	-4.250292393	-0.095567107	-1.377506627	-3.690361372	-3.862363136	-0.003251047	0.360458601	3.424145912	1.429559088	-0.013946554	-1.111571481	-3.847924366	0.803854558	-1.124824592	0.824504397	0.853283405	-1.292370196	-3.682013727	-2.709666957	0.121800275	-0.884859611	-1.784385863	-0.921166944	0.025010777	-0.955141067	0.038441524	0.182789975	0.030452155	0	-2.339371779	-1.06031403	-0.046500516	0.459743463
AM76_Glc_1	AM76	B_breve	Bifidobacterium	Glucose	-3.419792614	-5.66802313	-3.686805905	0.651397253	-2.388764452	-2.646252365	2.077784703	-0.379425727	-0.891870366	0.548231047	-2.109454333	-1.659561967	-4.250292393	0.071961755	0.384963321	-2.30406701	-3.862363136	0.066508065	-0.087970514	2.269404227	0.377401653	0.30699228	0.553540566	-3.847924366	0.231449043	0.629722797	2.533476983	2.76036319	0.799969986	-1.049388107	-0.588074884	0.529653253	1.867844955	0.843095976	0.508403927	1.011077256	-3.952657687	0.142869055	-1.055034592	0.015280396	0.281397111	-0.04232933	-0.112347017	-5.922117792	0.009936462
AM76_Glc_2	AM76	B_breve	Bifidobacterium	Glucose	-3.419792614	-5.66802313	-3.686805905	-0.114874671	-2.388764452	0.463751719	1.756790419	0.272705948	-0.57294652	0.584832428	-2.109454333	-1.659561967	-4.250292393	-0.18417748	0.569336985	-1.604259489	-3.862363136	0.044827825	-0.028847636	1.799946578	0.952931784	0.025756254	0.112956369	-3.847924366	-0.174879698	0.090534837	3.396643812	3.381548536	0.0563669	-3.682013727	-0.349136613	0.458359508	2.164926288	0.758586856	0.431393154	0.938462865	-3.952657687	0.176411322	-0.541971617	-0.006964795	0.254867247	0.090004537	-0.735750759	-5.922117792	0.106149478
AM76_Glc_3	AM76	B_breve	Bifidobacterium	Glucose	-3.419792614	-5.66802313	-3.686805905	-0.822040313	-2.388764452	-2.646252365	-0.196741087	-0.585870125	-0.71560942	0.649704094	-2.109454333	-1.659561967	-4.250292393	-2.045700298	-0.781158798	-3.690361372	-3.862363136	0.065120774	-0.04825668	0.617287627	1.270791218	0.005187788	-1.099938716	-2.420681883	0.582623926	-1.487580756	1.783134834	1.909074775	-2.726694847	-3.682013727	-0.360914936	0.075860033	1.571056652	0.80065543	-0.512566755	0.082927876	-3.952657687	0.250077133	-1.794533361	-0.305253762	0.273373883	0.574696818	-1.192450897	-5.922117792	0.106975788
AM76_HMO_1	AM76	B_breve	Bifidobacterium	HMO	-3.419792614	-5.66802313	-3.686805905	0.606470032	-2.388764452	-2.646252365	-0.303303782	0.119576869	-0.748647197	0.50089375	-2.109454333	-1.659561967	-4.250292393	0.391816795	0.617860237	-0.005861012	-3.862363136	0.073951733	-0.078775675	2.898301774	0.427205532	0.402917809	0.835516768	-3.847924366	0.631596662	-0.194018695	-1.513020641	-1.362093713	-4.112989208	-3.682013727	-1.416400682	0.193585427	1.274372277	0.836766477	-2.193993377	0.457400875	-3.952657687	-0.014451351	-0.615693909	0.291325318	0.326601546	0.649345242	-0.440611486	-1.486935316	0.021436783
AM76_HMO_2	AM76	B_breve	Bifidobacterium	HMO	-3.419792614	-5.66802313	-3.686805905	1.043417297	-2.388764452	-0.393222323	-0.173307076	-0.154299013	-1.121940118	0.482658425	-2.109454333	-1.659561967	-4.250292393	0.242194388	0.625389974	0.005826861	-3.862363136	0.040811578	0.033155804	2.924692857	0.496305429	0.026291282	0.793919761	-3.847924366	0.674576761	0.005910526	-1.751388833	-1.496760037	-4.112989208	-1.933592549	-0.691174951	0.000569104	2.878628764	0.76968577	-1.589034867	0.710853635	-3.952657687	-0.069046985	-0.750319427	-0.122473203	0.291600601	0.142701213	-0.399751681	-2.497502477	0.074145206
AM76_HMO_3	AM76	B_breve	Bifidobacterium	HMO	-3.419792614	-5.66802313	-2.300511544	0.000188355	-2.388764452	-2.646252365	-0.426266284	-0.327443746	-0.485900994	0.82046358	-2.109454333	-1.659561967	-4.250292393	-0.715508545	0.628462361	-1.318500002	-3.862363136	0.082294982	0.006180314	2.695774597	1.60934334	0.082352605	0.169238164	-3.847924366	0.385892401	-0.100732748	-0.009146987	0.039018843	-2.210568084	-3.682013727	-0.418755215	-0.047717537	2.536382001	0.791702579	-0.695235842	1.004747642	-3.952657687	-0.034214734	-0.52343414	0.195592898	0.351262255	-0.145794728	-0.999241947	0.468640634	0.114521983
CS27_Glc_1	CS27	B_bifidum	Bifidobacterium	Glucose	-3.419792614	-5.66802313	-3.686805905	1.472248077	-2.388764452	-2.646252365	0.56207784	0.474218605	2.045414637	0.585631265	-0.134237803	-1.659561967	-4.250292393	0.546157857	0.99203987	-0.984547196	-3.862363136	0.064019142	0.321815682	2.159835206	2.274568446	0.088102326	1.239113442	-3.847924366	-2.903556072	1.484197542	2.121362685	2.156594024	0.607616213	-0.225788539	0.992335884	0.429015714	1.343412537	-1.461998358	1.737224001	2.027653969	-1.164809141	0.18646327	3.775047563	-0.14929715	-0.064748515	-2.339371779	0.098416777	-5.922117792	0.380934494
CS27_Glc_2	CS27	B_bifidum	Bifidobacterium	Glucose	-3.419792614	-5.66802313	-3.686805905	0.575549108	-2.388764452	-2.646252365	0.743632464	-0.747897118	0.794941347	0.51684391	-2.109454333	-1.659561967	-4.250292393	0.005526428	-0.091502942	-3.690361372	-3.862363136	0.025189721	0.259858565	0.851284149	1.633735561	0.018806348	0.461974966	-3.847924366	0.123739868	0.768299896	1.815462921	1.690632473	-0.62541366	-3.682013727	0.099517412	0.214477071	0.913902086	-1.571598388	1.2869833	0.831409809	-1.327340288	0.234493007	2.715756252	0.273876675	-2.593624224	-0.790686782	-0.40173526	-4.099010993	-0.183315547
CS27_Glc_3	CS27	B_bifidum	Bifidobacterium	Glucose	-3.419792614	-5.66802313	-3.686805905	1.944850704	-2.388764452	1.792716441	0.58433357	0.342293333	2.041933889	0.487347084	-0.108839613	-1.659561967	-4.250292393	0.149740231	0.802477883	-0.877549208	-3.862363136	0.032280623	0.258479087	2.167695702	2.361526831	-0.002355387	1.247172875	-3.847924366	-1.839705624	1.11054271	1.969722512	2.050324639	0.612264223	-0.465094492	1.082495965	0.416032935	1.380636695	-1.470516754	1.008528444	2.243061225	-1.022772701	0.181681957	4.014752696	-0.10102573	-0.073013866	-2.339371779	0.384059251	-5.922117792	0.409918999
CS27_HMO_1	CS27	B_bifidum	Bifidobacterium	HMO	-3.419792614	-5.66802313	-3.686805905	0.292089803	-2.388764452	-2.646252365	0.493816116	-0.738873724	1.246952152	0.375374174	0.739072725	-1.659561967	-4.250292393	0.670447525	0.418699112	-2.03269285	-3.862363136	0.003240512	0.275041303	1.718148216	2.031443418	0.015179495	0.647085365	-3.847924366	-0.932310237	1.624140311	1.79544707	1.818189163	-0.059734916	-1.312606902	0.819687475	0.191735719	-0.484364579	-1.550848956	1.05905286	1.331018397	-3.952657687	-0.022214942	3.656061874	-0.082281905	-0.092972148	-2.339371779	-0.95436401	0.372576224	0.432602048
CS27_HMO_2	CS27	B_bifidum	Bifidobacterium	HMO	-3.419792614	-5.66802313	-3.686805905	1.000537046	-2.388764452	-2.646252365	0.756865052	-0.244812455	1.796066331	0.438309306	0.701090703	-1.659561967	-4.250292393	1.066248145	0.659225095	-0.963554749	-3.862363136	0.003903174	0.29836026	2.302530506	2.379595674	0.057152782	1.068227799	-3.847924366	-4.321573623	2.037450209	2.106496688	2.187800615	0.686378751	0.249985201	1.248937634	0.22320217	-0.01199243	-1.449256432	1.340857356	1.877571393	-1.119164464	0.024240134	4.2264526	-0.092590893	-0.074217558	-2.339371779	-0.21824878	-0.05855292	0.415737871
CS27_HMO_3	CS27	B_bifidum	Bifidobacterium	HMO	-3.419792614	-5.66802313	-3.686805905	2.904890026	-2.388764452	-2.646252365	1.442898311	0.566586461	2.25880189	0.571636063	-2.109454333	-1.659561967	-4.250292393	1.230626065	0.083827569	-0.591148909	-3.862363136	0.039861188	0.337329494	3.335835871	1.673343146	0.079800687	1.783870452	-3.847924366	-2.995414644	2.206189295	2.216902377	2.224074733	0.776220989	2.126279262	1.952065413	0.355780801	1.083890663	-0.863832978	2.06205082	1.955857989	-3.952657687	0.079905059	4.476532183	0.099463669	-0.069402231	-2.339371779	-0.160572585	0.542708992	0.395984153
JC25_Glc_1	JC25	C_tertium	Clostridium	Glucose	0.264844222	0.375330815	-3.686805905	-0.049440892	-2.388764452	-2.646252365	-0.431236153	-0.055138986	0.01835006	-3.387908896	-2.109454333	-0.190164371	3.63105629	0.797726693	-5.052357772	1.203110578	0.698996355	-0.575764342	0.443957202	2.114475855	-0.620551102	0.042306891	0.921441414	0.623877493	-0.503100825	-0.66416338	2.018328378	2.191259266	1.305723236	1.874102789	0.68982372	0.125548605	0.326085409	0.484290405	1.238837625	-0.935815677	-3.952657687	-0.076102998	2.118129452	-0.046220587	-0.3730171	-0.044089063	-0.753895923	-4.53582343	-0.011617084
JC25_Glc_2	JC25	C_tertium	Clostridium	Glucose	-0.398437994	0.487721012	-3.686805905	-0.199941459	-2.388764452	-0.13556536	-0.31765834	0.212118826	-1.043887969	-4.330492353	-2.109454333	-0.221649956	3.618171306	0.316775147	-5.052357772	0.92515175	-1.140066198	-0.216784729	0.441383828	2.438344349	-1.18796578	-0.196874078	0.871190061	0.16955538	-0.486273439	-1.383421787	1.24363819	1.161802382	1.550010849	1.473280544	0.409783044	-0.195437767	-0.13399892	-3.817524473	0.842580386	-2.807243167	-2.127762794	-0.214812846	2.221479336	-0.029229017	0.067134418	0.135133753	-0.592795149	-5.922117792	-0.226504828
JC25_Glc_3	JC25	C_tertium	Clostridium	Glucose	-0.279892756	0.197591043	-3.686805905	-0.000188391	-2.388764452	-2.646252365	-0.002444265	-1.480577182	-1.108687443	-4.441790992	-2.109454333	-0.14427542	3.689675507	0.010566165	-5.052357772	0.832291661	-0.398309566	-0.186415012	0.187518279	2.11203637	-0.37349969	-0.842281374	0.812688891	0.447693053	-0.292995612	-1.50679788	1.645622359	1.691718025	1.368039076	1.732864679	-0.094465077	-0.1876862	0.283646718	0.493037536	0.982956242	-2.807243167	-3.952657687	-0.056577368	2.160591623	-0.276653956	-0.002068521	-0.131618053	0.046131979	-5.922117792	-0.135047484
JC25_HMO_1	JC25	C_tertium	Clostridium	HMO	0.747113942	-0.357689777	-3.686805905	-0.817387517	0.001343219	-2.646252365	-0.576367267	-0.548996311	0.730430474	-3.133431517	-2.109454333	-0.260377903	2.951970975	-0.875141118	-5.052357772	-0.045036798	0.31459673	-0.491115462	0.552964411	1.695369188	-0.33021849	0.084517632	-1.906991556	0.380565409	-0.347252959	-1.576180536	0.263365937	0.392885716	0.56298261	2.219268117	-2.227581336	-0.072114868	-0.869367154	0.533865426	0.324622919	-1.22773873	-0.911333283	-0.019997579	1.40019048	-0.060858817	-0.292855878	-0.135645067	0.087660333	-0.604677625	0.027089356
JC25_HMO_2	JC25	C_tertium	Clostridium	HMO	-0.335948929	-0.460497925	-3.686805905	-1.171660479	0.14675832	-2.646252365	-2.154000188	-2.866871543	-1.05947443	-2.749340977	-2.109454333	0.171258896	2.650191043	-5.903019057	-0.938126829	-0.306903744	0.032107023	-0.144293945	0.509683802	1.100004667	-0.991209273	-0.197579927	-2.254692379	-0.318404821	0.218085392	-2.962474897	-1.489537839	-1.293967514	-1.999539371	1.63020021	-4.729498259	-0.369944771	-1.471340476	-1.433599295	-4.050171124	-2.807243167	-3.952657687	-0.051362509	0.456681635	-0.182745516	0.173214024	0.196092503	-0.178420631	-0.379517224	-0.015476958
JC25_HMO_3	JC25	C_tertium	Clostridium	HMO	-0.016047975	-0.544563213	-3.686805905	-1.452696018	-2.388764452	-2.646252365	-1.564164879	-2.866871543	0.703423119	-2.298283707	-2.109454333	0.532152989	2.605909817	-1.325584359	-0.362907344	0.552719578	-0.383567016	-0.07512864	0.285148448	0.941020962	-0.073876215	-0.60719763	-2.40772991	-0.107258758	0.560393377	-2.962474897	-1.014903435	-0.989395925	-1.027775465	1.122090369	-4.729498259	0.035578237	-1.3085649	0.677428728	-0.717062999	-0.551402181	-1.261240888	0.088018809	0.970242056	0.053636186	0.071158697	0.048279001	-0.954980834	-0.098051595	-0.038683962
JC26_Glc_1	JC26	C_perfringens	Clostridium	Glucose	-3.419792614	0.798478947	0.449686882	0.214967871	-0.020354269	-0.463198958	0.831496392	-0.189362955	0.021263827	-0.686223777	-0.723159972	-0.273267606	-2.863998032	-5.903019057	-5.052357772	-0.961054461	0.55587237	-1.183005943	-0.593546428	-2.895395349	-1.316303996	-0.235181408	-0.023852751	0.737416388	-0.00899446	-2.962474897	-0.523253285	-0.481046653	-4.112989208	-0.307165545	3.821058706	-0.028208981	-0.808050982	-0.423410971	-4.050171124	-2.807243167	6.230989034	-8.04027524	-0.724803124	-0.123603579	-1.039936681	0.098999017	2.632949303	-5.922117792	-0.239431181
JC26_Glc_2	JC26	C_perfringens	Clostridium	Glucose	-3.419792614	0.833067854	0.037654455	0.7002308	-0.162435953	-0.056119133	1.120877069	-0.96096142	-2.491548981	-3.087733161	0.247142568	0.109453163	-4.250292393	-5.903019057	-5.052357772	-3.690361372	-1.144466084	-0.067396397	0.561369469	-1.756127472	-0.979859601	-0.136386784	-1.132835388	0.075080703	-2.694750037	-2.962474897	1.400599522	1.338593079	0.392603438	-3.682013727	2.294566795	0.143823791	0.024025106	-4.930134691	-4.050171124	-2.807243167	2.980461447	-0.120617095	-3.189467799	-0.203650107	0.124710616	0.075116734	2.044629039	-5.922117792	0.003500963
JC26_Glc_3	JC26	C_perfringens	Clostridium	Glucose	-3.419792614	0.586986483	-1.271861671	1.116049137	-0.640323292	-0.329238879	-0.617015982	-2.866871543	-0.258684707	-1.087006561	-2.109454333	-0.021975283	-4.250292393	-5.903019057	-5.052357772	0.869958798	1.017059065	-0.307656139	-0.655414054	-2.840810314	-0.829567581	-0.862515867	0.670605537	1.13809248	-0.120085013	-2.962474897	-0.997728571	-0.667704514	-4.112989208	-3.682013727	3.778467023	0.069183006	-0.51624147	-0.078646127	-4.050171124	-2.807243167	6.436545555	-6.653980879	-0.861290533	0.07472956	-0.217992909	0.190107129	1.884816323	-5.922117792	-0.24903483
JC26_HMO_1	JC26	C_perfringens	Clostridium	HMO	-3.419792614	0.769115494	-3.686805905	0.523129681	-0.412509906	-0.396057992	-0.40135754	-0.223213297	-0.042077471	0.006660768	-2.109454333	-0.231614283	-1.942511599	-5.903019057	-5.052357772	-2.061053318	-3.862363136	-4.758897056	0.118621303	-3.212823154	-3.418703183	-0.270341939	-0.417309396	0.419180965	-1.029598272	-2.962474897	-4.487753973	-2.376818619	-4.112989208	0	3.481456271	-0.118452824	-1.887985492	-0.058413028	-4.050171124	-2.807243167	6.231997963	-3.118861296	-3.189467799	-0.269102474	-0.589216573	0.436158401	2.241652995	0.185751672	-0.147904945
JC26_HMO_2	JC26	C_perfringens	Clostridium	HMO	-3.419792614	-0.984171156	-3.686805905	-1.341595251	-1.002470091	-2.646252365	-0.492959858	-0.26397637	-4.155448413	-5.910057478	-0.358311741	0.153300342	0	-5.903019057	-5.052357772	-3.690361372	-0.346725776	-4.30594776	0.435050953	-2.051134116	-1.402158087	-0.166886413	0.46138907	0.636663549	-1.062650816	-2.962474897	-1.545787149	-3.064000729	-1.827097049	-1.002089807	2.516030716	0.025588596	-2.093066493	-6.371139694	-4.050171124	-2.807243167	5.073331488	-0.25618731	-3.189467799	-0.451671347	0.117937161	0.067457608	4.081513732	1.710239917	0.0574262
JC26_HMO_3	JC26	C_perfringens	Clostridium	HMO	-3.419792614	-0.424706594	-3.686805905	0.482091603	-0.308507288	-2.646252365	-1.094828391	0.147668531	0.031373154	-0.367125794	-2.109454333	0.153378347	-1.304987049	-5.903019057	-5.052357772	-3.690361372	-2.476068775	-4.434183881	-0.139794465	-2.210766894	-0.820765189	-0.810162571	-0.022913968	0.928577355	0.089151643	-2.962474897	-1.704294279	-1.943621536	-4.112989208	0.188018832	3.474605371	0.131804643	-1.6155822	0.349296452	-4.050171124	-2.807243167	6.57851114	-2.223449058	-1.320624526	0.210072937	-0.013936426	0.306119747	3.42050421	-0.122479705	-0.119123522
JC31_Glc_1	JC31	C_butyricum	Clostridium	Glucose	-3.419792614	1.960510322	-3.686805905	-1.6449658	-0.198214667	-2.646252365	-0.621915506	-2.866871543	-0.993462966	-1.966095978	-2.109454333	-0.24320356	-2.135913451	0.493896864	-5.052357772	2.232973486	0.239069694	-0.360603945	0.453037012	0.519250257	-0.9840268	-0.05580509	-2.988795548	-0.354272994	0.133052874	-0.393644388	1.060682173	1.073359246	-0.634112507	1.474778924	0.578259547	-0.236737055	-0.098148901	0.117038492	0.628784428	-2.807243167	-3.952657687	-0.081728618	0.600169681	-0.261945009	-0.372569618	0.205235207	-0.455404162	-5.922117792	0.001469272
JC31_Glc_2	JC31	C_butyricum	Clostridium	Glucose	-3.419792614	2.017922233	-3.686805905	-0.850163213	0.126431308	-2.646252365	-0.269187664	-2.866871543	-1.671126988	-2.148692161	-2.109454333	-0.129754871	-4.250292393	0.201015557	-5.052357772	1.96628077	-0.917182059	-0.12749615	0.386322785	0.880209807	-0.559785215	-0.265603433	-2.840965229	-0.081178758	0.524204734	-0.448172141	1.185433206	1.220654747	-0.131797635	0.384515828	0.086306579	-0.25088945	-0.572622467	-3.599666552	0.194670992	-2.807243167	-3.952657687	-0.245225246	0.545632077	0.159379958	0.081205822	0.634378842	-0.764160476	-4.522096753	-0.001471434
JC31_Glc_3	JC31	C_butyricum	Clostridium	Glucose	-3.419792614	1.401389829	-3.686805905	-0.38237385	-2.388764452	-2.646252365	0.409854763	-2.866871543	-4.155448413	-5.091362874	-2.109454333	-1.659561967	-4.250292393	-0.373474912	-5.052357772	0.307549533	-1.415681813	0.064493123	-0.223054343	-0.318467707	-0.312399352	0.371081667	-3.479168729	-0.386953247	0.548926743	-0.678082024	0.910318908	0.900506616	0.39407564	-0.959535153	-0.41910432	0.046854929	0.499938155	0.719990519	-0.227483774	-2.807243167	-3.952657687	0.100833604	0.343558153	0.050587489	0.15978069	-0.168451442	-0.764888192	-5.922117792	0.048430324
JC36_Glc_1	JC36	C_perfringens	Clostridium	Glucose	-3.419792614	0.944909536	-0.556600031	1.971500945	0.1731592	-2.646252365	-0.702834088	0.132602319	0.860234151	-0.659971999	-2.109454333	-0.08443633	-4.250292393	-5.903019057	-5.052357772	2.528094807	0.978289568	-3.91262999	-0.128389451	-3.714871623	-1.4640676	-0.014688638	0.810046202	0.590153447	-0.523680821	-2.962474897	0.441955598	0.463843482	-4.112989208	0.585672021	3.650625198	0.003739258	-0.681806002	0.025316672	-4.050171124	-2.807243167	6.575823833	-8.04027524	0.184727383	-0.937674292	-0.740126499	0.538607154	3.474938371	-4.312193007	-0.082653207
JC36_Glc_2	JC36	C_perfringens	Clostridium	Glucose	-3.419792614	1.052996249	-1.147368466	2.085527398	0.187659374	-2.646252365	0.807241597	0.009012732	1.146198848	-1.029163684	0.538838762	-0.098675274	-4.250292393	-5.903019057	-5.052357772	1.681555821	0.990503811	-0.299721813	0.221958663	-3.881613303	-1.364479164	-0.229090058	1.548481975	0.468461105	0.285519927	-2.962474897	-0.319159909	-0.046788009	-2.359351125	-0.058529255	3.397504331	0.026499746	-0.365219875	-3.396295933	-4.050171124	-2.807243167	6.484144856	-8.04027524	-0.350265324	-0.063665828	0.003567069	0.654876998	3.023440132	-5.922117792	-0.0241494
JC36_Glc_3	JC36	C_perfringens	Clostridium	Glucose	-3.419792614	1.599812309	0.177174435	3.548079594	0.510812315	-2.646252365	1.467679544	-2.866871543	0.700236096	-0.566099261	-0.148333274	0.328853665	-4.250292393	-5.903019057	-5.052357772	2.19373178	0.826470604	-0.557189205	-0.94368613	-5.850902403	1.320788959	-0.844699059	0.263646	0.605159628	0.065613868	-2.962474897	-0.29135455	-0.312448141	-4.112989208	0.243237597	3.878962404	0.084929419	-0.042699717	0.021075347	-4.050171124	-2.807243167	6.478146323	-8.04027524	-0.123488317	0.32544166	-0.044362152	0.373310198	3.256215535	-5.922117792	-0.174267329
JC36_HMO_1	JC36	C_perfringens	Clostridium	HMO	-3.419792614	-1.635219094	-3.686805905	-0.797717111	-0.200407525	-0.812717641	-1.870365934	0.210728955	-1.331804774	-1.150386253	-2.109454333	0.27835787	-0.213368253	-5.903019057	-5.052357772	-3.690361372	-3.862363136	-4.851708652	0.30984568	-3.419307535	-1.130074321	-0.027025818	-0.101183945	-0.487036375	-3.683202041	-2.962474897	-1.634652069	-1.458112133	-4.112989208	0.455400508	2.210292051	-0.117442301	-2.501246944	0.54876988	-4.050171124	-2.807243167	3.266235677	-0.045642304	-3.189467799	-3.402084112	-0.201503131	-0.342059741	-0.355081527	3.46246925	0.040552613
JC36_HMO_2	JC36	C_perfringens	Clostridium	HMO	-3.419792614	-1.550337925	-3.686805905	-1.212421461	0.005057589	-2.646252365	-1.715720931	0.012882768	-1.151467588	-0.89197939	-2.109454333	-0.012579788	-0.25426738	-5.903019057	-5.052357772	-3.690361372	-3.862363136	-4.905826055	0.210787789	-5.850902403	-2.032408822	-0.465577114	-0.577190505	-0.992369072	-3.196376323	-2.962474897	-2.169172237	-2.2437737	-4.112989208	0.241526231	2.3585622	-0.569247614	-2.821570266	-1.697825793	-4.050171124	-2.807243167	2.954464641	-0.266947056	-3.189467799	-1.656225101	0.071319414	0.014918617	-1.2067122	2.414097894	-0.113301732
JC36_HMO_3	JC36	C_perfringens	Clostridium	HMO	-3.419792614	-0.279841443	-3.686805905	-1.331189907	-0.38274209	-2.646252365	-1.146399572	-0.563042595	-2.769154051	-1.268479024	-0.244202043	0.012423501	-2.088100321	-5.903019057	-5.052357772	-3.690361372	-0.609723361	-4.811401312	-0.354762467	-4.120600348	-0.602073935	-0.985284694	0.771162432	-0.439331274	-3.13188055	-2.962474897	-1.566876243	-1.500335175	-4.112989208	0.856535746	3.004525792	-0.279832689	-1.592542197	0.309990139	-4.050171124	-2.807243167	3.67633599	-0.230636044	-3.189467799	-0.756781268	0.114059179	-0.2510846	1.744134179	1.1947249	-0.180418706
JC53_Glc_1	JC53	C_paraputrificum	Clostridium	Glucose	0.14145842	-1.09231511	-3.686805905	1.528690534	-2.388764452	-2.646252365	1.866554646	-2.866871543	-2.279674467	-4.805570096	-2.109454333	-1.659561967	2.240624038	-0.534378902	-5.052357772	0.307896003	0.095947452	-0.103940459	0.044078844	1.159488112	1.752789411	0.316150059	-2.2043919	-0.819921806	0.021849788	-0.268044064	0.798299112	0.895800971	0.733193171	-0.174715292	0.407462282	-0.027988539	0.598295346	0.711820871	0.989504299	-0.559243169	-0.220805744	0.088317697	1.787399304	0.436326255	0.197009394	-0.361363718	0.167376321	-4.048554379	-0.010283541
JC53_Glc_2	JC53	C_paraputrificum	Clostridium	Glucose	0.230728144	-0.429105075	-3.686805905	1.579362198	-2.388764452	-2.646252365	1.312971533	-2.866871543	0.254648033	-2.366055587	-2.109454333	-1.659561967	2.062142887	-0.022728937	-5.052357772	0.388312516	0.868140419	-0.104060761	0.124917208	1.357140274	2.182781156	0.324166847	-2.531360285	-0.676410543	-0.00996194	0.257054864	0.70006359	0.875371562	1.351287074	-0.297773562	0.329216804	-0.147752405	0.993581262	0.771249503	1.012627031	-2.807243167	-0.444044175	0.109509241	2.187969594	-0.044279849	0.244742393	-0.373993423	0.075717812	-5.922117792	-0.046364646
JC53_Glc_3	JC53	C_paraputrificum	Clostridium	Glucose	-2.033498253	-3.826979943	-3.686805905	-1.056370731	-2.388764452	-2.646252365	-1.366699077	0.054718895	2.194942165	0.676203062	-2.109454333	-1.659561967	-0.635245172	-1.72489257	-5.052357772	-3.690361372	-0.696909983	0.082166117	-0.061612252	-1.632411199	1.17103591	-0.006341795	-3.793582008	-2.40530573	0.48734204	-1.490581338	-2.653265895	-2.727361836	-4.112989208	-3.682013727	-2.66474725	-0.052020732	1.16045832	0.780312356	-0.616267209	-2.807243167	-1.034359129	0.178670991	1.96800259	0.099574752	0.277171469	-0.031885901	-1.145127908	-3.531737458	0.150874128
JC53_HMO_1	JC53	C_paraputrificum	Clostridium	HMO	0	-2.595463242	-3.686805905	-0.41248095	-2.388764452	-0.449255531	-3.540294549	0.161133622	2.560485451	0.552857757	-2.109454333	-1.659561967	1.329444617	-0.662787707	-5.052357772	-3.690361372	-0.033172177	0.052815527	-0.045063698	0	1.435908614	0.320911452	-3.423562292	-0.418038309	-0.032671876	-0.005945669	-2.530391599	-2.545434307	-1.30393144	-1.993090914	-4.729498259	-0.18613921	-1.817642772	0.808607475	-0.110359816	-0.471897016	0	0.115372567	1.536887322	-0.022316265	0.254438873	-0.832168714	-0.048363498	2.072851174	0.079799601
JC53_HMO_2	JC53	C_paraputrificum	Clostridium	HMO	0.047612296	-5.66802313	-3.686805905	-0.346170231	-2.388764452	-2.646252365	-3.540294549	-2.866871543	2.418909719	0.406772934	-2.109454333	-1.659561967	1.414031921	-0.52609841	-5.052357772	-3.690361372	-0.485149588	0.016929779	-0.042267713	-0.104961495	1.197912753	0.407381122	-3.361088649	-1.492626562	0.012320065	-0.051915344	-2.063816956	-2.105238513	-0.150968163	-3.682013727	-4.729498259	-0.019273986	-1.881484164	0.833097942	0.006902259	-0.45152775	-0.054063523	0.10698165	1.593576334	0.229222422	0.172419139	-0.600016797	-0.523185746	2.456457497	0.056407359
JC53_HMO_3	JC53	C_paraputrificum	Clostridium	HMO	-3.419792614	-3.357852502	-3.686805905	-2.16101983	-2.388764452	-2.646252365	-3.540294549	0.316097605	1.62764768	0.655794991	-2.109454333	-1.659561967	-4.250292393	-3.36008113	-5.052357772	-3.690361372	-3.862363136	0.087251908	-0.069604403	-3.112213664	1.193072692	-0.040669266	-4.196257893	-3.847924366	0.743576602	-2.962474897	-4.487753973	-6.000753052	-4.112989208	-3.682013727	-3.169070224	-0.157342225	-5.278596998	0.80486767	-2.663876763	-2.807243167	-0.949979184	0.077373485	0.617665286	-0.046093332	0.263701127	0.021806989	-0.905389366	1.885067385	0.154399748
LB1_Glc_1	LB1	B_infantis	Bifidobacterium	Glucose	-3.419792614	-5.66802313	-3.686805905	1.890169007	-2.388764452	-2.646252365	0.137663335	0.469049425	-0.744388933	-0.687815386	-2.109454333	-1.659561967	-4.250292393	0.814289243	-5.052357772	-1.171200343	-3.862363136	0.094870637	-0.062999329	4.224557961	-0.688647225	0.021246576	1.851324975	-3.847924366	-4.137415459	0.803646048	0	-0.051279829	-4.112989208	0.906828245	-0.892843792	1.586172087	0.491352837	-3.29038869	0.236850302	-0.22107934	-3.952657687	-0.118618851	0.092092858	0.265940328	-2.593624224	-2.339371779	2.3361326	-3.564365487	-0.163263812
LB1_Glc_2	LB1	B_infantis	Bifidobacterium	Glucose	-3.419792614	-5.66802313	-3.686805905	2.140806586	-2.388764452	0.95583816	0.153552977	-0.836750039	-1.104402717	-0.791331401	-2.109454333	-1.659561967	-4.250292393	0.896988891	-5.052357772	-0.301216645	-3.862363136	0.105551422	-0.03779804	4.347152013	-0.520374782	0.055638097	1.871380828	-3.847924366	-4.203634856	0.850342573	-0.068491647	0	-4.112989208	0.755770083	-1.101280064	1.485919797	0.880727003	-3.184107026	-0.006950231	-0.777511342	-3.952657687	-0.101121111	-0.130021261	0.079606316	-0.275062406	-0.479068975	2.408856947	-5.922117792	0.39517408
LB1_Glc_3	LB1	B_infantis	Bifidobacterium	Glucose	-3.419792614	-5.66802313	-3.686805905	1.926836085	-2.388764452	-0.079975555	0.483288398	0.296951201	-1.427940345	-0.723642403	-2.109454333	-1.659561967	-4.250292393	1.009035743	-5.052357772	0.461146844	-3.862363136	0.029896844	-0.094554933	4.676856429	0.385293345	-0.000645741	2.026676152	-3.847924366	-3.441927193	0.777494881	0.461478114	0.492128176	-2.405088051	0.96043319	-0.455793827	1.255456956	1.514976225	-3.474219628	-0.364450605	-0.433011328	-3.952657687	-0.146316056	0.160266297	0.123738648	-0.246042442	-2.339371779	2.282281961	-5.922117792	0.345738576
LB1_HMO_1	LB1	B_infantis	Bifidobacterium	HMO	-3.419792614	-5.66802313	-3.686805905	0.325122623	-2.388764452	0.673846128	-1.044590238	-2.866871543	-0.8493803	0.280453893	-2.109454333	-1.659561967	-4.250292393	0.409094513	-2.125884177	-3.690361372	-3.862363136	0.019913392	0.102612002	3.89857076	-0.310732755	0.055919829	1.622395752	-3.847924366	-0.44611174	0.439240292	-2.399622696	-2.206388724	-4.112989208	-0.822367896	-2.288944372	0.857755476	0.011850314	-4.710521035	-0.511995655	-0.724639974	-3.952657687	0.077693877	-0.25591624	0.088063647	-0.199489381	-2.339371779	2.197725284	-0.422532895	0.398525501
LB1_HMO_2	LB1	B_infantis	Bifidobacterium	HMO	-3.419792614	-5.66802313	-3.686805905	0.352490306	-2.388764452	0.815144377	-0.75543803	-0.976169372	-0.44926812	-0.112130066	-2.109454333	-1.659561967	-4.250292393	0.119365309	-5.052357772	-3.690361372	-3.862363136	0.028065655	0.127901365	4.153921129	-0.744762186	0.024398426	1.756133191	-3.847924366	-1.207075172	0.006328009	-2.112117803	-1.920684002	-4.112989208	-1.117161315	-1.998979555	0.712147468	0.247560072	-5.110449386	-0.955724173	-1.203533038	-3.952657687	0.0503216	-0.018484586	0.329891937	-0.198431202	-2.339371779	2.217277718	-0.623773906	0.40011799
LB1_HMO_3	LB1	B_infantis	Bifidobacterium	HMO	-3.419792614	-5.66802313	-3.686805905	-0.35501811	-2.388764452	0.845446798	-1.303368449	0.604694171	-1.020138612	-0.000756253	-2.109454333	-1.659561967	-4.250292393	0.047069924	-3.31949037	-3.690361372	-3.862363136	0.006129138	0.091673474	4.142887481	-0.875974069	-0.086396963	1.687690426	-3.847924366	-0.744562474	0.118898132	-2.944742625	-2.600847568	-4.112989208	-0.445583908	-2.33434686	0.534351298	0.155040908	-4.571008402	-1.300808589	-2.807243167	-3.952657687	0.088488158	-0.325910083	-0.108607613	-0.138319212	-0.594148164	2.151905862	-0.62498558	0.370063137
ZMB1_1	ZMB1	ZMB1	None	None	-3.419792614	-5.66802313	-3.686805905	-2.830832956	-2.388764452	-2.646252365	-3.540294549	-0.239040097	-0.517978184	0.784345848	-2.109454333	-1.659561967	-4.250292393	-5.903019057	-5.052357772	-3.690361372	-3.862363136	0.090823006	-0.111324464	-5.850902403	-0.41851633	0.329649913	-3.900738466	-3.847924366	0.794953356	-2.962474897	-4.487753973	-6.000753052	-4.112989208	-2.261523786	-3.343203898	-0.100000689	-5.278596998	0.812330178	-4.050171124	-2.807243167	-3.952657687	0.279138287	-3.189467799	0.294651933	0.250610623	-2.339371779	-1.311127402	-5.922117792	0.083724493
ZMB1_2	ZMB1	ZMB1	None	None	-3.419792614	-5.66802313	-3.686805905	-2.969860025	-2.388764452	0.082046918	-3.540294549	0.348676885	-0.696661597	0.673807686	-2.109454333	-1.659561967	-4.250292393	-5.903019057	-5.052357772	-3.690361372	-3.862363136	0.097158688	-0.073318777	-5.850902403	-0.151393584	0.000645325	-3.954829155	-3.847924366	0.972500733	-2.962474897	-4.487753973	-6.000753052	-4.112989208	-1.827590166	-2.480005321	-0.106547281	-5.278596998	0.810547833	-4.050171124	-2.807243167	-3.952657687	0.258179476	-3.189467799	0.091872317	-2.593624224	-0.379466841	-0.738719869	-5.922117792	-0.790020869
ZMB1_3	ZMB1	ZMB1	None	None	-3.419792614	-5.66802313	-3.686805905	-3.080250985	-2.388764452	0.316541405	-3.540294549	0.095775137	-0.656141511	0.683324976	-2.109454333	-1.659561967	-4.250292393	-5.903019057	-5.052357772	-3.690361372	-3.862363136	0.050925773	0.282606413	-5.850902403	-3.418703183	0.070776268	-3.779964046	-3.847924366	1.172246334	-2.962474897	-4.487753973	-6.000753052	-4.112989208	-3.682013727	-2.823617109	0.007812729	-5.278596998	-2.355920576	-4.050171124	-2.807243167	-1.426309802	0.323114212	-3.189467799	0.280629999	0.009570382	-0.738308903	-1.372698347	-5.922117792	0.45950977
[truncated: 285 more columns]
