# Supplementary material for: Clostridia from preterm infants metabolize human milk oligosaccharides to suppress pathobionts and modulate intestinal function in organoids
Source: Nat Microbiol. 2026 Mar 16;11(4):940–59. doi: 10.1038/s41564-026-02297-4 (PMC13056567; doi:10.1038/s41564-026-02297-4)
Supplement: Supplementary file 15 — Statistical source data. [file 41564_2026_2297_MOESM15_ESM.csv]

Condition	Concentration	R1	R2	R3	Mean	SD	Strain	Sugar	Genus
ZMB1	10%	138.0062305	214.2857143	248.1060606	200.1326685	46.04870375	ZMB1	None	Blank Medium
ZMB1	25%	184.7352025	205.8441558	213.2575758	201.278978	12.08337923	ZMB1	None	Blank Medium
ZMB1	50%	109.6573209	115.2597403	93.93939394	106.285485	9.024642174	ZMB1	None	Blank Medium
ZMB1	75%	41.74454829	101.9480519	57.95454545	67.21571523	25.43544001	ZMB1	None	Blank Medium
AM1_H	10%	89.40809969	137.3376623	171.5909091	132.7788904	33.70549255	AM1	HMO	Clostridium
AM1_H	25%	97.50778816	94.80519481	106.0606061	99.45786301	4.797441302	AM1	HMO	Clostridium
AM1_H	50%	50.46728972	48.05194805	38.63636364	45.7185338	5.10400624	AM1	HMO	Clostridium
AM1_H	75%	10.59190031	22.07792208	17.42424242	16.6980216	4.717182882	AM1	HMO	Clostridium
AM1_G	10%	114.6417445	133.4415584	143.5606061	130.5479697	11.98206381	AM1	Glucose	Clostridium
AM1_G	25%	80.68535826	86.68831169	93.93939394	87.10435463	5.418928816	AM1	Glucose	Clostridium
AM1_G	50%	40.18691589	47.72727273	62.5	50.13806287	9.267411091	AM1	Glucose	Clostridium
AM1_G	75%	14.33021807	21.1038961	10.22727273	15.2204623	4.484761986	AM1	Glucose	Clostridium
JC25_H	10%	89.91825613	113.3704735	145.4545455	116.2477584	22.76369821	JC25	HMO	Clostridium
JC25_H	25%	102.7247956	108.913649	132.6599327	114.7661258	12.90262816	JC25	HMO	Clostridium
JC25_H	50%	22.34332425	25.06963788	30.3030303	25.90533081	3.302828799	JC25	HMO	Clostridium
JC25_H	75%	6.267029973	8.913649025	9.090909091	8.090529363	1.291437907	JC25	HMO	Clostridium
JC25_G	10%	99.18256131	140.1114206	149.8316498	129.7085439	21.94686651	JC25	Glucose	Clostridium
JC25_G	25%	99.45504087	96.10027855	107.4074074	100.9875756	4.741609276	JC25	Glucose	Clostridium
JC25_G	50%	18.80108992	13.37047354	10.1010101	14.09085785	3.588134369	JC25	Glucose	Clostridium
JC25_G	75%	5.722070845	9.749303621	6.397306397	7.289560288	1.76101083	JC25	Glucose	Clostridium
JC26_H	10%	70.33333333	62.6146789	62.02830189	64.99210471	3.784397965	JC26	HMO	Clostridium
JC26_H	25%	54.66666667	42.88990826	49.05660377	48.87105957	4.809631285	JC26	HMO	Clostridium
JC26_H	50%	30.33333333	23.62385321	23.11320755	25.69013136	3.289851379	JC26	HMO	Clostridium
JC26_H	75%	28.33333333	25	42.21698113	31.85010482	7.455730284	JC26	HMO	Clostridium
JC26_G	10%	72	63.53211009	52.83018868	62.78743292	7.843737399	JC26	Glucose	Clostridium
JC26_G	25%	56.66666667	45.64220183	34.66981132	45.65955994	8.980186979	JC26	Glucose	Clostridium
JC26_G	50%	30.33333333	19.26605505	16.74528302	22.11489047	5.901732812	JC26	Glucose	Clostridium
JC26_G	75%	15.33333333	9.633027523	21.69811321	15.55482469	4.928039973	JC26	Glucose	Clostridium
AM37_H	10%	129.6666667	151.6055046	172.1698113	151.1473275	17.35486043	AM37	HMO	Clostridium
AM37_H	25%	196.6666667	144.4954128	177.5943396	172.9188064	21.55389199	AM37	HMO	Clostridium
AM37_H	50%	61	43.11926606	48.11320755	50.74415787	7.533108535	AM37	HMO	Clostridium
AM37_H	75%	46.33333333	25	21.46226415	30.93186583	10.98583314	AM37	HMO	Clostridium
AM37_G	10%	131.6666667	167.8899083	168.1603774	155.9056508	17.13990569	AM37	Glucose	Clostridium
AM37_G	25%	172.3333333	104.587156	127.3584906	134.75966	28.14805047	AM37	Glucose	Clostridium
AM37_G	50%	67.33333333	51.60550459	55.89622642	58.27835478	6.638124782	AM37	Glucose	Clostridium
AM37_G	75%	39.66666667	30.96330275	20.04716981	30.22571308	8.026588861	AM37	Glucose	Clostridium
JC53_H	10%	109	82.56880734	90.33018868	93.96633201	11.09258431	JC53	HMO	Clostridium
JC53_H	25%	114.6666667	82.79816514	72.16981132	89.87821438	18.05715004	JC53	HMO	Clostridium
JC53_H	50%	80.33333333	55.04587156	56.13207547	63.83709345	11.67302895	JC53	HMO	Clostridium
JC53_H	75%	59	41.05504587	36.08490566	45.37998384	9.842228863	JC53	HMO	Clostridium
JC53_G	10%	83.33333333	101.8348624	104.245283	96.47115958	9.341819621	JC53	Glucose	Clostridium
JC53_G	25%	138.6666667	76.14678899	79.71698113	98.17681226	28.66772634	JC53	Glucose	Clostridium
JC53_G	50%	78.66666667	48.39449541	47.87735849	58.31284019	14.3938771	JC53	Glucose	Clostridium
JC53_G	75%	24	15.82568807	14.85849057	18.22805955	4.10043414	JC53	Glucose	Clostridium
JC36_H	10%	100	112.3853211	108.0188679	106.8013963	5.129049456	JC36	HMO	Clostridium
JC36_H	25%	118	86.9266055	81.13207547	95.35289366	16.1877055	JC36	HMO	Clostridium
JC36_H	50%	75	56.65137615	53.06603774	61.57247129	9.606857212	JC36	HMO	Clostridium
JC36_H	75%	76	44.49541284	39.85849057	53.45130114	16.0563202	JC36	HMO	Clostridium
JC36_G	10%	90.66666667	94.72477064	120.2830189	101.8914854	13.10987998	JC36	Glucose	Clostridium
JC36_G	25%	97	57.11009174	82.78301887	78.9643702	16.50732672	JC36	Glucose	Clostridium
JC36_G	50%	48.33333333	30.73394495	32.54716981	37.20481603	7.903791034	JC36	Glucose	Clostridium
JC36_G	75%	27.33333333	20.18348624	23.82075472	23.77919143	2.919060808	JC36	Glucose	Clostridium
AM7_H	10%	128.3333333	158.7155963	158.254717	148.4345489	14.2149511	AM7	HMO	Bifidobacterium
AM7_H	25%	174.3333333	110.5504587	108.490566	131.124786	30.56462781	AM7	HMO	Bifidobacterium
AM7_H	50%	67	44.72477064	46.69811321	52.80762795	10.0678064	AM7	HMO	Bifidobacterium
AM7_H	75%	45	38.99082569	33.72641509	39.23908026	4.605768261	AM7	HMO	Bifidobacterium
AM7_G	10%	146	102.7522936	101.4150943	116.7224626	20.70954162	AM7	Glucose	Bifidobacterium
AM7_G	25%	86	90.13761468	101.6509434	92.59618603	6.621753901	AM7	Glucose	Bifidobacterium
AM7_G	50%	50.33333333	32.79816514	27.35849057	36.82999635	9.803149059	AM7	Glucose	Bifidobacterium
AM7_G	75%	23.33333333	14.90825688	15.09433962	17.77864328	3.928493596	AM7	Glucose	Bifidobacterium
LB1_H	10%	135.9872611	96.20253165	98.35575486	110.1818492	18.26834341	LB1	HMO	Bifidobacterium
LB1_H	25%	66.56050955	47.96061885	50.67264574	55.06459138	8.20389637	LB1	HMO	Bifidobacterium
LB1_H	50%	11.94267516	9.142053446	10.76233184	10.61568681	1.14804154	LB1	HMO	Bifidobacterium
LB1_H	75%	10.98726115	10.12658228	8.669656203	9.927833209	0.956538573	LB1	HMO	Bifidobacterium
LB1_G	10%	66.40127389	105.3445851	60.23916293	77.32834064	19.96956631	LB1	Glucose	Bifidobacterium
LB1_G	25%	26.43312102	27.42616034	14.20029895	22.68652677	6.014348326	LB1	Glucose	Bifidobacterium
LB1_G	50%	13.21656051	10.26722925	11.21076233	11.5648507	1.22981642	LB1	Glucose	Bifidobacterium
LB1_G	75%	11.14649682	9.70464135	8.669656203	9.84026479	1.015703415	LB1	Glucose	Bifidobacterium
AM76_H	10%	120.0636943	105.907173	119.2825112	115.0844595	6.497153341	AM76	HMO	Bifidobacterium
AM76_H	25%	59.7133758	45.56962025	48.28101644	51.18800416	6.12913199	AM76	HMO	Bifidobacterium
AM76_H	50%	10.1910828	9.563994374	11.95814649	10.57107455	1.013668711	AM76	HMO	Bifidobacterium
AM76_H	75%	10.50955414	9.282700422	8.819133034	9.537129199	0.71317664	AM76	HMO	Bifidobacterium
AM76_G	10%	93.47133758	98.31223629	112.2571001	101.3468913	7.963795883	AM76	Glucose	Bifidobacterium
AM76_G	25%	76.59235669	61.60337553	64.87294469	67.68955897	6.435183294	AM76	Glucose	Bifidobacterium
AM76_G	50%	38.05732484	30.09845288	37.9671151	35.37429761	3.730767357	AM76	Glucose	Bifidobacterium
AM76_G	75%	10.66878981	9.142053446	7.324364723	9.045069326	1.367076986	AM76	Glucose	Bifidobacterium
