# Supplementary material for: Clostridia from preterm infants metabolize human milk oligosaccharides to suppress pathobionts and modulate intestinal function in organoids
Source: Nat Microbiol. 2026 Mar 16;11(4):940–59. doi: 10.1038/s41564-026-02297-4 (PMC13056567; doi:10.1038/s41564-026-02297-4)
Supplement: Supplementary file 16 — Statistical source data. [file 41564_2026_2297_MOESM16_ESM.xlsx]

## Sheet: AM1_CFS
Cytokine production (pg) for IL8 ELISA and multiplex assays performed on apical and basolateral supernatants harvested from organoid monolayers treated with C. perfringens pfoA- (AM1) cell free supernatant in the presence and absence of inflammatory stimuli.
Condition	Replicate	Side	IL8	CCL2	CCL7	TNF-α	CXCL5	MIF	IL18	IL1RA
No treatment	R1	A	NA	14.1	0.8	0.08	NA	4313.08	0.29	33.97
No treatment	R2	A	37.75	NA	0.69	0.1	NA	4317.98	0	31.21
No treatment	R3	A	39.32	14.18	0.83	0.11	NA	4395.28	0.15	34.52
CFS only (25% v/v)	R1	A	52.65	7.75	1	0.08	1.04	4149.72	0.14	31.87
CFS only (25% v/v)	R2	A	57.33	7.49	0.84	0.01	0.98	3909.29	0.11	31.1
CFS only (25% v/v)	R3	A	36.96	8.52	0.95	0	1.09	4140.71	0	40.86
CFS (25% v/v)+Stimuli	R1	A	NA	9.01	NA	0.14	0.79	4224.22	0	33.37
CFS (25% v/v)+Stimuli	R2	A	100.59	8.37	1.09	0.1	1.04	4237.49	0.21	32.88
CFS (25% v/v)+Stimuli	R3	A	109.03	11.5	1.11	0.12	1.78	4484.13	1.35	134.97
Stimuli only	R1	A	189.54	63.13	1.9	0.17	NA	4084.82	0.11	30.87
Stimuli only	R2	A	177.46	67.32	NA	0.16	NA	4080.5	0.27	37.13
Stimuli only	R3	A	171.41	74.03	1.88	0.18	NA	4360.75	0.2	27.77
No treatment	R1	B	6.33	0.89	0	0	NA	11952	0	28.51
No treatment	R2	B	11.76	1.25	0	0	7.88	12493.5	0	29.29
No treatment	R3	B	8.93	1.19	0	0	7.8	12881.8	0.41	36.3
CFS only (25% v/v)	R1	B	17.36	1.61	0	0	15.9	12166.1	0.43	28.73
CFS only (25% v/v)	R2	B	13.8	1.38	0	0	11.64	11363.7	0	29.99
CFS only (25% v/v)	R3	B	10.99	1.2	0	0	10.56	11799.5	0	26.51
CFS (25% v/v)+Stimuli	R1	B	659.36	2.55	0	0	NA	12522.9	0	49.97
CFS (25% v/v)+Stimuli	R2	B	688.34	2.19	0	0	30.01	12205.5	0.5	31.82
CFS (25% v/v)+Stimuli	R3	B	536.39	2.62	0	NA	29.66	12483.6	0.81	42.06
Stimuli only	R1	B	1444.54	NA	NA	0.42	55.73	10227.1	0.19	34.33
Stimuli only	R2	B	1370.35	219.45	8.66	0.13	96.84	11882.8	0.48	35.48
Stimuli only	R3	B	1547.86	212.64	8.86	0.25	77.96	11924.6	0	30.86
A, Apical; B, Basolateral; ‘NA’ represents values removed as outliers per modified z score calculation.

## Sheet: JC26_CFS
Cytokine production (pg) for IL8 ELISA and multiplex assays performed on apical and basolateral supernatants harvested from organoid monolayers treated with C. perfringens pfoA+ (JC26) cell free supernatant in the presence and absence of inflammatory stimuli.
Condition	Replicate	Side	IL8	CCL2	CCL7	TNF-α	CXCL5	MIF	IL18	IL1RA
No treatment	R1	A	37.1	29.1	1.82	NA	133.59	8505.91	0	20.83
No treatment	R2	A	66.19	21.26	NA	0.07	89.02	12896.2	0.62	48.82
No treatment	R3	A	47.22	33.51	1.83	0.08	125.51	11101.4	0.59	34.22
CFS only (25% v/v)	R1	A	66.19	21.7	1.76	0.22	NA	9023.75	0.41	34.31
CFS only (25% v/v)	R2	A	94.47	15.37	1.44	0.22	83.47	6028.5	0.13	12.47
CFS only (25% v/v)	R3	A	77.76	16.8	1.55	NA	85.39	7612.45	0.33	27.5
CFS (25% v/v)+Stimuli	R1	A	NA	23.25	1.85	0.29	107.44	8289.85	0.53	34.27
CFS (25% v/v)+Stimuli	R2	A	68.87	10.31	0.98	NA	52.82	8228.28	0.24	30.35
CFS (25% v/v)+Stimuli	R3	A	72.43	20.19	1.68	0.28	98	15001.6	0.89	80.6
Stimuli only	R1	A	79.53	43.65	1.47	0.15	130.64	7999.8	0.33	18.85
Stimuli only	R2	A	NA	38.12	1.76	NA	100.32	8850.59	0.22	20.03
Stimuli only	R3	A	80.41	22.52	1	0.15	51.44	7619.28	0.11	15.72
No treatment	R1	B	20.93	1.42	0	0	16.81	22459	0	22.06
No treatment	R2	B	15.35	NA	0	0	NA	18888.1	0	23.44
No treatment	R3	B	34.1	1.55	0	0	16.93	20227	0	18.66
CFS only (25% v/v)	R1	B	23.54	1.49	0	0	15.51	20186.8	0	8.91
CFS only (25% v/v)	R2	B	16.24	1.06	0	0	14.34	19762.3	0	NA
CFS only (25% v/v)	R3	B	14.16	1.67	0	0	18.93	19472.6	0.13	15.21
CFS (25% v/v)+Stimuli	R1	B	43.91	1.46	0	0	20.3	20639.7	0.24	21.44
CFS (25% v/v)+Stimuli	R2	B	110.85	1.37	0	0	30.75	19469.7	0	9.61
CFS (25% v/v)+Stimuli	R3	B	69.09	1.41	0	0	23.03	20684.2	0.29	25.91
Stimuli only	R1	B	163.94	NA	2.12	0.14	105.39	21168.1	0.25	20.64
Stimuli only	R2	B	170.08	29.34	1.99	0.1	92.95	20885	0	25.98
Stimuli only	R3	B	NA	28.99	1.94	0.17	96.6	21587	0	16.81
A, Apical; B, Basolateral; ‘NA’ represents values removed as outliers per modified z score calculation.

## Sheet: JC25_CFS
Cytokine production (pg) for IL8 ELISA and multiplex assays performed on apical and basolateral cell free supernatants harvested from organoid monolayers exposed to Clostridium tertium (JC25) CFS.
Condition	Replicate	Side	IL8	CCL2	CCL7	TNF-α	CXCL5	MIF	IL18	IL1RA
No treatment	R1	A	61.87	NA	1	0.12	NA	9253.57	0	9.62
No treatment	R2	A	41.09	25.36	1.23	0.15	144.25	11498.5	0.18	15.92
No treatment	R3	A	47.98	25.02	1.34	0.17	147.42	11158.9	0.29	20.74
CFS only (25% v/v)	R1	A	266.83	26.19	2.87	0.71	190.01	14932.2	0.86	40.31
CFS only (25% v/v)	R2	A	238.21	25.06	2.99	0.73	175.88	10034.3	0.37	21.43
CFS only (25% v/v)	R3	A	216.64	22.3	2.46	0.74	183.53	8912.46	0.36	17.79
CFS (25% v/v)+Stimuli	R1	A	228.57	31.3	2.92	0.87	175.04	9482.99	0.36	19.25
CFS (25% v/v)+Stimuli	R2	A	NA	30.84	3.02	0.69	NA	15418.8	0.98	51.2
CFS (25% v/v)+Stimuli	R3	A	226.26	NA	2.53	0.52	179.22	8067.47	0.26	10.3
Stimuli only	R1	A	100.42	40.69	1.71	0.09	161.41	9462.41	0.26	13.48
Stimuli only	R2	A	94.08	44.63	1.81	0.1	146.53	10375.1	0	12.62
Stimuli only	R3	A	90.35	38.82	1.97	NA	143.44	9163.73	0.07	11.54
No treatment	R1	B	15.71	1.99	0	0	20.86	28464.3	0	10.24
No treatment	R2	B	17.49	1.93	0	0	19.79	NA	0	9.41
No treatment	R3	B	23.34	NA	NA	NA	19.32	24383.9	0	8.8
CFS only (25% v/v)	R1	B	73.91	1.57	0	0.27	26.32	25993	0	14.33
CFS only (25% v/v)	R2	B	76.79	1.91	0	0	29.79	26042.3	0	5.84
CFS only (25% v/v)	R3	B	NA	1.39	0	0.15	20.42	24086.1	0	8.76
CFS (25% v/v)+Stimuli	R1	B	135.39	NA	0	0.2	47.57	24888.6	0	10.14
CFS (25% v/v)+Stimuli	R2	B	188.61	2.65	0	NA	59.4	24683.8	0	9.16
CFS (25% v/v)+Stimuli	R3	B	116.49	2.71	0	0.16	40.64	24745.9	0	11.01
Stimuli only	R1	B	NA	40.94	2.57	0.03	186.85	25581.1	0.5	11.64
Stimuli only	R2	B	253.93	45.03	3.17	0	167.88	25337.5	0	NA
Stimuli only	R3	B	254.32	47.13	3.4	0.06	203.58	26462.4	0	12.11
A, Apical; B, Basolateral; ‘NA’ represents values removed as outliers per modified z score calculation.

## Sheet: LB1_CFS
Cytokine production (pg) for IL8 ELISA and multiplex assays performed on apical and basolateral supernatants harvested from organoid monolayers treated with Bifidobacterium infantis (LB1) cell free supernatant in the presence and absence of inflammatory stimuli.
Condition	Replicate	Side	IL8	CCL2	CCL7	TNF-α	CXCL5	MIF	IL18	IL1RA
No treatment	R1	A	117.69	NA	1.46	0.51	383.7	13510.5	0.41	65.92
No treatment	R2	A	140.21	31.04	1.67	0.52	383.48	9531.35	0.41	44.49
No treatment	R3	A	221.51	31.1	1.56	NA	NA	11100.4	0.43	47
CFS only (25% v/v)	R1	A	232.86	21.83	2.33	0.58	362.83	11360.3	0.6	62.92
CFS only (25% v/v)	R2	A	337.41	22.94	2.28	0.75	369.46	12328.4	0.81	76.3
CFS only (25% v/v)	R3	A	205.92	19.9	2.07	0.66	336.41	10440.3	0.24	52.34
CFS (25% v/v)+Stimuli	R1	A	129.65	26.39	2.15	0.44	352.27	10588.7	0.41	62.36
CFS (25% v/v)+Stimuli	R2	A	NA	31.75	2.61	NA	NA	9678.06	0	47.6
CFS (25% v/v)+Stimuli	R3	A	142.33	24.09	1.95	0.39	328.16	10864.6	0.5	59.83
Stimuli only	R1	A	198.84	NA	NA	0.43	438.57	10142.6	0.39	45.72
Stimuli only	R2	A	203.8	48.64	2.32	0.35	353.11	9755.74	0.36	38.3
Stimuli only	R3	A	NA	49.16	2.35	0.46	423.29	9190.79	0.39	45.88
No treatment	R1	B	46.03	2.48	0	0	19.26	9525.01	0.43	37.78
No treatment	R2	B	56.81	3.39	0	0	33.37	17144	0	45.71
No treatment	R3	B	59.56	3.87	0	0	26.81	14279.7	0	33.17
CFS only (25% v/v)	R1	B	36.65	1.49	0	0	17.31	13700.4	0	32.85
CFS only (25% v/v)	R2	B	33	1.71	0	0	22.93	15251.9	0.14	34.17
CFS only (25% v/v)	R3	B	38.71	NA	0	NA	11.63	17557.9	2.98	19.55
CFS (25% v/v)+Stimuli	R1	B	319.94	21.3	0.24	0	87.99	6439.69	0	35.41
CFS (25% v/v)+Stimuli	R2	B	479.03	29.51	NA	0	153.9	6514.37	0	41.48
CFS (25% v/v)+Stimuli	R3	B	393.13	26.5	0.37	0	105.01	6061.47	0	30.29
Stimuli only	R1	B	682.98	54.65	NA	32.14	207.25	17535.4	0	23.65
Stimuli only	R2	B	797.05	52.33	3.05	39.93	127.51	17600.4	0.97	41.59
Stimuli only	R3	B	830.37	46.69	3.8	34.25	106.92	16316.3	0.7	31.88
A, Apical; B, Basolateral; ‘NA’ represents values removed as outliers per modified z score calculation.
