# Supplementary material for: Clostridia from preterm infants metabolize human milk oligosaccharides to suppress pathobionts and modulate intestinal function in organoids
Source: Nat Microbiol. 2026 Mar 16;11(4):940–59. doi: 10.1038/s41564-026-02297-4 (PMC13056567; doi:10.1038/s41564-026-02297-4)
Supplement: Supplementary file 18 — Statistical source data. [file 41564_2026_2297_MOESM18_ESM.xlsx]

## Sheet: Sheet1
Cytokine production (pg) for IL8 ELISA and multiplex assays performed on apical and basolateral supernatants harvested from organoid monolayers treated with pH adjusted C. perfringens pfoA- (AM1) cell free supernatant
Condition	Replicate	Side	IL8	CCL2	CCL7	TNF-α	CXCL5	MIF	IL18	IL1RA
No treatment	R1	A	NA	NA	NA	0.16	156.67	14616.2	0	NA
No treatment	R2	A	36.34	16.98	1.94	NA	147.29	16116.3	0.82	44.97
No treatment	R3	A	34.83	16.1	2.2	NA	151.91	12166	0.26	28.14
Acidic CFS (25% v/v)	R1	A	63.8711	21.7464	2.41258	0.188526	47.1571	9050.93	0.038697	19.802
Acidic CFS (25% v/v)	R2	A	38.3543	15.7343	1.7095	0.109675	33.8456	7695.21	0	12.8481
Acidic CFS (25% v/v)+Stimuli	R1	A	31.81	NA	NA	0.12	17.57	10344.1	0.19	26.73
Acidic CFS (25% v/v)+Stimuli	R2	A	36.84	22.21	2.43	0.15	42.48	7150.71	0.09	14.54
Acidic CFS (25% v/v)+Stimuli	R3	A	42.91	21.5	2.41	NA	49.7	9034.92	0.07	17.98
Neutral CFS (25% v/v)	R1	A	51.05	NA	3.05	NA	NA	7749.82	0	12.84
Neutral CFS (25% v/v)	R2	A	56.17	15.23	NA	0.09	61.15	8234.44	0	18.55
Neutral CFS (25% v/v)	R3	A	33.82	15.87	3.03	0.08	71.53	7355.22	0.08	16.78
Neutral CFS (25% v/v)+Stimuli	R1	A	46.97	21.66	NA	0.2	85.31	13981.4	0.44	50.2
Neutral CFS (25% v/v)+Stimuli	R2	A	41.89	11.75	2.48	0.15	55.14	7446.27	0.08	14.12
Neutral CFS (25% v/v)+Stimuli	R3	A	62.33	15.38	2.53	0.17	61.24	8492.82	0.04	17.4
Stimuli only	R1	A	102.88	54.55	NA	0.11	205.27	12333.2	0.26	35.04
Stimuli only	R2	A	NA	56	2.84	0.19	207.76	10884.3	0.22	19.2
Stimuli only	R3	A	97.64	NA	2.74	0.17	NA	12858.1	0.35	30.66
No treatment	R1	B	7.1	1.45	0	0.17	17.51	27606.2	0.23	33.98
No treatment	R2	B	8.07	1.01	0	0.09	13.76	27134.5	0	34.17
No treatment	R3	B	5.66	1.27	0	0.25	16.87	25551.8	0.13	22.24
Acidic CFS (25% v/v)	R1	B	3.76706	1.67665	0	0.142578	18.745	24624.9	0.199471	22.7264
Acidic CFS (25% v/v)	R2	B	2.06114	0.937293	0	0.174563	16.3822	26546.1	0.07769	22.1857
Acidic CFS (25% v/v)+Stimuli	R1	B	NA	2.04	0	0.49	34.05	27261.7	0.29	23.03
Acidic CFS (25% v/v)+Stimuli	R2	B	53.05	NA	0	NA	45.24	26450.5	0	22.23
Acidic CFS (25% v/v)+Stimuli	R3	B	55.83	1.98	0	0.33	29.87	31897.9	0.22	15.92
Neutral CFS (25% v/v)	R1	B	4.55	0.99	0	0.24	14.15	25504.6	0.44	19.15
Neutral CFS (25% v/v)	R2	B	7.42	0.8	0	0.21	16.52	27459.5	0.16	28.88
Neutral CFS (25% v/v)	R3	B	2.99	1.08	0	0.22	18.65	28073.4	0.09	NA
Neutral CFS (25% v/v)+Stimuli	R1	B	84.06	2.18	0	0.1	52.03	25165.3	0.18	29.01
Neutral CFS (25% v/v)+Stimuli	R2	B	105.71	2.18	0	0.37	59.87	27205.4	0.21	24.17
Neutral CFS (25% v/v)+Stimuli	R3	B	167.77	NA	0	0.29	70.57	26679.4	0.34	28.37
Stimuli only	R1	B	145.88	48.37	5.34	0.28	121.97	28576	0.3	35.24
Stimuli only	R2	B	198.34	41.49	5.62	NA	98.45	25973.1	0.25	26.62
Stimuli only	R3	B	172.12	46.79	NA	0.28	90.87	24036	0.38	24.59
A, Apical; B, Basolateral; ‘NA’ represents values removed as outliers per modified z score calculation.
