# Supplementary material for: Clostridia from preterm infants metabolize human milk oligosaccharides to suppress pathobionts and modulate intestinal function in organoids
Source: Nat Microbiol. 2026 Mar 16;11(4):940–59. doi: 10.1038/s41564-026-02297-4 (PMC13056567; doi:10.1038/s41564-026-02297-4)
Supplement: Supplementary file 20 — Statistical source data. [file 41564_2026_2297_MOESM20_ESM.xlsx]

## Sheet: Sheet1
Cytokine production (pg) for IL8 ELISA and multiplex assays performed on apical and basolateral supernatants harvested from organoid monolayers treated with live C. perfringens pfoA- (AM1) and C. perfringens pfoA+ (JC26)
Condition	Replicate	Side	IL8	CCL2	CCL7	TNF-α	CXCL5	MIF	IL18	IL1RA
AM1 only	R1	A	33.62	5.49	0	0	0	23944.4	1.89	86.48
AM1 only	R2	A	27.02	NA	0	0.14	0	21610.2	1.12	76.77
AM1 only	R3	A	47.68	5.51	0	0.12	0	27301.6	4.22	117.76
AM1 + JC26	R1	A	29.5	4.06	0	0.11	0	49097	8.94	233.25
AM1 + JC26	R2	A	27.02	NA	0	0	0	45046.1	5.18	175.7
AM1 + JC26	R3	A	18.79	4.14	0	0.18	0	NA	NA	NA
AM1 + Stimuli	R1	A	44.37	6.09	0	0.05	0	23089.6	1.43	NA
AM1 + Stimuli	R2	A	36.1	6.04	0	0.12	0	20479.7	2.85	104.2
AM1 + Stimuli	R3	A	46.02	NA	0	0.2	0	22458.9	3.31	102.81
JC26 only	R1	A	22.9	4.35	0	0.05	0.07	98212.4	22.63	465.16
JC26 only	R2	A	NA	4.43	0	0	0.17	97453.4	25.38	478.98
JC26 only	R3	A	23.72	NA	0	0.03	NA	NA	23.59	436.53
No treatment	R1	A	27.02	12.74	1.01	0.09	NA	18099.2	0.49	74.66
No treatment	R2	A	25.37	9.5	0.76	NA	116.45	16954.5	0.53	51.97
No treatment	R3	A	34.45	10.48	0.89	0.09	111.73	20190.6	NA	82.92
Stimuli only	R1	A	40.23	9.59	0.82	0.08	103.31	NA	0.78	54.23
Stimuli only	R2	A	41.88	10.28	0.9	0.1	91.85	14466	0.65	52.75
Stimuli only	R3	A	37.75	9.8	0.87	0.1	94.16	18785.8	0.87	61.21
AM1 only	R1	B	29.24	1.39	0	0	35.72	80225.8	4.87	303
AM1 only	R2	B	22.77	1.47	0	0	32.69	74186.6	5.19	254.92
AM1 only	R3	B	30.6	NA	0	0	19.61	72761.1	5.77	283.14
AM1 + JC26	R1	B	NA	NA	0	0	21.64	68867	4.29	NA
AM1 + JC26	R2	B	29.79	1.54	0	0	NA	71599.1	5.49	334.37
AM1 + JC26	R3	B	31.95	1.48	0	0	20.12	NA	9.21	538.41
AM1 + Stimuli	R1	B	24.12	0.82	0	0	24.75	67646.3	4.27	275.65
AM1 + Stimuli	R2	B	22.5	NA	0	0	22.58	NA	3.96	294.97
AM1 + Stimuli	R3	B	19.53	0.81	0	0	21.55	66583.6	3.43	257.11
JC26 only	R1	B	17.92	1.31	0	0	28.43	72237.6	5.9	302.06
JC26 only	R2	B	6.37	0.93	0	0	13.98	69695.5	5.98	273.01
JC26 only	R3	B	12.81	1.18	0	0	26.08	80773.1	NA	290.85
No treatment	R1	B	22.23	0.97	0	0	29.92	64605.9	2.87	201.39
No treatment	R2	B	26.81	1.15	0	0	33.86	71296.1	3.87	274.9
No treatment	R3	B	32.49	1.21	0	0	35.82	87782	5.44	360.67
Stimuli only	R1	B	38.71	1.19	0	0	NA	73786.3	4.83	309.98
Stimuli only	R2	B	NA	0.65	0	0	24.15	75376.2	4.55	284.99
Stimuli only	R3	B	39.52	0.86	0	0	24.06	71718	NA	319.18
A, Apical; B, Basolateral; ‘NA’ represents values removed as outliers per modified z score calculation.
